# Supplementary material for: RNA-seq and metabolomic analyses of Akt1-mediated muscle growth reveals regulation of regenerative pathways and changes in the muscle secretome
Source: BMC Genomics. 2017 Feb 16;18:181. doi: 10.1186/s12864-017-3548-2 (PMC5314613; doi:10.1186/s12864-017-3548-2)
Supplement: Additional file 2: Table S1. — List of differentially expressed genes in gastrocnemius muscles from MckrtTA and DTG mice. (XLSX 726 kb) [file 12864_2017_3548_MOESM2_ESM.xlsx]

## Sheet: AddiontalFile2
gene	mrna	refseq	ucscid	description	chr	beg	end	P-value	FDR	FC(log2)	DTG	MckrtTA
AK039132	AK039132		uc008kxg.1	Mus musculus adult male hypothalamus cDNA, RIKEN full-length enriched library, clone:A230101G02 product:unclassifiable, full insert sequence	chr2	92058579	92062163	5.68e-05	0.000897	-5.0045	5.01329	9.99367
Mylk4	NM_001166030	NM_001166030	uc011yya.1	Mus musculus myosin light chain kinase family, member 4 (Mylk4), mRNA	chr13	32700826	32781779	1.12e-05	0.000392	-4.95349	13.0329	17.758
Dnase1	NM_010061;D83038;BC030394	NM_010061	uc007xzi.1;uc007xzh.1;uc007xzj.2	Mus musculus deoxyribonuclease I (Dnase1), mRNA	chr16	4037144;4037100	4040024	0.00181522	0.00886	-4.85972	2.05994	7.07254
Themis3	NM_028998	NM_028998	uc008djz.2	Mus musculus thymocyte selection associated family member 3 (Themis3), mRNA	chr17	66555251	66594622	8.11e-05	0.00109	-4.36496	0.292978	4.32558
Amd1	NM_007444	NM_007444	uc007ews.3	Mus musculus S-adenosylmethionine decarboxylase 1 (Amd1), mRNA	chr10	40287457	40302188	3.71e-07	0.000108	-4.1591	13.6502	17.9073
Crip3	NM_053250;NM_181664;AY555745	NM_053250;NM_181664	uc008cst.1;uc008csv.1;uc008csu.1	Mus musculus cysteine-rich protein 3 (Crip3)	chr17	46428941	46431415;46431771	0.000199796	0.00187	-4.11865	3.84577	8.11869
Muc4	NM_080457;AK016665	NM_080457	uc007yzh.1;uc012aeq.1	Mus musculus mucin 4 (Muc4), mRNA	chr16	32776282;32735885	32782390	0.00069879	0.0044	-3.8882	1.69037	5.75107
2310065F04Rik	NR_038055;AK079404	NR_038055	uc007jma.1;uc007jlz.1	Mus musculus RIKEN cDNA 2310065F04 gene (2310065F04Rik), non-coding RNA	chr11	67112460	67116841;67120080	1.19e-05	0.000404	-3.8123	10.4243	14.1431
Ubxn10	AK045964;NM_178671;AK046949	NM_178671	uc008vlb.1;uc008vld.2;uc008vlc.2	Mus musculus UBX domain protein 10 (Ubxn10), mRNA	chr4	138709836;138718525	138737167;138725251	0.000226858	0.00203	-3.7982	2.44155	6.30654
Klhl33	NM_001166651	NM_001166651	uc011zjz.1	Mus musculus kelch-like 33 (Drosophila) (Klhl33), mRNA	chr14	50891388	50893255	4.52e-06	0.000254	-3.79339	8.82767	12.5255
BC100523	BC100523		uc009cxn.1	Mus musculus cDNA clone IMAGE:30920056	chr6	90596684	90599925	2.95e-05	0.00064	-3.67723	3.55067	7.22104
Nos1	BC083183;NM_008712	NM_008712	uc008zfx.3;uc008zfy.2	Mus musculus nitric oxide synthase 1, neuronal (Nos1), mRNA	chr5	117866838;117842185	117953813	0.000249291	0.00215	-3.67056	8.86725	12.1698
Htra4	NM_001081187	NM_001081187	uc009lfp.2	Mus musculus HtrA serine peptidase 4 (Htra4), mRNA	chr8	25024927	25038962	1.24e-05	0.000414	-3.63242	6.76715	10.3718
Cdh4	BC047991;NM_009867	NM_009867	uc008ohu.2;uc008ohv.2	Mus musculus cadherin 4 (Cdh4), mRNA	chr2	179442477	179847704;179899375	1.27e-05	0.000416	-3.6267	8.85081	12.2762
Gpr165	NM_029536	NM_029536	uc009tuq.2	Mus musculus G protein-coupled receptor 165 (Gpr165), mRNA	chrX	96713467	96719388	0.000403573	0.00296	-3.58857	1.11146	4.79284
Gm2176	NR_028424	NR_028424	uc008ftc.1	Mus musculus predicted gene 2176 (Gm2176), non-coding RNA	chr18	80541891	80544546	0.000166279	0.00168	-3.57225	3.14719	6.77997
Chia	NM_023186	NM_023186	uc008qvv.1	Mus musculus chitinase, acidic (Chia), mRNA	chr3	106113381	106132116	0.000586564	0.00388	-3.54325	1.48377	5.24635
Smox	NM_001177833;AJ567479;NM_001177840;NM_001177836;NM_145533;NM_001177838;NM_001177837;AJ567480;NM_001177835;NM_001177834;NM_001177839	NM_001177833;NM_001177840;NM_001177836;NM_145533;NM_001177838;NM_001177837;NM_001177835;NM_001177834;NM_001177839	uc008mlt.2;uc012cep.1;uc008mlp.2;uc008mlm.2;uc008mln.2;uc008mlr.2;uc029uet.1;uc012ceq.1;uc012ceo.1;uc008mls.2;uc008mlq.2	Mus musculus spermine oxidase (Smox)	chr2	131491861	131525183	0.000616285	0.00401	-3.46652	11.8406	15.0057
Fam19a4	NM_177233	NM_177233	uc009dah.1	Mus musculus family with sequence similarity 19, member A4 (Fam19a4), mRNA	chr6	96831208	97060411	4.99e-05	0.000832	-3.46468	2.86276	6.31582
Neto2	NM_001081324;BC068168;AK017458;AK081462	NM_001081324	uc009mqe.2;uc009mqd.2;uc012ghs.1;uc009mqc.1	Mus musculus neuropilin (NRP) and tolloid (TLL)-like 2 (Neto2), mRNA	chr8	85636587	85691009;85700893	0.000348394	0.00268	-3.39335	7.01093	10.3115
A930018M24Rik	BC137729		uc029siz.1	SubName: Full=Uncharacterized protein	chr14	50896193	50897314	1.97e-06	0.000184	-3.39199	7.72357	11.0849
AK080063	AK080063		uc007eph.1	Mus musculus 3 days neonate thymus cDNA, RIKEN full-length enriched library, clone:A630050A01 product:unclassifiable, full insert sequence	chr10	22258545	22302835	3.24e-05	0.000665	-3.38208	9.85824	13.025
Nmbr	BC144884;BC144885;NM_008703	NM_008703	uc011xam.1;uc011xal.1;uc007elp.1	Mus musculus neuromedin B receptor (Nmbr), mRNA	chr10	14760288	14770556	0.00164189	0.0082	-3.35746	2.63484	5.99038
Gdap1	AK049655;NM_010267	NM_010267	uc007akb.2;uc007akc.2	Mus musculus ganglioside-induced differentiation-associated-protein 1 (Gdap1), mRNA	chr1	17145372	17158744;17164270	6.61e-06	0.000301	-3.35428	8.53661	11.8993
Gm4861	NM_177665	NM_177665	uc008rmm.1	Mus musculus predicted gene 4861 (Gm4861), mRNA	chr3	137550044	137552622	0.00186864	0.00906	-3.33588	4.69562	7.86637
Cacna2d4	BC141091;AK030723;NM_001033382	NM_001033382	uc009dlz.1;uc009dma.1;uc012ern.1	Mus musculus calcium channel, voltage-dependent, alpha 2/delta subunit 4 (Cacna2d4), mRNA	chr6	119236525;119248783	119301421;119352407;119348838	2.69e-05	0.000611	-3.31309	7.20286	10.4241
Hlf	NM_172563;AK079308;BC057693;AK079068	NM_172563	uc007kwq.1;uc007kwt.2;uc007kws.1;uc007kwr.1	Mus musculus hepatic leukemia factor (Hlf), mRNA	chr11	90339153;90336534	90390917;90388207;90389648	0.000134418	0.00149	-3.28397	7.91584	11.0858
Hr	NM_021877	NM_021877	uc007uoj.1	Mus musculus hairless (Hr), mRNA	chr14	70554055	70573542	0.00119619	0.00648	-3.25574	10.3431	13.1631
Prima1	BC145454;BC171927;AY225515;NM_133364;BC171929;BC134395	NM_133364	uc011yqv.1;uc007ouz.1;uc011yqt.1;uc011yqu.1;uc007ova.1;uc011yqw.1	Mus musculus proline rich membrane anchor 1 (Prima1), mRNA	chr12	103196907	103242146;103242126	0.000566256	0.00379	-3.24144	4.64106	7.72828
AK144617	AK144617		uc007cfx.1	Mus musculus lung RCB-0558 LLC cDNA, RIKEN full-length enriched library, clone:G730010K09 product:unclassifiable, full insert sequence	chr1	98589552	98765813	0.000732475	0.00454	-3.15129	1.17328	4.39704
Spns2	NM_153060;BC025823	NM_153060	uc007jyz.2;uc007jza.1	Mus musculus spinster homolog 2 (Spns2), mRNA	chr11	72451642;72451637	72454541;72489904	6.03e-06	0.000289	-3.11089	10.7826	13.87
Igf2bp3	NM_023670;AK045244;AK011797	NM_023670	uc009bwk.2;uc009bwi.2;uc009bwj.1	Mus musculus insulin-like growth factor 2 mRNA binding protein 3 (Igf2bp3), mRNA	chr6	49085217;49167914;49089533	49094652;49214954	0.000468619	0.00328	-3.10577	3.69833	6.66061
4921511C04Rik	AK014863;BC050813		uc007arh.2;uc011wjp.1	Mus musculus adult male testis cDNA, RIKEN full-length enriched library, clone:4921511C04 product:hypothetical protein, full insert sequence	chr1	37175485;37157332	37187605	0.00113383	0.00622	-3.09139	4.08873	6.84804
C1qtnf4	NM_026161	NM_026161	uc008ktq.1	Mus musculus C1q and tumor necrosis factor related protein 4 (C1qtnf4), mRNA	chr2	90885785	90890526	3.02e-05	0.000647	-3.089	5.3879	8.28242
Otub2	NM_026580;NM_001177841;NR_033587;AK008258	NM_026580;NM_001177841;NR_033587	uc007ovh.2;uc007ovg.2;uc011yqy.1;uc007ovf.2	Mus musculus OTU domain, ubiquitin aldehyde binding 2 (Otub2)	chr12	103376893;103388680;103393900	103406350	0.000218392	0.00198	-3.07238	9.36281	12.3505
Cbln2	AK076174;BC055682;NM_172633;AK042555	NM_172633	uc008fva.1;uc008fvc.1;uc008fvb.1;uc008fvd.1	Mus musculus cerebellin 2 precursor protein (Cbln2), mRNA	chr18	86711644;86711109;86712904;86712193	86718283	3.29e-05	0.000668	-3.03578	1.85116	4.83592
Syt3	NM_001114116;NM_016663	NM_001114116;NM_016663	uc009gph.2;uc009gpi.2	Mus musculus synaptotagmin III (Syt3)	chr7	44384125	44400030	8.52e-07	0.000143	-3.02659	6.10041	9.07002
Calm4	NM_020036	NM_020036	uc007pjb.1	Mus musculus calmodulin 4 (Calm4), mRNA	chr13	3837756	3838671	0.000808286	0.00487	-3.00844	2.38686	5.49384
9330159F19Rik	BC138282;AK034141;NM_001162537	NM_001162537	uc011xce.1;uc007esv.2;uc011xcd.1	Mus musculus RIKEN cDNA 9330159F19 gene (9330159F19Rik), mRNA	chr10	29211642	29230779	5.41e-05	0.000872	-2.97867	9.65349	12.4567
AK009639	AK009639		uc012bhf.1	Mus musculus adult male tongue cDNA, RIKEN full-length enriched library, clone:2310035N23 product:hypothetical protein, full insert sequence	chr19	5848507	5851388	0.00189307	0.00915	-2.97307	4.67729	7.29756
Gm19299	NR_045748	NR_045748	uc009qft.1	Mus musculus predicted gene, 19299 (Gm19299), non-coding RNA	chr9	67133560	67163788	0.000586965	0.00388	-2.96356	5.17403	8.22465
AK158482	AK158482		uc008esw.1	Mus musculus adult inner ear cDNA, RIKEN full-length enriched library, clone:F930120G13 product:hypothetical protein, full insert sequence	chr18	39367037	39389425	0.000617197	0.00401	-2.94868	5.57623	8.23251
Lamc3	AF079520;NM_011836	NM_011836	uc008jef.1;uc012btp.1	Mus musculus laminin gamma 3 (Lamc3), mRNA	chr2	31887280	31946535	0.000124119	0.00141	-2.93705	4.77626	7.65592
LOC433374	NR_040303	NR_040303	uc007dir.2	Mus musculus uncharacterized LOC433374 (LOC433374), non-coding RNA	chr1	164863120	164871438	0.000109892	0.00131	-2.93564	5.08113	7.72926
Snph	AK138230;BC117897;BC139792;NM_198214	NM_198214	uc008nef.1;uc008neg.1;uc008ned.1;uc008nee.1	Mus musculus syntaphilin (Snph), mRNA	chr2	151590549	151632533;151632567	4.53e-05	0.000785	-2.92596	5.73111	8.46464
Synm	NM_201639;NM_207663;BC040093;NM_183312	NM_201639;NM_207663;NM_183312	uc009hiv.1;uc009hiw.1;uc009hiy.1;uc009hix.1	Mus musculus synemin, intermediate filament protein (Synm)	chr7	67732599;67730160	67759742	7.13e-05	0.00102	-2.91641	14.4684	17.1479
Ces1d	NM_053200	NM_053200	uc009mun.1	Mus musculus carboxylesterase 1D (Ces1d), mRNA	chr8	93166071	93197804	0.000373271	0.00281	-2.91547	8.00578	11.1223
Gpcpd1	NM_001042672;AK009137;NM_001042671;NM_028802;AK166454;BC033408;AK031658;AK163419	NM_001042672;NM_001042671;NM_028802	uc008mmv.1;uc008mna.1;uc008mnc.1;uc008mmx.1;uc008mmy.1;uc008mmz.1;uc008mmw.1;uc008mnb.1	Mus musculus glycerophosphocholine phosphodiesterase GDE1 homolog (S. cerevisiae) (Gpcpd1)	chr2	132564494;132529082;132532724	132578248	7.82e-05	0.00107	-2.90859	12.9473	15.7577
Hsd17b14	NM_025330;AK002831	NM_025330	uc009gvz.1;uc012fkm.1	Mus musculus hydroxysteroid (17-beta) dehydrogenase 14 (Hsd17b14), mRNA	chr7	45556043;45554927	45567321	2.64e-05	0.000604	-2.90227	4.21784	7.1653
AK076859	AK076859		uc008tss.1	Mus musculus adult male testis cDNA, RIKEN full-length enriched library, clone:4930513I24 product:unclassifiable, full insert sequence	chr4	95123994	95166048	0.00033999	0.00263	-2.90024	3.29978	6.19582
AK132189	AK132189		uc008kvl.1	Mus musculus 17 days embryo head cDNA, RIKEN full-length enriched library, clone:3322404J21 product:unclassifiable, full insert sequence	chr2	91250742	91255995	8.03e-06	0.000331	-2.89184	8.91179	11.754
Slc15a5	BC039761;NM_177787;BC141334	NM_177787	uc012eva.1;uc009eni.2;uc009enj.1	Mus musculus solute carrier family 15, member 5 (Slc15a5), mRNA	chr6	137983589;137983639	138073196;138043600;138079916	0.000185737	0.00179	-2.88242	7.33316	10.2363
Ctxn3	NM_001134697	NM_001134697	uc008ezd.2	Mus musculus cortexin 3 (Ctxn3), mRNA	chr18	57468485	57478134	0.000116373	0.00136	-2.86911	10.4667	13.3581
Ccdc85c	NM_001159910	NM_001159910	uc011yrs.1	Mus musculus coiled-coil domain containing 85C (Ccdc85c), mRNA	chr12	108206344	108275417	2.22e-05	0.000552	-2.85499	6.96705	9.71407
Myo5c	BC003985;AK142326;NM_001081322;BC062270;AK075657	NM_001081322	uc009qrx.1;uc009qrw.1;uc009qrt.1;uc009qrv.1;uc009qru.1	Mus musculus myosin VC (Myo5c), mRNA	chr9	75232013;75287830;75255830;75295161	75305450;75287598;75258366	1.28e-06	0.000162	-2.84982	9.09759	11.9634
Il17re	NM_001034029;NM_145826;NM_001034031;AK078876	NM_001034029;NM_145826;NM_001034031	uc009dgj.1;uc009dgi.1;uc009dgg.1;uc009dgh.1	Mus musculus interleukin 17 receptor E (Il17re)	chr6	113464805;113458483	113470751	1.11e-06	0.000153	-2.84756	4.2568	7.1111
Wnt4	NM_009523	NM_009523	uc008viv.2	Mus musculus wingless-related MMTV integration site 4 (Wnt4), mRNA	chr4	137277634	137299501	1.77e-05	0.000494	-2.83649	8.99348	11.816
Inmt	NM_009349	NM_009349	uc009can.1	Mus musculus indolethylamine N-methyltransferase (Inmt), mRNA	chr6	55170626	55174990	0.000422156	0.00306	-2.83347	7.40202	10.4836
Phkg1	NM_011079	NM_011079	uc008ztm.1	Mus musculus phosphorylase kinase gamma 1 (Phkg1), mRNA	chr5	129863434	129879083	0.000126499	0.00143	-2.82759	13.3264	15.982
Eepd1	NM_026189	NM_026189	uc009opn.1	Mus musculus endonuclease/exonuclease/phosphatase family domain containing 1 (Eepd1), mRNA	chr9	25481596	25604110	4.19e-06	0.000246	-2.82679	11.6111	14.4032
Slc38a3	NM_001199217;AK035155;NM_001199218;NM_023805	NM_001199217;NM_001199218;NM_023805	uc009rmn.1;uc009rmo.2;uc009rmq.2;uc009rmp.1	Mus musculus solute carrier family 38, member 3 (Slc38a3)	chr9	107651154	107667399;107668968;107659528	5.27e-05	0.000859	-2.82071	10.0158	12.7197
2310040G24Rik	NR_040292;NR_040293	NR_040292;NR_040293	uc029vxg.1;uc009csa.1	Mus musculus RIKEN cDNA 2310040G24 gene (2310040G24Rik)	chr6	86483375	86488227	6.7e-05	0.000982	-2.8135	10.2156	12.824
Spdya	AK016064;NM_001142631;NM_029254	NM_001142631;NM_029254	uc008dmm.1;uc008dml.1;uc008dmo.2	Mus musculus speedy homolog A (Xenopus laevis) (Spdya)	chr17	71526895;71552060	71578700;71589533;71556543	0.000205326	0.0019	-2.81172	3.04926	5.78487
Plcd4	NM_148937;AK029561;AK039149;AK083793;NM_001081456;AK140231	NM_148937;NM_001081456	uc007bmk.1;uc007bmg.1;uc007bmh.1;uc011wnb.1;uc007bmi.1;uc007bmj.1	Mus musculus phospholipase C, delta 4 (Plcd4)	chr1	74542888;74544359;74551019	74565977;74560606	7.59e-06	0.000323	-2.80471	10.6992	13.6039
Fam57b	NM_001146347;AK020734;NM_029978;NM_026884	NM_001146347;NM_029978;NM_026884	uc009jsy.2;uc009jsx.1;uc009jsz.2;uc012ftv.1	Mus musculus family with sequence similarity 57, member B (Fam57b)	chr7	126823302;126812682;126824652;126816884	126830219;126821843	0.00010446	0.00127	-2.79093	9.09158	11.786
Ppl	NM_008909;BC057152	NM_008909	uc007ybu.2;uc007ybt.1	Mus musculus periplakin (Ppl), mRNA	chr16	5096985;5086290	5132481	0.000469158	0.00328	-2.78738	7.03571	9.7739
Cyp4f39	NM_177307	NM_177307	uc008bxe.1	Mus musculus cytochrome P450, family 4, subfamily f, polypeptide 39 (Cyp4f39), mRNA	chr17	32452722	32493320	0.00210311	0.00991	-2.78657	4.91898	7.59127
Sez6	AK032277;D29763;NM_021286;AK220513	NM_021286	uc007khn.1;uc007khp.1;uc011yaa.1;uc007kho.1	Mus musculus seizure related gene 6 (Sez6), mRNA	chr11	77930942	77964091;77979042;77979040	0.00144016	0.00745	-2.75232	2.49442	5.22298
Btnl6	NM_030747	NM_030747	uc012aqb.1	Mus musculus butyrophilin-like 6 (Btnl6), mRNA	chr17	34507934	34517352	0.00164015	0.0082	-2.74989	2.42956	5.10456
A530098C11Rik	AK163176;NM_001013799	NM_001013799	uc007avv.1;uc007avw.1	Mus musculus RIKEN cDNA A530098C11 gene (A530098C11Rik), mRNA	chr1	44010509;44009407	44020006	1.03e-05	0.000375	-2.74949	9.67595	12.4508
Mstn	NM_010834	NM_010834	uc007ayt.1	Mus musculus myostatin (Mstn), mRNA	chr1	53061662	53068079	1.14e-06	0.000155	-2.74633	10.985	13.6605
Gpd2	AK162556;NM_001145820;NM_010274	NM_001145820;NM_010274	uc008jsc.2;uc008jse.2;uc008jsd.1	Mus musculus glycerol phosphate dehydrogenase 2, mitochondrial (Gpd2), nuclear gene encoding mitochondrial protein	chr2	57244358;57237677;57238381	57370719;57310257	0.000214447	0.00196	-2.74542	12.2995	14.8559
Xrra1	NM_001164258	NM_001164258	uc009ime.2	Mus musculus X-ray radiation resistance associated 1 (Xrra1), mRNA	chr7	99859217	99917824	0.000134522	0.00149	-2.74244	4.34238	7.04196
Hoxd10	NM_013554	NM_013554	uc008kdx.2	Mus musculus homeobox D10 (Hoxd10), mRNA	chr2	74691947	74695102	7.16e-06	0.000314	-2.73673	6.67762	9.45161
Abcb4	NM_008830;AK050345	NM_008830	uc008wkr.2;uc008wks.1	Mus musculus ATP-binding cassette, sub-family B (MDR/TAP), member 4 (Abcb4), mRNA	chr5	8893948;8893720	8941114;8959226	0.000257282	0.00219	-2.73671	12.0302	14.5385
Osbpl6	NM_145525;BC021455;AK037703;BC022908;AK044411	NM_145525	uc008kfc.1;uc008kfb.1;uc008kfd.1;uc008kfe.1;uc008kfa.1	Mus musculus oxysterol binding protein-like 6 (Osbpl6), mRNA	chr2	76499096;76548318;76406537	76600647;76541530	4.55e-06	0.000255	-2.73651	10.1367	12.8232
2310010M20Rik	NM_183283	NM_183283	uc007yyn.2	Mus musculus RIKEN cDNA 2310010M20 gene (2310010M20Rik), mRNA	chr16	32271608	32274779	2.97e-05	0.000643	-2.73434	9.66504	12.3523
Adcy8	AK163443;NM_009623;AK138244	NM_009623	uc011ztk.1;uc007vzo.1;uc007vzp.1	Mus musculus adenylate cyclase 8 (Adcy8), mRNA	chr15	64699034;64782561	64922296	0.00125753	0.00673	-2.73416	0.75591	3.48188
Wnk2	AK044381;BC060187;BC046464;NM_029361;AK129439	NM_029361	uc007qiu.1;uc007qir.2;uc007qis.2;uc009val.1;uc007qiv.1	Mus musculus WNK lysine deficient protein kinase 2 (Wnk2), mRNA	chr13	49037610;49036301;49037612	49061521;49078063;49076664;49091036;49148014	5.75e-06	0.000284	-2.72997	11.0146	13.778
Asb15	NM_080847	NM_080847	uc009bbt.2	Mus musculus ankyrin repeat and SOCS box-containing 15 (Asb15), mRNA	chr6	24528143	24573164	2.83e-07	9.41e-05	-2.72099	11.2142	13.9372
4930578G10Rik	AK016301		uc008snw.1	SubName: Full=Uncharacterized protein	chr4	42735866	42846261	0.00184175	0.00896	-2.70542	1.17328	3.84719
BC054353	BC054353		uc012enj.1	Mus musculus cDNA clone IMAGE:3962411, partial cds	chr6	72347028	72348458	0.00183096	0.00891	-2.70034	5.29684	8.10705
Hrk	NM_007545	NM_007545	uc008zgg.1	Mus musculus harakiri, BCL2 interacting protein (contains only BH3 domain) (Hrk), mRNA	chr5	118169763	118189478	0.000459102	0.00323	-2.69799	4.29938	7.03881
Gzmm	AB015727;BC145579;NM_008504;BC145578	NM_008504	uc011xhy.1;uc007fzj.1;uc011xhx.1;uc007fzk.1	Mus musculus granzyme M (lymphocyte met-ase 1) (Gzmm), mRNA	chr10	79693757;79689019	79695260	0.000203103	0.00189	-2.68999	6.42331	9.04741
2310015B20Rik	NR_038041	NR_038041	uc007fnp.2	Mus musculus RIKEN cDNA 2310015B20 gene (2310015B20Rik), non-coding RNA	chr10	70204666	70219711	5.45e-05	0.000874	-2.68425	9.99614	12.6066
AK085792	AK085792		uc009nqc.1	Mus musculus 16 days neonate heart cDNA, RIKEN full-length enriched library, clone:D830009O14 product:unclassifiable, full insert sequence	chr8	119659474	119670881	0.00047728	0.00333	-2.67636	5.34543	7.93944
AK153639	AK153639		uc007epi.1	Mus musculus 3 days neonate thymus cDNA, RIKEN full-length enriched library, clone:A630050A01 product:unclassifiable, full insert sequence	chr10	22264242	22302835	0.000259435	0.0022	-2.67482	7.1751	9.57155
4930451C15Rik	NM_001145435;NM_029053	NM_001145435;NM_029053	uc007ylf.2;uc007yle.2	Mus musculus RIKEN cDNA 4930451C15 gene (4930451C15Rik)	chr16	17544464	17561247	6.99e-05	0.00101	-2.67051	5.76125	8.34284
Smyd2	AK197062;AK164053;AK003853;NM_026796	NM_026796	uc007eay.1;uc007eaz.1;uc007eax.1;uc011wym.1	Mus musculus SET and MYND domain containing 2 (Smyd2), mRNA	chr1	189897422;189880491;189885298	189909914;189889002;189922288	0.000121787	0.0014	-2.6703	12.4676	14.9432
Wfikkn2	NM_181819	NM_181819	uc007kyg.2	Mus musculus WAP, follistatin/kazal, immunoglobulin, kunitz and netrin domain containing 2 (Wfikkn2), mRNA	chr11	94235951	94242579	5.57e-06	0.000283	-2.66958	8.44958	11.0688
Stat5b	NM_001113563;NM_011489	NM_001113563;NM_011489	uc007lmi.2;uc007lmj.2	Mus musculus signal transducer and activator of transcription 5B (Stat5b), mRNA;Mus musculus signal transducer and activator of transcription 5B (Stat5b)	chr11	100780730	100850585;100822570	7.12e-05	0.00102	-2.66722	12.9455	15.5322
Cuedc1	NM_001172099;AK049250;BC025434;NM_198013	NM_001172099;NM_198013	uc007kvg.2;uc007kvh.2;uc011ycg.1;uc011ycf.1	Mus musculus CUE domain containing 1 (Cuedc1)	chr11	88169564;88099145;88162260	88185355;88194140	1.52e-05	0.000459	-2.65927	11.913	14.4744
Efcab6	AK163363;NM_029946;NM_001161629;NM_001161628	NM_029946;NM_001161629;NM_001161628	uc007xbr.1;uc007xbo.1;uc007xbp.2;uc007xbq.1	Mus musculus EF-hand calcium binding domain 6 (Efcab6)	chr15	83866711	83901340;83919373;84065349;83936095	6.38e-05	0.000956	-2.65818	8.08147	10.6811
C530008M17Rik	AK050000;AK015929;AK016430;NM_001163793	NM_001163793	uc008xve.1;uc008xvh.2;uc008xvf.2;uc008xvg.1	Mus musculus RIKEN cDNA C530008M17 gene (C530008M17Rik), mRNA	chr5	76857529;76840598;76809987;76840618	76873554;76842589	3.72e-06	0.000237	-2.65785	6.49187	9.20124
Ampd1	AK137549;NM_001033303	NM_001033303	uc008qso.1;uc008qsp.1	Mus musculus adenosine monophosphate deaminase 1 (Ampd1), mRNA	chr3	103074013	103099720;103099714	9.86e-05	0.00123	-2.64879	14.665	17.0814
Bmp7	AK020411;NM_007557	NM_007557	uc008odc.1;uc008odb.2	Mus musculus bone morphogenetic protein 7 (Bmp7), mRNA	chr2	172916117;172869686	172940293	0.000456922	0.00322	-2.64098	3.04042	5.60408
Gm16894	NR_037980	NR_037980	uc007att.2	Mus musculus predicted gene, 16894 (Gm16894), non-coding RNA	chr1	40076211	40085851	0.00045497	0.00321	-2.633	1.88318	4.53196
Frat2	NM_177603	NM_177603	uc008hmj.3	Mus musculus frequently rearranged in advanced T cell lymphomas 2 (Frat2), mRNA	chr19	41845975	41848132	4.38e-06	0.00025	-2.63197	6.78778	9.45401
Pdzd7	AK033653;NM_001195265	NM_001195265	uc012bmk.1;uc012bmj.1	Mus musculus PDZ domain containing 7 (Pdzd7), mRNA	chr19	45026906	45030071;45045772	0.000768477	0.0047	-2.62518	7.0426	9.4374
Asb14	NM_001170748;NM_080856	NM_001170748;NM_080856	uc011zht.1;uc011zhu.1	Mus musculus ankyrin repeat and SOCS box-containing 14 (Asb14)	chr14	26894603	26915257;26914416	5.56e-05	0.000884	-2.62163	10.9196	13.518
AK052878	AK052878		uc008obi.1	Mus musculus 16 days neonate heart cDNA, RIKEN full-length enriched library, clone:D830018J03 product:unclassifiable, full insert sequence	chr2	168766142	168768108	1.33e-05	0.000427	-2.62068	6.87019	9.48645
Slc2a3	NM_011401;AK147258	NM_011401	uc009dpq.2;uc012esg.1	Mus musculus solute carrier family 2 (facilitated glucose transporter), member 3 (Slc2a3), mRNA	chr6	122727808	122742745	0.000629381	0.00407	-2.61407	9.27539	11.5983
Hrasls	BC048482;NM_013751	NM_013751	uc007yvw.1;uc007yvx.1	Mus musculus HRAS-like suppressor (Hrasls), mRNA	chr16	29209694;29210161	29230530	0.000154576	0.00162	-2.60311	10.8687	13.2123
Pde4d	DQ665892;AF038896;AK039692;DQ665895;DQ665893;AY388962;NM_011056	NM_011056	uc007rvn.2;uc007rvj.2;uc007rvi.1;uc007rvg.2;uc007rvh.1;uc007rvl.2;uc007rvm.2	Mus musculus phosphodiesterase 4D, cAMP specific (Pde4d), mRNA	chr13	108654104;109686155;109926843;109903301;109260811	109955969;109933961;109773441	1e-05	0.000369	-2.59379	12.6252	15.2193
Gucy2g	AK049940;NM_001081076	NM_001081076	uc008hxn.2;uc008hxo.2	Mus musculus guanylate cyclase 2g (Gucy2g), mRNA	chr19	55198097	55241236;55217444	8.71e-05	0.00114	-2.58914	4.12582	6.66216
Camkv	NM_145621;BC086762;BC022169	NM_145621	uc009rnm.1;uc009rnk.1;uc009rnl.1	Mus musculus CaM kinase-like vesicle-associated (Camkv), mRNA	chr9	107935919	107949691	0.00129984	0.00689	-2.5872	2.93086	5.39139
Gabrr1	NM_008075	NM_008075	uc008sfr.1	Mus musculus gamma-aminobutyric acid (GABA) C receptor, subunit rho 1 (Gabrr1), mRNA	chr4	33132555	33163588	0.000241972	0.00211	-2.58151	4.24576	6.61374
Ggnbp1	NM_027544;NM_001251881;AK002723	NM_027544;NM_001251881	uc029tbm.1;uc008bfh.2;uc008bfe.2	Mus musculus gametogenetin binding protein 1 (Ggnbp1)	chr17	27028832;27018034	27022517;27036378	1.26e-05	0.000416	-2.58146	7.81272	10.4498
AK089615	AK089615		uc008gyv.1	Mus musculus activated spleen cDNA, RIKEN full-length enriched library, clone:F830005B18 product:unclassifiable, full insert sequence	chr19	21162481	21248449	0.000166986	0.00168	-2.5806	1.74699	4.37605
Cmya5	AJ511265;NM_023821	NM_023821	uc007rky.2;uc007rkw.2	Mus musculus cardiomyopathy associated 5 (Cmya5), mRNA	chr13	93040714	93144724;93098473	4.62e-05	0.000795	-2.58048	16.5341	18.9959
Fbp2	NM_007994	NM_007994	uc007qxf.1	Mus musculus fructose bisphosphatase 2 (Fbp2), mRNA	chr13	62836884	62858370	0.000717323	0.00448	-2.57637	10.7204	13.1189
Sorbs2	AK083429;BC166027;AK079130;NM_001205219;AK139388;BC039163;AK171632;AK050951;AK140498;NM_172752;BC157944	NM_001205219;NM_172752	uc009lpg.1;uc009lpj.2;uc009lpb.2;uc012gdf.2;uc009lpf.1;uc009lpi.2;uc009lpc.2;uc012gdg.2;uc009lph.2;uc029wsw.1;uc012gde.2	Mus musculus sorbin and SH3 domain containing 2 (Sorbs2)	chr8	45661995;45741486;45507787;45658675;45658802;45658291	45796558;45821141;45827906;45776125;45776882	8.88e-06	0.000346	-2.57378	11.5787	14.113
Klf15	NM_023184;BC013486;AK007479	NM_023184	uc009cxj.1;uc009cxk.1;uc029vxp.1	Mus musculus Kruppel-like factor 15 (Klf15), mRNA	chr6	90466411;90462625;90466419	90475209;90475221	3.72e-05	0.000709	-2.56445	9.64193	12.1929
Gm14492	NR_033261	NR_033261	uc009kni.1	Mus musculus predicted gene 14492 (Gm14492), non-coding RNA	chr7	142491079	142506771	0.000105991	0.00128	-2.55449	11.8946	14.3165
Flywch2	NM_029798	NM_029798	uc008atl.1	Mus musculus FLYWCH family member 2 (Flywch2), mRNA	chr17	23776917	23786077	0.000215396	0.00197	-2.55258	4.2063	6.4913
Edn3	NM_007903	NM_007903	uc008ofi.1	Mus musculus endothelin 3 (Edn3), mRNA	chr2	174760772	174784042	0.00173615	0.00856	-2.54671	4.85926	7.27867
Col4a3	AK086939;NM_007734	NM_007734	uc007brv.1;uc007bru.1	Mus musculus collagen, type IV, alpha 3 (Col4a3), mRNA	chr1	82586920	82642853;82722059	2.19e-06	0.00019	-2.54272	5.86204	8.33117
4833427F10Rik	NR_045459	NR_045459	uc029thk.1	Mus musculus RIKEN cDNA 4833427F10 gene (4833427F10Rik), non-coding RNA	chr17	35772449	35780687	0.00177102	0.00869	-2.5384	3.06562	5.22671
Aox3l1	NM_001008419	NM_001008419	uc007bbp.1	Mus musculus aldehyde oxidase 3-like 1 (Aox3l1), mRNA	chr1	58278325	58379264	0.00178411	0.00874	-2.53679	1.96137	4.35223
Mylk2	NM_001081044	NM_001081044	uc008ngs.2	Mus musculus myosin, light polypeptide kinase 2, skeletal muscle (Mylk2), mRNA	chr2	152911351	152923065	0.00119259	0.00646	-2.5269	14.6878	17.0428
AK131895	AK131895		uc007wsb.1	Mus musculus adult male liver tumor cDNA, RIKEN full-length enriched library, clone:C730033F21 product:unclassifiable, full insert sequence	chr15	79015328	79025742	2.1e-05	0.000538	-2.52518	5.21239	7.85
Art3	DQ810295;AJ311774;AJ311772;AJ311771;NM_181728;AK016257;DQ519370;DQ519369;AJ311773;BC145327	NM_181728	uc012dyq.1;uc008ydc.1;uc008ydj.2;uc008yde.1;uc008ydg.2;uc008ydh.2;uc008ycx.1;uc008ycy.2;uc008ydd.2;uc008ydi.2;uc008ycw.1	Mus musculus ADP-ribosyltransferase 3 (Art3), mRNA	chr5	92405942;92386907;92404836;92331840;92388133;92387850	92393177;92414627;92403656	0.00164205	0.0082	-2.52503	12.1323	14.5274
Ppp1r3a	NM_080464	NM_080464	uc009ayw.1	Mus musculus protein phosphatase 1, regulatory (inhibitor) subunit 3A (Ppp1r3a), mRNA	chr6	14713821	14755274	6.84e-06	0.000308	-2.52412	13.3333	15.8458
Btnl5	NR_004051	NR_004051	uc012aqa.1	Mus musculus butyrophilin-like 5 (Btnl5), non-coding RNA	chr17	34487405	34497429	0.00112851	0.0062	-2.52397	2.9223	5.62989
2010009K17Rik	NR_040609	NR_040609	uc008npq.2	Mus musculus RIKEN cDNA 2010009K17 gene (2010009K17Rik), non-coding RNA	chr2	158070363	158091797	0.00145535	0.00751	-2.52158	0.595856	3.17393
Actn3	NM_013456;AK134757	NM_013456	uc008gbf.1;uc008gbe.1	Mus musculus actinin alpha 3 (Actn3), mRNA	chr19	4861222	4877884;4863558	5.88e-05	0.000917	-2.51888	17.3184	19.7299
2310081J21Rik	NR_045474	NR_045474	uc007qle.2;uc007qkb.2	Mus musculus RIKEN cDNA 2310081J21 gene (2310081J21Rik), non-coding RNA	chr13	50679169;50261814	50680224;50262869	0.000591203	0.0039	-2.51086	6.22664	8.8673
AK133017	AK133017		uc009lgd.1	Mus musculus adult male testis cDNA, RIKEN full-length enriched library, clone:4930554L05 product:unclassifiable, full insert sequence	chr8	25548672	25556083	0.000452159	0.0032	-2.50852	3.59508	6.07797
Celsr2	BC005499;NM_001004177;NM_017392	NM_001004177;NM_017392	uc008qyz.2;uc008qyx.1;uc008qyy.1	Mus musculus cadherin, EGF LAG seven-pass G-type receptor 2 (flamingo homolog, Drosophila) (Celsr2)	chr3	108392375;108390847	108398973;108415494	2.44e-06	0.000201	-2.50679	8.36491	10.8379
Asb2	NM_023049;AK155235;AF155353	NM_023049	uc007ovd.1;uc007ove.1;uc007ovc.1	Mus musculus ankyrin repeat and SOCS box-containing 2 (Asb2), mRNA	chr12	103321141	103335584;103338301;103356001	0.000119135	0.00138	-2.49927	13.9164	16.4568
Riiad1	NM_025506	NM_025506	uc008qgk.1	Mus musculus regulatory subunit of type II PKA R-subunit (RIIa) domain containing 1 (Riiad1), mRNA	chr3	94464984	94473591	3.9e-05	0.00073	-2.49681	6.06263	8.60658
Phka1	NM_008832;NM_173021;AK030426	NM_008832;NM_173021	uc009tyt.1;uc009tyr.1;uc009tys.1	Mus musculus phosphorylase kinase alpha 1 (Phka1)	chrX	102513974;102554778	102644246	0.00066867	0.00426	-2.49185	15.0861	17.2834
2310014F07Rik	NR_040714	NR_040714	uc029wyt.1	Mus musculus RIKEN cDNA 2310014F07 gene (2310014F07Rik), non-coding RNA	chr9	50488798	50504805	3.69e-05	0.000707	-2.4822	6.48593	9.04535
Syt9	BC145024;NM_021889	NM_021889	uc009jba.1;uc012frw.1	Mus musculus synaptotagmin IX (Syt9), mRNA	chr7	107370789	107548655	0.000217695	0.00198	-2.47704	4.31562	6.68333
Rora	S82720;AK149294;NM_013646;AK086033;AK034375	NM_013646	uc012gwh.1;uc009qmz.2;uc009qna.1;uc009qmw.1;uc009qmx.1	Mus musculus RAR-related orphan receptor alpha (Rora), mRNA	chr9	69289852;69196074;68653801	68664194;69379028	0.000147319	0.00157	-2.47629	8.28377	10.5833
Phkb	AK089493;NM_199446;AK165815	NM_199446	uc009mqj.1;uc009mqh.1;uc009mqi.1	Mus musculus phosphorylase kinase beta (Phkb), mRNA	chr8	85840990;85841001	85922416;85937046;86060642	0.000276896	0.00231	-2.4747	14.1093	16.3766
Atl2	AK038697;NM_178050;AK008381;NM_019717	NM_178050;NM_019717	uc008dqh.1;uc008dqe.1;uc008dqg.1;uc008dqf.1	Mus musculus atlastin GTPase 2 (Atl2)	chr17	79848391;79873400;79849064	79896123	2.49e-05	0.00059	-2.47158	12.7142	15.0828
En2	NM_010134	NM_010134	uc008wtv.1	Mus musculus engrailed 2 (En2), mRNA	chr5	28165695	28172166	0.00180613	0.00882	-2.46489	3.5195	6.03005
Egflam	AK087659;BC095994;AK158909;NM_178748	NM_178748	uc007ved.1;uc007vea.1;uc007veb.1;uc007vec.1	Mus musculus EGF-like, fibronectin type III and laminin G domains (Egflam), mRNA	chr15	7233325;7206119	7398304	2.05e-07	9.08e-05	-2.46276	8.92369	11.3616
Slc2a4	AK138832;M23383;NM_009204	NM_009204	uc007jta.1;uc007jsy.1;uc007jsz.1	Mus musculus solute carrier family 2 (facilitated glucose transporter), member 4 (Slc2a4), mRNA	chr11	69943793;69942285	69948190;69948134	7.28e-05	0.00103	-2.45517	13.4375	15.932
AK134715	AK134715		uc007uno.1	Mus musculus adult male medulla oblongata cDNA, RIKEN full-length enriched library, clone:6330534P04 product:unclassifiable, full insert sequence	chr14	70205323	70217659	0.000612627	0.00399	-2.44728	6.20314	8.4775
Mreg	NM_001005423	NM_001005423	uc007bkg.2	Mus musculus melanoregulin (Mreg), mRNA	chr1	72159232	72212307	5.23e-05	0.000858	-2.44392	10.4614	12.8834
Adhfe1	NR_027664;NM_175236	NR_027664;NM_175236	uc007agl.2;uc007agm.2	Mus musculus alcohol dehydrogenase, iron containing, 1 (Adhfe1);Mus musculus alcohol dehydrogenase, iron containing, 1 (Adhfe1), nuclear gene encoding mitochondrial protein	chr1	9548045	9577968	0.000360506	0.00274	-2.44207	9.76873	12.3178
Slc37a4	NM_008063;AK147849;AK155339	NM_008063	uc009pdj.1;uc009pdh.1;uc009pdi.1	Mus musculus solute carrier family 37 (glucose-6-phosphate transporter), member 4 (Slc37a4), mRNA	chr9	44397098;44396970;44398175	44402965	0.000173851	0.00172	-2.43036	11.3727	13.6566
C2cd2	BC038064;AK017896;NM_174847	NM_174847	uc008ads.2;uc008adr.2;uc008adt.2	Mus musculus C2 calcium-dependent domain containing 2 (C2cd2), mRNA	chr16	97855208;97869611	97922633;97875284	8.35e-05	0.00111	-2.42958	12.3372	14.6365
Kcna7	NM_010596	NM_010596	uc009guz.1	Mus musculus potassium voltage-gated channel, shaker-related subfamily, member 7 (Kcna7), mRNA	chr7	45405959	45411382	0.000681097	0.00432	-2.42375	11.7852	13.9699
Pygm	NM_011224	NM_011224	uc008gio.1	Mus musculus muscle glycogen phosphorylase (Pygm), mRNA	chr19	6384428	6398459	0.000480432	0.00334	-2.42311	17.8816	20.0959
1700027A23Rik	NM_001200028;NM_029604	NM_001200028;NM_029604	uc008qvr.1;uc008qvs.1	Mus musculus RIKEN cDNA 1700027A23 gene (1700027A23Rik)	chr3	105996956	106001497;106014646	0.00132912	0.00701	-2.41362	1.54863	3.64979
Ggt6	BC055837;NM_027819	NM_027819	uc007jyw.1;uc007jyx.1	Mus musculus gamma-glutamyltransferase 6 (Ggt6), mRNA	chr11	72435525	72438404	0.00140756	0.00733	-2.41019	3.39672	6.29046
Sbk2	NM_001146329	NM_001146329	uc012exa.1	Mus musculus SH3-binding domain kinase family, member 2 (Sbk2), mRNA	chr7	4957080	4964348	0.000121249	0.00139	-2.40648	9.9041	12.2177
0610009L18Rik	NR_038126	NR_038126	uc007msj.2	Mus musculus RIKEN cDNA 0610009L18 gene (0610009L18Rik), non-coding RNA	chr11	120348677	120351190	5.7e-05	0.000897	-2.40182	7.95144	10.3119
Tfcp2l1	NM_023755;AK007654	NM_023755	uc007cil.1;uc007cik.1	Mus musculus transcription factor CP2-like 1 (Tfcp2l1), mRNA	chr1	118627944	118637766;118685168	0.00162939	0.00817	-2.40175	10.2768	12.5884
4933439F18Rik	AK017120;NM_025757	NM_025757	uc007jfx.2;uc007jfw.2	Mus musculus RIKEN cDNA 4933439F18 gene (4933439F18Rik), mRNA	chr11	60417144	60450927;60445277	2.89e-05	0.000635	-2.39854	11.5773	13.9306
Kif1c	AK029250;NM_153103;AK173007	NM_153103	uc007jwm.1;uc007jwk.1;uc007jwl.1	Mus musculus kinesin family member 1C (Kif1c), mRNA	chr11	70700547	70707345;70731970	1.09e-05	0.000385	-2.39597	14.9237	17.2234
Gm5091	NR_046164	NR_046164	uc029tal.1	Mus musculus predicted gene 5091 (Gm5091), non-coding RNA	chr17	15231584	15240783	0.000607064	0.00397	-2.38404	5.35335	7.73424
Igfals	NM_008340	NM_008340	uc008ayn.1	Mus musculus insulin-like growth factor binding protein, acid labile subunit (Igfals), mRNA	chr17	24878769	24882008	0.00107527	0.00597	-2.38298	5.21931	7.36286
Plk5	BC099679;NM_183152	NM_183152	uc007gcy.2;uc007gcx.2	Mus musculus polo-like kinase 5 (Plk5), mRNA	chr10	80356458	80365489	0.000102413	0.00126	-2.37855	3.79547	6.03327
Ttll7	BC138275;AK014905;AM690751;NM_027594	NM_027594	uc012czi.1;uc008rrw.2;uc008rrx.1;uc012czj.1	Mus musculus tubulin tyrosine ligase-like family, member 7 (Ttll7), mRNA	chr3	146852366;146943919;146894001	146982750;146940256	0.000263484	0.00222	-2.36754	12.788	14.8865
Uaca	AK173203;AB030647;NM_028283;BC033470	NM_028283	uc009pzl.1;uc009pzi.1;uc009pzk.1;uc009pzj.1	Mus musculus uveal autoantigen with coiled-coil domains and ankyrin repeats (Uaca), mRNA	chr9	60862413;60794547	60880370	3.2e-05	0.000662	-2.35821	12.8672	15.0853
Tcea3	NM_011542	NM_011542	uc008vhv.2	Mus musculus transcription elongation factor A (SII), 3 (Tcea3), mRNA	chr4	136247956	136274899	2.61e-05	0.000602	-2.35394	12.6511	14.9169
AK194005	AK194005		uc007zns.1	Mus musculus cDNA, clone:Y0G0128C21, strand:plus, reference:ENSEMBL:Mouse-Transcript-ENST:ENSMUST00000064549, based on BLAT search	chr16	58469889	58470295	0.00015308	0.00161	-2.3537	8.17318	10.3331
Cyp27a1	NM_024264	NM_024264	uc007bna.1	Mus musculus cytochrome P450, family 27, subfamily a, polypeptide 1 (Cyp27a1), nuclear gene encoding mitochondrial protein, mRNA	chr1	74713573	74737890	2.97e-05	0.000643	-2.35212	11.0776	13.3302
Timp4	AK040814;NM_080639	NM_080639	uc009dip.1;uc009diq.1	Mus musculus tissue inhibitor of metalloproteinase 4 (Timp4), mRNA	chr6	115246831;115245615	115251849	7.04e-05	0.00101	-2.35137	9.42178	11.7081
Rtn2	NM_001025364;NM_013648;AK165915	NM_001025364;NM_013648	uc009fli.1;uc009flh.1;uc009flj.1	Mus musculus reticulon 2 (Z-band associated protein) (Rtn2)	chr7	19291098;19282666	19290125;19296160	5.7e-05	0.000897	-2.351	13.9224	16.2191
Hs3st5	NM_001253356;NM_001081208;NM_001253355	NM_001253356;NM_001081208;NM_001253355	uc011xcs.1;uc007evd.1;uc007evc.1	Mus musculus heparan sulfate (glucosamine) 3-O-sulfotransferase 5 (Hs3st5)	chr10	36506806	36834394	0.000555253	0.00373	-2.34909	7.625	10.0681
Mc5r	NM_013596	NM_013596	uc008fnl.2	Mus musculus melanocortin 5 receptor (Mc5r), mRNA	chr18	68337602	68339711	0.00037058	0.0028	-2.34222	5.58242	7.83933
Six2	NM_011380	NM_011380	uc008duc.2	Mus musculus sine oculis-related homeobox 2 (Six2), mRNA	chr17	85684267	85688254	4.3e-05	0.000767	-2.34212	8.76087	11.1208
Tppp	NM_182839	NM_182839	uc007reo.2	Mus musculus tubulin polymerization promoting protein (Tppp), mRNA	chr13	74009418	74035753	0.000707412	0.00443	-2.34037	8.58369	10.7272
2210408F21Rik	NR_040257;NR_040261;NR_040258;NR_040260;NR_040259;NR_040262	NR_040257;NR_040261;NR_040258;NR_040260;NR_040259;NR_040262	uc029vub.1;uc029vua.1;uc012ejs.2;uc029vtz.1;uc009bfz.2;uc009bga.2	Mus musculus RIKEN cDNA 2210408F21 gene (2210408F21Rik)	chr6	31220350	31337394	0.000280344	0.00233	-2.33241	9.32721	11.4753
Rorc	AK137866;AK153941;NM_011281;AF163668	NM_011281	uc012ctm.1;uc012ctn.1;uc008qfy.2;uc008qfz.2	Mus musculus RAR-related orphan receptor gamma (Rorc), mRNA	chr3	94377459;94372825	94398239	0.00174773	0.0086	-2.32845	11.4998	13.6302
Rragb	NM_001004154	NM_001004154	uc012hqx.1	Mus musculus Ras-related GTP binding B (Rragb), mRNA	chrX	153139957	153171943	0.000127901	0.00144	-2.32653	6.39034	8.80722
AK085995	AK085995		uc007fgb.1	Mus musculus 18 days pregnant adult female placenta and extra embryonic tissue cDNA, RIKEN full-length enriched library, clone:3830425J23 product:hypothetical protein, full insert sequence	chr10	61474673	61476681	0.000253172	0.00217	-2.32612	7.76945	10.0746
Me1	NM_001198933;BC003287;NM_008615	NM_001198933;NM_008615	uc009qxr.2;uc009qxs.2;uc012gxt.1	Mus musculus malic enzyme 1, NADP(+)-dependent, cytosolic (Me1)	chr9	86581362	86687277;86695914	0.000716656	0.00447	-2.32433	13.5805	15.5872
Hist1h4i	NM_175656	NM_175656	uc007psc.1	Mus musculus histone cluster 1, H4i (Hist1h4i), mRNA	chr13	22040815	22041352	0.00076846	0.0047	-2.32432	7.60631	9.75599
Dgat2l6	NM_001114084	NM_001114084	uc012hmt.1	Mus musculus diacylglycerol O-acyltransferase 2-like 6 (Dgat2l6), mRNA	chrX	100524837	100546108	0.000283497	0.00234	-2.32047	4.12553	6.43288
St3gal6	BC026197;AK033562;NM_018784;AK162619	NM_018784	uc007znu.2;uc007znt.2;uc007znw.1;uc007znv.2	Mus musculus ST3 beta-galactoside alpha-2,3-sialyltransferase 6 (St3gal6), mRNA	chr16	58470540;58502860	58523758;58524246;58523312	0.000123282	0.00141	-2.31846	11.7754	13.8841
Dkk3	AK199048;AK013054;NM_015814	NM_015814	uc009jgj.1;uc009jgk.1;uc009jgi.1	Mus musculus dickkopf homolog 3 (Xenopus laevis) (Dkk3), mRNA	chr7	112116018;112121589	112150748;112158447;112159057	1.62e-05	0.000474	-2.31796	9.3	11.4174
P2rx6	AK054195;NM_011028;NM_001159561	NM_011028;NM_001159561	uc007yli.2;uc012abt.1;uc012abu.1	Mus musculus purinergic receptor P2X, ligand-gated ion channel, 6 (P2rx6)	chr16	17561884	17572012;17577800	6.52e-06	0.0003	-2.31236	8.77796	11.0606
Kcna2	NM_008417	NM_008417	uc008qws.2	Mus musculus potassium voltage-gated channel, shaker-related subfamily, member 2 (Kcna2), mRNA	chr3	107101566	107115005	0.000111668	0.00133	-2.30601	7.02919	9.27418
Sema6c	BC083186;BC059007;AK031131;AK165085;AF363973;AF363972;NM_011351;BC051979	NM_011351	uc008qii.1;uc008qij.1;uc008qih.1;uc008qil.1;uc008qim.1;uc008qig.1;uc012cts.1;uc008qik.1	Mus musculus sema domain, transmembrane domain (TM), and cytoplasmic domain, (semaphorin) 6C (Sema6c), mRNA	chr3	95164338;95164305;95160504;95160493	95173316	3.74e-05	0.000712	-2.30113	10.5595	12.8319
Foxo4	NM_018789;BC099460	NM_018789	uc009twy.1;uc009twz.2	Mus musculus forkhead box O4 (Foxo4), mRNA	chrX	101254527	101260873;101256436	1.38e-05	0.000438	-2.2998	12.0436	14.3117
Clip1	NM_019765;AK220172;AK014540;AF185286;AK029945	NM_019765	uc008zoc.2;uc008zod.1;uc008zoa.1;uc008zoe.1;uc008zob.1	Mus musculus CAP-GLY domain containing linker protein 1 (Clip1), mRNA	chr5	123617656;123579069;123582719	123684291;123654020;123612159;123666690	0.00011593	0.00136	-2.29641	13.4089	15.5469
Gm14393	NM_001085546	NM_001085546	uc008ofj.1	Mus musculus predicted gene 14393 (Gm14393), mRNA	chr2	175061548	175067763	0.000642327	0.00414	-2.29603	3.86726	5.93409
Klhl21	NM_001033352	NM_001033352	uc008vyy.1	Mus musculus kelch-like 21 (Drosophila) (Klhl21), mRNA	chr4	152008890	152017677	0.00128595	0.00684	-2.29445	12.4856	14.5832
Pfkfb1	NM_008824	NM_008824	uc009uoo.1	Mus musculus 6-phosphofructo-2-kinase/fructose-2,6-biphosphatase 1 (Pfkfb1), mRNA	chrX	150589920	150643860	0.000704787	0.00442	-2.28818	10.223	12.6165
B330016D10Rik	NR_030695	NR_030695	uc008vor.2	Mus musculus RIKEN cDNA B330016D10 gene (B330016D10Rik), non-coding RNA	chr4	141546161	141548313	9.62e-06	0.000362	-2.28436	7.41295	9.67709
Gm5860	NR_040659	NR_040659	uc029uwm.1	Mus musculus predicted gene 5860 (Gm5860), non-coding RNA	chr4	82065379	82102807	0.000203555	0.00189	-2.28332	6.5767	8.80519
AK008705	AK008705		uc009mlp.1	Mus musculus adult male stomach cDNA, RIKEN full-length enriched library, clone:2210011C24 product:hypothetical protein, full insert sequence	chr8	84010229	84011442	0.000355554	0.00272	-2.28117	4.79327	6.91723
Pcx	NM_008797;NM_001162946	NM_008797;NM_001162946	uc008gaf.2;uc008gag.2	Mus musculus pyruvate carboxylase (Pcx), nuclear gene encoding mitochondrial protein	chr19	4510471;4594318	4621752	3.51e-05	0.000691	-2.28096	11.4963	13.6917
AK040873	AK040873		uc007ibg.1	Mus musculus adult male aorta and vein cDNA, RIKEN full-length enriched library, clone:A530032E18 product:unclassifiable, full insert sequence	chr11	12314513	12337130	2.95e-05	0.000641	-2.28043	6.11253	8.34999
Zfp651	NM_001166644;BC030045	NM_001166644	uc009sdu.2;uc012hcs.1	Mus musculus zinc finger protein 651 (Zfp651), mRNA	chr9	121760032;121767081	121771742	1.92e-06	0.000184	-2.27217	11.7236	13.9554
abParts			uc029vvz.1;uc029vwb.1;uc029rtg.1;uc029ryi.1;uc029swm.1	Parts of antibodies, mostly variable regions	chr12;chr6;chr16	67555635;113260188;69755318;67942070;19061381	70726966;70441834;70497859;116009879;19260844	0.00210871	0.00992	-2.27095	10.9937	13.2674
Kcng4	NM_025734	NM_025734	uc009nqb.1	Mus musculus potassium voltage-gated channel, subfamily G, member 4 (Kcng4), mRNA	chr8	119623853	119635680	0.000310123	0.00249	-2.26872	8.83774	11.1633
Pld5	NM_001195816;AK082725;AK136851;NM_176916	NM_001195816;NM_176916	uc007dtv.2;uc007dtx.1;uc007dtw.1;uc007dtz.2	Mus musculus phospholipase D family, member 5 (Pld5)	chr1	175962305;176042303	176275312;176213942	0.000239571	0.00209	-2.26726	6.80532	9.01304
Magix	NM_018832;NR_037581	NM_018832;NR_037581	uc009sly.1;uc009slz.1	Mus musculus MAGI family member, X-linked (Magix)	chrX	7673165	7681089;7681251	0.000425329	0.00308	-2.26695	8.80315	10.9991
AK084494	AK084494		uc008lll.1	Mus musculus 13 days embryo heart cDNA, RIKEN full-length enriched library, clone:D330007L08 product:unclassifiable, full insert sequence	chr2	106642920	106650364	2.02e-06	0.000185	-2.26654	6.16152	8.38549
6330410L21Rik	NR_040589	NR_040589	uc008rik.1	Mus musculus RIKEN cDNA 6330410L21 gene (6330410L21Rik), non-coding RNA	chr3	129753757	129763882	1.22e-05	0.000412	-2.2652	6.73286	8.92903
Tcap	NM_011540	NM_011540	uc007lgf.1	Mus musculus titin-cap (Tcap), mRNA	chr11	98383810	98384953	4.62e-05	0.000795	-2.26346	15.3884	17.7198
Hcn2	NM_008226	NM_008226	uc007fzn.1	Mus musculus hyperpolarization-activated, cyclic nucleotide-gated K+ 2 (Hcn2), mRNA	chr10	79716633	79736108	0.000301944	0.00244	-2.2626	5.04193	7.30603
Pink1	NM_026880;AK215426	NM_026880	uc008vkv.1;uc008vku.1	Mus musculus PTEN induced putative kinase 1 (Pink1), nuclear gene encoding mitochondrial protein, mRNA	chr4	138313409;138317895	138326296	6.76e-05	0.000988	-2.26219	14.0888	16.2542
9630033F20Rik	NM_177003	NM_177003	uc009dvq.2	Mus musculus RIKEN cDNA 9630033F20 gene (9630033F20Rik), mRNA	chr6	127085115	127109552	0.000212894	0.00195	-2.26183	12.1373	14.236
Amy1	NM_001110505;AK021078;NM_007446	NM_001110505;NM_007446	uc008rba.2;uc008rbb.2;uc008rbc.1	Mus musculus amylase 1, salivary (Amy1)	chr3	113569844;113555951	113574762;113606699;113577750	1.82e-05	0.000501	-2.26112	10.1551	12.4205
Myoz1	NM_021508	NM_021508	uc007skd.1	Mus musculus myozenin 1 (Myoz1), mRNA	chr14	20649101	20656540	0.000338168	0.00263	-2.26102	15.856	17.9524
Myoc	NM_010865	NM_010865	uc007dgm.2	Mus musculus myocilin (Myoc), mRNA	chr1	162639149	162649694	3.1e-05	0.000654	-2.25634	9.97091	12.1751
2310042D19Rik	NM_172417	NM_172417	uc008wgm.1	Mus musculus RIKEN cDNA 2310042D19 gene (2310042D19Rik), mRNA	chr4	156215926	156221307	2.52e-05	0.000594	-2.25553	12.3451	14.4784
Pde4dip	BC145504;NM_001110163;BC141185;NM_178080;AK141917;NM_177145;NM_001039376	NM_001110163;NM_178080;NM_177145;NM_001039376	uc008qpi.1;uc008qph.1;uc012cug.1;uc012cuf.1;uc012cuh.1;uc008qpg.1;uc012cue.1	Mus musculus phosphodiesterase 4D interacting protein (myomegalin) (Pde4dip)	chr3	97822087;97738843;97746671;97689828	97868312;97768014;97888707;97824621	0.000111888	0.00133	-2.25337	17.0383	19.1626
Gm16576	NR_045069	NR_045069	uc029sto.1	Mus musculus predicted gene 16576 (Gm16576), non-coding RNA	chr15	79742697	79757394	1.77e-05	0.000494	-2.25273	8.17113	10.4249
Car11	NM_009800	NM_009800	uc009gwr.1	Mus musculus carbonic anhydrase 11 (Car11), mRNA	chr7	45699966	45704661	0.00132792	0.00701	-2.2524	7.43286	9.51852
Aqp4	AY728053;AY728050;AY803943;AY484964;AY803942;AY484965;AY728045;AY803944;AF469169;NM_009700;U33012;AY484966;AY728052	NM_009700	uc008edt.2;uc012azz.1;uc012azy.1;uc012bab.1;uc012azt.1;uc008edr.2;uc008edq.2;uc012azu.1;uc008eds.2;uc012azx.1;uc012baa.1;uc012azv.1;uc012azw.1	Mus musculus aquaporin 4 M23A splice variant ad/1 (Aqp4) mRNA, complete cds, alternatively spliced;Mus musculus aquaporin 4 M23A splice variant a/1 (Aqp4) mRNA, complete cds, alternatively spliced;Mus musculus aquaporin 4 (Aqp4), mRNA	chr18	15404180;15389393;15407983	15410982;15402999;15409494;15400172;15403684	0.00178742	0.00875	-2.25139	8.88744	11.1755
Vldlr	NM_013703;NM_001161420	NM_013703;NM_001161420	uc008hbt.2;uc008hbu.2	Mus musculus very low density lipoprotein receptor (Vldlr)	chr19	27217019	27254231	0.00160981	0.0081	-2.25054	13.963	15.8858
AK080083	AK080083		uc008ebg.2	Mus musculus 10 days neonate cerebellum cDNA, RIKEN full-length enriched library, clone:B930013K09 product:unclassifiable, full insert sequence	chr18	10813981	10817750	0.000140128	0.00153	-2.24244	12.0536	14.1543
3425401B19Rik	NM_001195097	NM_001195097	uc007szg.2	Mus musculus RIKEN cDNA 3425401B19 gene (3425401B19Rik), mRNA	chr14	32659118	32685272	0.000358055	0.00273	-2.24023	13.5648	15.6648
AK169831	AK169831		uc009pao.1	Mus musculus adult male hippocampus cDNA, RIKEN full-length enriched library, clone:2900010L19 product:inferred: RIKEN cDNA 2900010L19 gene / gp250 precursor {Mus musculus}, full insert sequence	chr9	41964723	41968467	2.2e-06	0.000191	-2.23749	9.87095	12.1163
Stab2	AB105395;AB105396;AB105399;NM_138673;AK142339;AB105397;AB105398;BC145110	NM_138673	uc011xkz.1;uc011xkw.1;uc011xkx.1;uc007gqo.1;uc011xlc.1;uc011xlb.1;uc011xla.1;uc011xky.1	Mus musculus stabilin 2 (Stab2), mRNA	chr10	86918660;86962670;86841209;86883299	86940730;87007942	0.00172887	0.00853	-2.23736	8.13869	10.6302
AK044033	AK044033		uc007dan.1	Mus musculus 10 days neonate cortex cDNA, RIKEN full-length enriched library, clone:A830082G19 product:weakly similar to CE9 PROTEIN [Canis familiaris], full insert sequence	chr1	153850616	153900208	0.00156472	0.00791	-2.23705	2.12836	4.38221
AK035979	AK035979		uc007rhc.1	Mus musculus 16 days neonate cerebellum cDNA, RIKEN full-length enriched library, clone:9630023O05 product:unclassifiable, full insert sequence	chr13	78161106	78163920	0.00121987	0.00657	-2.23638	2.48157	4.56188
Zfp879	BC118537;NM_173387	NM_173387	uc007isr.1;uc011xui.1	Mus musculus zinc finger protein 879 (Zfp879), mRNA	chr11	50832034	50841552	0.0002121	0.00195	-2.23426	6.3081	8.3963
Atp2a1	NM_007504	NM_007504	uc009jrf.1	Mus musculus ATPase, Ca++ transporting, cardiac muscle, fast twitch 1 (Atp2a1), mRNA	chr7	126445859	126463073	0.000162774	0.00166	-2.23408	19.7689	21.9133
4930538K18Rik	NM_029198	NM_029198	uc008ulm.1	Mus musculus RIKEN cDNA 4930538K18 gene (4930538K18Rik), mRNA	chr4	119205054	119218217	0.00202517	0.00963	-2.23375	4.90043	7.12958
4921513D11Rik	AK014877		uc008dqa.1	SubName: Full=MCG141086; SubName: Full=Uncharacterized protein	chr17	79626676	79628681	0.00115138	0.0063	-2.23177	4.1497	6.37423
Hoxd9	NM_013555	NM_013555	uc008kdz.1	Mus musculus homeobox D9 (Hoxd9), mRNA	chr2	74697762	74700208	0.000285022	0.00235	-2.23145	8.61591	10.8838
Myh4	DQ066419;NM_010855;DQ066420;AK138608	NM_010855	uc007jmj.1;uc007jmk.1;uc011xwm.1;uc007jmi.1	Mus musculus myosin, heavy polypeptide 4, skeletal muscle (Myh4), mRNA	chr11	67237724;67238030;67240557	67241063;67260446;67251007	0.000744424	0.00459	-2.23061	20.9311	22.9245
Cntnap2	NM_025771;NM_001004357	NM_025771;NM_001004357	uc009bsx.2;uc009bst.2	Mus musculus contactin associated protein-like 2 (Cntnap2)	chr6	45060060;47244395	47301371	0.000832337	0.00497	-2.22873	8.63489	10.7799
Kif3c	NM_008445;AK220283	NM_008445	uc007mwn.1;uc007mwm.1	Mus musculus kinesin family member 3C (Kif3c), mRNA	chr12	3365131	3406494	0.000207436	0.00192	-2.22647	11.3507	13.3155
B230206H07Rik	NR_033532	NR_033532	uc009kku.1	Mus musculus RIKEN cDNA B230206H07 gene (B230206H07Rik), non-coding RNA	chr7	141359177	141365110	0.000222111	0.002	-2.22414	4.9814	7.25535
Car1	NM_001083957;NM_009799	NM_001083957;NM_009799	uc008oqp.1;uc008oqq.1	Mus musculus carbonic anhydrase 1 (Car1)	chr3	14766213	14808365;14778460	5.42e-05	0.000872	-2.22227	3.01114	5.26959
Klf9	NM_010638	NM_010638	uc008gzz.1	Mus musculus Kruppel-like factor 9 (Klf9), mRNA	chr19	23141225	23166911	0.000382855	0.00285	-2.22035	12.073	14.232
Smtnl2	NM_177776	NM_177776	uc007jyv.1	Mus musculus smoothelin-like 2 (Smtnl2), mRNA	chr11	72390113	72411713	0.000555184	0.00373	-2.22031	13.6877	15.7006
Txlnb	NM_138628	NM_138628	uc007elv.1	Mus musculus taxilin beta (Txlnb), mRNA	chr10	17796218	17845663	4.54e-05	0.000786	-2.21919	14.3812	16.5734
Nkain4	EF058057;NM_001141933;NM_021426	NM_001141933;NM_021426	uc008okh.2;uc008okg.2;uc008okf.2	Mus musculus Na+/K+ transporting ATPase interacting 4 (Nkain4)	chr2	180934771;180942912	180954699	0.00193438	0.00929	-2.21782	2.33431	4.50788
Asb10	NM_080444	NM_080444	uc008wry.1	Mus musculus ankyrin repeat and SOCS box-containing 10 (Asb10), mRNA	chr5	24532696	24540448	9.26e-05	0.00118	-2.21557	11.6182	13.7646
Sel1l2	AK016809;NM_001033296;AK131753	NM_001033296	uc012cez.1;uc008mpr.1;uc008mpq.1	Mus musculus sel-1 suppressor of lin-12-like 2 (C. elegans) (Sel1l2), mRNA	chr2	140229857;140293855	140389710	0.00014486	0.00155	-2.21345	2.42815	4.67059
Rnf157	AK011693;AK169566;AK038042;NM_027258	NM_027258	uc007mkx.2;uc007mkz.1;uc007mky.2;uc007mla.1	Mus musculus ring finger protein 157 (Rnf157), mRNA	chr11	116343547;116402840;116336344	116359309;116359081;116413032	1.61e-05	0.000473	-2.21303	9.72667	11.919
Dpm1	NM_010072	NM_010072	uc008oas.1	Mus musculus dolichol-phosphate (beta-D) mannosyltransferase 1 (Dpm1), mRNA	chr2	168209047	168230379	5.02e-06	0.000272	-2.21237	9.31691	11.5392
Gm16119	NR_027290;NR_027289	NR_027290;NR_027289	uc008omu.1;uc012cmr.1	Mus musculus predicted gene 16119 (Gm16119)	chr2	181579531;181578479	181582150;181585115	0.00109754	0.00607	-2.21219	10.1687	12.4397
AK040027	AK040027		uc007hnf.1	Mus musculus 16 days neonate thymus cDNA, RIKEN full-length enriched library, clone:A130088J11 product:unclassifiable, full insert sequence	chr10	128499246	128504242	1.29e-06	0.000162	-2.21136	9.56004	11.755
Lrrc14b	NM_001033042	NM_001033042	uc007rfe.1	Mus musculus leucine rich repeat containing 14B (Lrrc14b), mRNA	chr13	74359581	74364000	5.37e-05	0.000869	-2.21046	11.9474	14.1282
Nhs	NM_001081052;BC172134	NM_001081052	uc012hrh.1;uc009uuc.1	Mus musculus Nance-Horan syndrome (human) (Nhs), mRNA	chrX	161836267	162159790	2.77e-05	0.000621	-2.20977	6.18149	8.38178
AK045371	AK045371		uc008kam.1	Mus musculus adult male corpora quadrigemina cDNA, RIKEN full-length enriched library, clone:B230107K20 product:unclassifiable, full insert sequence	chr2	71271065	71273943	0.000361871	0.00275	-2.20792	9.84793	11.8629
Klhl31	NM_172925	NM_172925	uc009qtl.1	Mus musculus kelch-like 31 (Drosophila) (Klhl31), mRNA	chr9	77636731	77660122	5.03e-05	0.000833	-2.20392	13.245	15.291
Rpl3l	NM_025425;NM_001163945	NM_025425;NM_001163945	uc008ayg.2;uc008ayf.2	Mus musculus ribosomal protein L3-like (Rpl3l)	chr17	24732684;24727828	24736149	0.000258413	0.00219	-2.20159	13.3246	15.374
Trdn	AF223416;NM_029726;AF223415;AF223417	NM_029726	uc007eub.2;uc011xcl.1;uc007eua.2;uc007etz.2	Mus musculus triadin (Trdn), mRNA	chr10	33083482	33200373;33233992;33196317;33476709	8.6e-05	0.00113	-2.19918	15.3704	17.4419
Rhbdl1	NM_144816	NM_144816	uc008bcg.1	Mus musculus rhomboid, veinlet-like 1 (Drosophila) (Rhbdl1), mRNA	chr17	25834464	25837127	1.65e-05	0.000476	-2.19808	8.93881	11.2314
Pkdcc	NM_134117	NM_134117	uc012axu.1	Mus musculus protein kinase domain containing, cytoplasmic (Pkdcc), mRNA	chr17	83215282	83225069	1.53e-05	0.000459	-2.19731	11.158	13.2619
Ptp4a3	NM_001166390;NM_001166389;AK004562;NM_001166388;NM_008975	NM_001166390;NM_001166389;NM_001166388;NM_008975	uc011ztx.1;uc007wck.2;uc011zty.1;uc007wcj.1;uc011ztw.1	Mus musculus protein tyrosine phosphatase 4a3 (Ptp4a3)	chr15	73724929;73724797;73748025;73723144	73758766	0.000132582	0.00147	-2.19682	13.8135	15.9952
Lmod1	NM_053106	NM_053106	uc007cta.1	Mus musculus leiomodin 1 (smooth muscle) (Lmod1), mRNA	chr1	135324812	135368065	6.14e-05	0.000936	-2.1954	8.03788	10.2566
Clcn1	NM_013491;AK161489;AY046404	NM_013491	uc009bqs.1;uc012ekw.1;uc009bqt.1	Mus musculus chloride channel 1 (Clcn1), mRNA	chr6	42286684;42298798	42314656	0.000564575	0.00378	-2.19521	12.418	14.4169
Dhdh	NM_027903	NM_027903	uc009gvj.1	Mus musculus dihydrodiol dehydrogenase (dimeric) (Dhdh), mRNA	chr7	45473562	45488796	3.62e-06	0.000236	-2.19472	10.7147	12.8477
Zfp773	NM_029584	NM_029584	uc009fcj.2	Mus musculus zinc finger protein 773 (Zfp773), mRNA	chr7	7130677	7136755	9.33e-05	0.00119	-2.19127	6.49929	8.81832
Dhrs7c	AK003267;NM_001013013	NM_001013013	uc011xwp.1;uc007jnb.2	Mus musculus dehydrogenase/reductase (SDR family) member 7C (Dhrs7c), mRNA	chr11	67798270	67801339;67816002	0.000705198	0.00442	-2.18992	11.9886	14.1305
Enox2	AK139897;AK133956;NM_145951;BC025915;AK028343;AK041822	NM_145951	uc009tcw.1;uc009tcy.1;uc009tcx.1;uc009tcv.1;uc009tcz.1;uc012hgt.1	Mus musculus ecto-NOX disulfide-thiol exchanger 2 (Enox2), mRNA	chrX	49010521	49288242	0.000515609	0.00353	-2.18515	9.9495	11.8977
Ppp1r1a	NM_021391	NM_021391	uc007xyj.1	Mus musculus protein phosphatase 1, regulatory (inhibitor) subunit 1A (Ppp1r1a), mRNA	chr15	103530278	103537992	0.000832099	0.00497	-2.17695	9.51767	11.655
Col9a1	AK011547;NM_007740	NM_007740	uc007amp.2;uc007amo.2	Mus musculus collagen, type IX, alpha 1 (Col9a1), mRNA	chr1	24195229;24177609	24252738	0.000743222	0.00459	-2.17422	5.55319	7.84122
Kctd15	AK034731;NM_146188	NM_146188	uc009gjg.2;uc009gjf.2	Mus musculus potassium channel tetramerisation domain containing 15 (Kctd15), mRNA	chr7	34639015	34655509;34652841	3.29e-06	0.000226	-2.17373	10.8179	12.9147
Slc24a2	NM_172426;BC116637;AK034424;NM_001110240;AK038634	NM_172426;NM_001110240	uc008tml.1;uc008tmi.1;uc008tmm.1;uc008tmk.1;uc008tmj.1	Mus musculus solute carrier family 24 (sodium/potassium/calcium exchanger), member 2 (Slc24a2)	chr4	87072441;86983125	87227963;87230540	0.00155407	0.00788	-2.17217	6.28594	8.37678
Tnnt3	L49471;L48989;NM_001163665;NM_001163668;NM_011620;NM_001163666;L49469;L48993;NM_001163670;L48990;NM_001163667;L48991;L48988;NM_001163669;NM_001163664;L48992	NM_001163666;NM_001163670;NM_001163667;NM_001163665;NM_001163668;NM_011620;NM_001163664;NM_001163669	uc009kno.2;uc009knn.2;uc009knx.2;uc009knl.2;uc009knp.2;uc009knu.2;uc009knt.2;uc009knm.2;uc009knv.2;uc009knr.2;uc009knj.2;uc012fxm.1;uc009knw.2;uc009knq.2;uc009kns.2;uc009knk.2	Mus musculus troponin T3, skeletal, fast (Tnnt3)	chr7	142501619;142498835	142516009	0.000576457	0.00383	-2.16823	19.2844	21.2361
Sar1b	NM_025535	NM_025535	uc007iup.2	Mus musculus SAR1 gene homolog B (S. cerevisiae) (Sar1b), mRNA	chr11	51763662	51791953	0.000175154	0.00173	-2.16636	13.6941	15.7603
Metrn	DQ133464;DQ133463;NM_133719	NM_133719	uc008bca.1;uc008bbz.1;uc008bcb.1	Mus musculus meteorin, glial cell differentiation regulator (Metrn), mRNA	chr17	25794570;25794866	25797045	0.000289523	0.00238	-2.16595	8.85677	10.8052
Efcab2	NM_026626	NM_026626	uc007dve.1	Mus musculus EF-hand calcium binding domain 2 (Efcab2), mRNA	chr1	178405880	178483249	9.54e-05	0.0012	-2.16594	9.21923	11.2629
Pfn2	NM_019410;AK164145	NM_019410	uc008phn.2;uc008phm.1	Mus musculus profilin 2 (Pfn2), mRNA	chr3	57841894	57846977;57847757	3.91e-05	0.00073	-2.16553	12.4281	14.5359
Tpm1	NM_001164252;NM_001164253;NM_001164249;NM_001164250;AK179259;NM_024427;NM_001164256;AK032942;NM_001164255;NM_001164248;NM_001164251;NM_001164254	NM_001164252;NM_001164253;NM_001164249;NM_001164250;NM_024427;NM_001164256;NM_001164255;NM_001164248;NM_001164251;NM_001164254	uc012gvt.1;uc009qfr.2;uc012gvw.1;uc012gvs.1;uc009qfs.1;uc009qfo.1;uc009qfp.1;uc012gvr.1;uc012gvv.1;uc009qfq.2;uc012gvu.1;uc012gvx.1	Mus musculus tropomyosin 1, alpha (Tpm1)	chr9	67023841;67029020;67022592;67027889	67049213;67032864;67043871	0.000625214	0.00405	-2.16305	19.001	20.9721
Nctc1	NR_002452	NR_002452	uc009knz.2	Mus musculus non-coding transcript 1 (Nctc1), non-coding RNA	chr7	142544608	142558598	4.69e-05	0.000803	-2.16176	10.9364	13.1987
Sall4	NM_175303;NM_201395;BC099928;NM_201396	NM_175303;NM_201395;NM_201396	uc008obh.1;uc012ckj.1;uc008obg.1;uc008obf.1	Mus musculus sal-like 4 (Drosophila) (Sall4)	chr2	168748331	168767201	0.000515752	0.00353	-2.16161	5.71392	7.7698
Thrb	S62756;NM_001113417;NM_009380	NM_001113417;NM_009380	uc007shl.2;uc007shk.2;uc007sho.2	Mus musculus thyroid hormone receptor beta (Thrb)	chr14	17981643;17826951;17660959	18038088	1.36e-05	0.000434	-2.1582	9.63696	11.8377
Dusp8	NM_008748	NM_008748	uc009kmo.2	Mus musculus dual specificity phosphatase 8 (Dusp8), mRNA	chr7	142079486	142095284	2.02e-05	0.000527	-2.15406	9.58652	11.813
Cd27	NM_001033126;AK137770;NM_001042564	NM_001033126;NM_001042564	uc009duc.1;uc009dud.1;uc009due.1	Mus musculus CD27 antigen (Cd27)	chr6	125236107;125232621	125237027	0.000711425	0.00445	-2.15328	5.65653	7.82423
Satb1	NM_001163632;NM_001163630;NM_001163631;NM_009122	NM_001163632;NM_001163630;NM_001163631;NM_009122	uc008czd.2;uc012avi.1;uc008czg.2;uc008czf.2	Mus musculus special AT-rich sequence binding protein 1 (Satb1)	chr17	51736186	51833290;51832647;51826588;51812054	5.24e-05	0.000858	-2.15305	11.4546	13.5259
Sepw1	NM_009156	NM_009156	uc009fgp.1	Mus musculus selenoprotein W, muscle 1 (Sepw1), mRNA	chr7	15917207	15922371	1.06e-05	0.00038	-2.14603	14.2478	16.303
Pik3ip1	AF528078;NM_178149;AK190351;AK161428	NM_178149	uc007hsp.1;uc007hsq.1;uc007hsr.1;uc011xqp.1	Mus musculus phosphoinositide-3-kinase interacting protein 1 (Pik3ip1), mRNA	chr11	3334380;3333504;3330730	3333962;3342971	0.000242488	0.00211	-2.14578	10.2209	12.3875
Smarcd3	NM_025891	NM_025891	uc008wsd.1	Mus musculus SWI/SNF related, matrix associated, actin dependent regulator of chromatin, subfamily d, member 3 (Smarcd3), mRNA	chr5	24592621	24602002	4.02e-05	0.000744	-2.14564	11.9772	14.0336
AK008044	AK008044		uc007djc.1	Mus musculus adult male small intestine cDNA, RIKEN full-length enriched library, clone:2010002I07 product:unclassifiable, full insert sequence	chr1	165460636	165464651	4.13e-05	0.000753	-2.14554	6.1571	8.19216
Rilpl1	NM_021430	NM_021430	uc008zpz.1	Mus musculus Rab interacting lysosomal protein-like 1 (Rilpl1), mRNA	chr5	124493079	124531391	0.000197224	0.00186	-2.14524	12.2965	14.4614
Llgl2	NM_001252532;NM_145438	NM_001252532;NM_145438	uc007mit.1;uc011yhq.1	Mus musculus lethal giant larvae homolog 2 (Drosophila) (Llgl2)	chr11	115824057	115855780	0.00013038	0.00146	-2.144	7.84208	10.0421
Ryr1	AK143310;AK042482;NM_009109	NM_009109	uc009gap.1;uc009gar.1;uc009gao.1	Mus musculus ryanodine receptor 1, skeletal muscle (Ryr1), mRNA	chr7	29114182;29022098;29003339	29125151;29046683	4.19e-05	0.000757	-2.14167	16.8756	18.8559
Zfand5	NM_009551	NM_009551	uc008gyw.2	Mus musculus zinc finger, AN1-type domain 5 (Zfand5), mRNA	chr19	21272277	21286840	0.000341852	0.00264	-2.14152	13.8315	15.9293
Ccnk	NM_009832	NM_009832	uc011yrr.1	Mus musculus cyclin K (Ccnk), mRNA	chr12	108179737	108203359	0.000163592	0.00166	-2.1414	12.2848	14.1885
Tspan8	NM_146010;NM_001168679;NM_001168680	NM_146010;NM_001168679;NM_001168680	uc007hbm.2;uc007hbn.2;uc007hbo.2	Mus musculus tetraspanin 8 (Tspan8)	chr10	115817283	115849893	0.000222154	0.002	-2.14029	10.9379	13.0135
Msrb3	NM_177092	NM_177092	uc007hfh.2	Mus musculus methionine sulfoxide reductase B3 (Msrb3), nuclear gene encoding mitochondrial protein, mRNA	chr10	120781100	120898971	2.12e-06	0.000189	-2.13946	12.8061	14.8734
Epm2a	NM_010146;AK041609	NM_010146	uc007ejv.1;uc007eju.1	Mus musculus epilepsy, progressive myoclonic epilepsy, type 2 gene alpha (Epm2a), mRNA	chr10	11343431;11343444	11457477;11345852	0.000187302	0.0018	-2.13151	9.67446	11.6614
Zfyve9	NM_183300	NM_183300	uc008ubn.1	Mus musculus zinc finger, FYVE domain containing 9 (Zfyve9), mRNA	chr4	108639258	108723876	3.01e-05	0.000647	-2.12981	10.2855	12.2977
Bpgm	NM_007563;AK037239	NM_007563	uc009bhg.1;uc009bhf.1	Mus musculus 2,3-bisphosphoglycerate mutase (Bpgm), mRNA	chr6	34476355	34489083;34505610	8e-05	0.00108	-2.12849	11.4992	13.5293
Fam5b	BC067038;NM_207583	NM_207583	uc007ddp.2;uc007ddq.2	Mus musculus family with sequence similarity 5, member B (Fam5b), mRNA	chr1	158245268	158356260;158356229	7.09e-05	0.00101	-2.12526	4.59303	6.61145
Ubxn2a	NM_145441;AK134666	NM_145441	uc007mys.1;uc007myr.1	Mus musculus UBX domain protein 2A (Ubxn2a), mRNA	chr12	4883907;4879031	4907520	0.000135926	0.0015	-2.1239	12.458	14.4345
Mpst	NM_001162493;NM_138670;AK136571;NM_001162492	NM_001162493;NM_138670;NM_001162492	uc011zvr.1;uc007wpf.2;uc011zvq.1;uc007wpe.2	Mus musculus mercaptopyruvate sulfurtransferase (Mpst), nuclear gene encoding mitochondrial protein	chr15	78409981;78406711;78407103;78406800	78414015	3.6e-06	0.000236	-2.12321	10.0499	12.1038
Sorl1	NM_011436	NM_011436	uc009pap.1	Mus musculus sortilin-related receptor, LDLR class A repeats-containing (Sorl1), mRNA	chr9	41968488	42124289	0.000236808	0.00208	-2.12133	10.9383	12.9177
Emid1	NM_080595;BC012248;AK153702	NM_080595	uc007hwg.1;uc011xrd.1;uc007hwf.1	Mus musculus EMI domain containing 1 (Emid1), mRNA	chr11	5106265	5129720;5152222	7.44e-07	0.000136	-2.12059	7.34908	9.45544
Lrrc38	NM_001162983	NM_001162983	uc008vqb.2	Mus musculus leucine rich repeat containing 38 (Lrrc38), mRNA	chr4	143349749	143371028	1.52e-05	0.000459	-2.11778	9.39417	11.5571
Phospho1	NM_153104;AK143174	NM_153104;NM_201609	uc007las.2;uc007lap.1	Mus musculus phosphatase, orphan 1 (Phospho1), mRNA	chr11	95824499;95713007	95835115;95832140	0.000143779	0.00155	-2.11439	12.4182	14.3091
Vezf1	NM_016686	NM_016686	uc007kvf.1	Mus musculus vascular endothelial zinc finger 1 (Vezf1), mRNA	chr11	88068340	88084729	8.96e-06	0.000347	-2.11092	12.108	14.2366
4921507P07Rik	NM_027564	NM_027564	uc009bxf.1	Mus musculus RIKEN cDNA 4921507P07 gene (4921507P07Rik), mRNA	chr6	50573303	50596590	0.000325038	0.00256	-2.10989	5.37243	7.38577
Dnajc21	AK082801;AK141303;NM_030046	NM_030046	uc007vgf.2;uc007vgc.2;uc007vgd.1	Mus musculus DnaJ (Hsp40) homolog, subfamily C, member 21 (Dnajc21), mRNA	chr15	10452614;10446762;10461865	10461998;10470516	0.000101912	0.00125	-2.10876	11.2588	13.231
Zfp956	AK040541;NM_178898	NM_178898	uc009bts.2;uc009btr.2	Mus musculus zinc finger protein 956 (Zfp956), mRNA	chr6	47953389	47965299	1.29e-05	0.00042	-2.10765	9.1727	11.2091
Rmnd5a	NM_024288;BC034085	NM_024288	uc009cgt.2;uc009cgu.2	Mus musculus required for meiotic nuclear division 5 homolog A (S. cerevisiae) (Rmnd5a), mRNA	chr6	71388886;71388633	71399293;71440637	3.2e-05	0.000662	-2.10732	13.1557	15.1457
Jph1	NM_020604	NM_020604	uc007aka.2	Mus musculus junctophilin 1 (Jph1), mRNA	chr1	16994939	17097889	8.38e-07	0.000143	-2.10674	13.5237	15.6709
5031425E22Rik	NR_040469	NR_040469	uc008wpy.2	Mus musculus RIKEN cDNA 5031425E22 gene (5031425E22Rik), non-coding RNA	chr5	23431807	23434353	1.72e-05	0.000487	-2.1058	9.0478	11.0614
Hoxd8	AK015019;NM_008276	NM_008276	uc008keb.1;uc008kea.1	Mus musculus homeobox D8 (Hoxd8), mRNA	chr2	74705488	74707307	6.3e-05	0.00095	-2.10557	9.56788	11.6594
Asb11	AK002412;NM_026853	NM_026853	uc009uvq.1;uc009uvr.1	Mus musculus ankyrin repeat and SOCS box-containing 11 (Asb11), mRNA	chrX	164436993;164438006	164459100	0.00107484	0.00597	-2.10321	11.8641	13.8004
0610040J01Rik	NM_029554	NM_029554	uc008xmg.1	Mus musculus RIKEN cDNA 0610040J01 gene (0610040J01Rik), mRNA	chr5	63812494	63899619	3.24e-06	0.000226	-2.10064	7.85366	9.94698
Pxmp2	NM_008993	NM_008993	uc008yqj.1	Mus musculus peroxisomal membrane protein 2 (Pxmp2), mRNA	chr5	110274285	110286168	0.000310321	0.00249	-2.09954	9.65242	11.7164
4430402I18Rik	BC171985;NM_198651;BC171986;AK016454	NM_198651	uc012bkf.1;uc012bke.1;uc008hcq.1;uc008hcp.1	Mus musculus RIKEN cDNA 4430402I18 gene (4430402I18Rik), mRNA	chr19	28901267;28923566;28923063	28963673;28964154;28967730	0.000451838	0.0032	-2.09889	5.35557	7.20451
2700089E24Rik	NM_001163445	NM_001163445	uc009ejz.2	Mus musculus RIKEN cDNA 2700089E24 gene (2700089E24Rik), mRNA	chr6	133105238	133107746	8.01e-06	0.000331	-2.09692	12.6565	14.7525
Svip	NR_027704;AK029831;NM_001160345	NR_027704;NM_001160345	uc009hcn.2;uc009hcm.2;uc009hcl.2	Mus musculus small VCP/p97-interacting protein (Svip)	chr7	51997160	52003997;52006018;52005714	9.16e-05	0.00118	-2.09683	10.3938	12.3908
A830082N09Rik	NR_015526	NR_015526	uc011xco.2	Mus musculus RIKEN cDNA A830082N09 gene (A830082N09Rik), non-coding RNA	chr10	33987215	33995055	0.000198192	0.00187	-2.0957	7.70545	9.65188
Gm20300	NR_045008	NR_045008	uc029qwt.1	Mus musculus predicted gene, 20300 (Gm20300), non-coding RNA	chr10	30603194	30606634	5.36e-05	0.000868	-2.09515	10.3405	12.2738
Opcml	NM_177906;AK013792;AK028345	NM_177906	uc009oqr.1;uc009oqq.1;uc009oqs.1	Mus musculus opioid binding protein/cell adhesion molecule-like (Opcml), mRNA	chr9	28403148;27791268	28030026;28815617;28925048	6.19e-05	0.000939	-2.09469	6.39776	8.48993
Mib1	AK053035;AK161848;AK139338;NM_144860	NM_144860	uc008ebb.1;uc008ebd.1;uc008ebf.1;uc008ebc.1	Mus musculus mindbomb homolog 1 (Drosophila) (Mib1), mRNA	chr18	10760803;10725624;10798351	10817733;10818704;10755699;10812217	0.000525873	0.00358	-2.09438	11.0076	13.0153
Coch	NM_007728;NM_001198835	NM_007728;NM_001198835	uc007nms.2;uc007nmr.2	Mus musculus coagulation factor C homolog (Limulus polyphemus) (Coch)	chr12	51593340	51605773	0.00151807	0.00775	-2.09415	3.87152	5.89518
Vipr1	NM_011703	NM_011703	uc009sdl.2	Mus musculus vasoactive intestinal peptide receptor 1 (Vipr1), mRNA	chr9	121642715	121672954	0.0017726	0.00869	-2.09376	6.68079	8.70205
Pde4c	AK149514;NM_201607	NM_201607	uc009mbg.1;uc009mbh.1	Mus musculus phosphodiesterase 4C, cAMP specific (Pde4c), mRNA	chr8	70724063	70751176	2.02e-05	0.000527	-2.09349	7.2092	9.19897
Gmpr	NM_025508;AK188187	NM_025508	uc007qha.1;uc007qhb.1	Mus musculus guanosine monophosphate reductase (Gmpr), mRNA	chr13	45507468;45520851	45521219;45546381	8.73e-06	0.000345	-2.09312	11.5967	13.7815
Prkcq	NM_008859;AK085546;AK037664	NM_008859	uc008iic.1;uc008iia.1;uc008iib.1	Mus musculus protein kinase C, theta (Prkcq), mRNA	chr2	11172381	11262396;11284369;11301226	1.55e-05	0.000463	-2.09089	11.5044	13.6223
Gpt2	AK031958;AK163409;NM_173866	NM_173866	uc009mpx.1;uc009mpy.1;uc009mpz.1	Mus musculus glutamic pyruvate transaminase (alanine aminotransferase) 2 (Gpt2), mRNA	chr8	85492616;85519406	85524834;85527558	0.000838441	0.00499	-2.08788	13.3913	15.2711
1810014B01Rik	AK090016;NR_015572;AK049515;AK017634	NR_015572	uc007gqf.1;uc007gqg.1;uc007gqe.2;uc007gqh.1	Mus musculus RIKEN cDNA 1810014B01 gene (1810014B01Rik), non-coding RNA	chr10	86685780;86685600;86685526	86694806;86689954	1.49e-06	0.000167	-2.08783	8.91531	11.0194
Ckm	NM_007710	NM_007710	uc009flu.1	Mus musculus creatine kinase, muscle (Ckm), mRNA	chr7	19411093	19421583	0.000199902	0.00187	-2.08257	19.1137	21.0477
Ppm1l	AK028275;NM_178726	NM_178726	uc008pmg.1;uc008pmh.1	Mus musculus protein phosphatase 1 (formerly 2C)-like (Ppm1l), mRNA	chr3	69342791;69316917	69555396	3.33e-05	0.000675	-2.07764	11.8433	13.8438
Nr1d2	NM_011584;AK054522	NM_011584	uc007shq.2;uc007shp.2	Mus musculus nuclear receptor subfamily 1, group D, member 2 (Nr1d2), mRNA	chr14	18214535;18204055	18239106	0.000158329	0.00164	-2.07692	11.9761	13.9041
Slc8a3	AK044636;NM_080440;NM_001167920	NM_080440;NM_001167920	uc007obv.2;uc007obx.1;uc007obw.2	Mus musculus solute carrier family 8 (sodium/calcium exchanger), member 3 (Slc8a3)	chr12	81197914;81214023	81333180	5.65e-05	0.000893	-2.0756	10.788	12.8285
Golga4	BC003268;NM_018748;AK172292;AK134783;BC057561	NM_018748	uc009rzr.2;uc009rzv.1;uc009rzu.1;uc009rzt.1;uc009rzs.1	Mus musculus golgi autoantigen, golgin subfamily a, 4 (Golga4), mRNA	chr9	118506317;118555572	118559783;118582519;118530588	9.88e-05	0.00123	-2.07258	14.3655	16.3025
Fam164c	NM_172414	NM_172414	uc007ogw.2	Mus musculus family with sequence similarity 164, member C (Fam164c), mRNA	chr12	85288590	85299358	9.54e-05	0.0012	-2.06996	6.44488	8.63008
A630077J23Rik	NR_040667	NR_040667	uc008sqz.1	Mus musculus RIKEN cDNA A630077J23 gene (A630077J23Rik), non-coding RNA	chr4	43751858	43759464	0.00166725	0.0083	-2.06565	2.57771	4.54872
AK020565	AK020565		uc007nat.1	Mus musculus adult male urinary bladder cDNA, RIKEN full-length enriched library, clone:9530020I12 product:unclassifiable, full insert sequence	chr12	11202488	11204409	0.000402914	0.00296	-2.06407	4.46445	6.42177
AK047075	AK047075		uc029umd.1	Mus musculus 16 days neonate cerebellum cDNA, RIKEN full-length enriched library, clone:9630018K02 product:mab-21-like 1 (C. elegans), full insert sequence	chr3	55778721	55782552	5.71e-06	0.000284	-2.06243	7.12183	9.25664
AB341653	AB341653		uc007lar.3	Mus musculus non-coding RNA, oocyte_clustered_small_RNA6852, complete sequence	chr11	95769104	95771711	4.04e-06	0.000243	-2.06198	10.6326	12.6485
Sec31b	AK158017;NM_001033343	NM_001033343	uc012bmg.1;uc008hpu.1	Mus musculus Sec31 homolog B (S. cerevisiae) (Sec31b), mRNA	chr19	44516956	44545848	7.26e-05	0.00103	-2.0603	10.4507	12.5783
Slc47a1	AK004994;NM_026183	NM_026183	uc007jhh.2;uc007jhi.2	Mus musculus solute carrier family 47, member 1 (Slc47a1), mRNA	chr11	61343399	61378075	0.000171256	0.00171	-2.05917	9.65477	11.5272
Tmcc2	AK157378;AK165309;NM_178874	NM_178874	uc007cor.1;uc007cos.1;uc007cot.1	Mus musculus transmembrane and coiled-coil domains 2 (Tmcc2), mRNA	chr1	132356314	132367887;132391281;132390318	2.89e-09	1.85e-05	-2.05425	10.4817	12.5602
Ube2d1	NM_145420	NM_145420	uc007foo.2	Mus musculus ubiquitin-conjugating enzyme E2D 1, UBC4/5 homolog (yeast) (Ube2d1), mRNA	chr10	71254979	71285262	2.23e-06	0.000192	-2.0541	12.501	14.589
Fsd2	NM_172904	NM_172904	uc009icd.1	Mus musculus fibronectin type III and SPRY domain containing 2 (Fsd2), mRNA	chr7	81534353	81566981	3e-06	0.000221	-2.05393	13.2483	15.3
Pde4a	BC044786;NM_019798;AK170579;BC027224;NM_183408	NM_019798;NM_183408	uc009oki.2;uc009okj.2;uc009okl.2;uc009okk.1;uc009okm.2	Mus musculus phosphodiesterase 4A, cAMP specific (Pde4a)	chr9	21181615;21165713;21196704;21184100	21213248;21193498	6.01e-05	0.000927	-2.05181	10.3037	12.5064
Zfp493	NM_028402	NM_028402	uc007rbn.2	Mus musculus zinc finger protein 493 (Zfp493), mRNA	chr13	67779692	67789080	0.000163006	0.00166	-2.05065	6.29119	8.18627
Slc41a3	NM_001037493;NM_027868	NM_001037493;NM_027868	uc009cxo.1;uc009cxp.1	Mus musculus solute carrier family 41, member 3 (Slc41a3)	chr6	90619215;90604879	90646412	1.4e-05	0.00044	-2.04879	10.9253	12.9475
AK009869	AK009869		uc009apo.1	Mus musculus adult male tongue cDNA, RIKEN full-length enriched library, clone:2310047D07 product:unclassifiable, full insert sequence	chr5	149237336	149237966	0.00117551	0.0064	-2.04448	7.23544	9.01834
4930572J05Rik	NM_198607	NM_198607	uc007wfs.1	Mus musculus RIKEN cDNA 4930572J05 gene (4930572J05Rik), mRNA	chr15	74721233	74724373	7.16e-08	6.73e-05	-2.0444	7.93699	9.98999
Tph1	AK157858;NM_001136084;NM_009414	NM_001136084;NM_009414	uc009gyr.2;uc009gys.2;uc009gyq.2	Mus musculus tryptophan hydroxylase 1 (Tph1)	chr7	46647130;46660019	46667348;46672537	0.00154709	0.00785	-2.04172	5.97649	7.78785
Egfem1	AK018073;NM_029412;NM_001167748	NM_029412;NM_001167748	uc008oui.1;uc008ouk.2;uc008ouj.2	Mus musculus EGF-like and EMI domain containing 1 (Egfem1)	chr3	29082576	29671627;29691056	0.00116544	0.00636	-2.04112	1.98491	4.09743
Tbx15	NM_009323	NM_009323	uc008qql.1	Mus musculus T-box 15 (Tbx15), mRNA	chr3	99253759	99354260	4.12e-07	0.000113	-2.04057	13.0498	15.0201
Egln1	NM_053207	NM_053207	uc012gna.1	Mus musculus EGL nine homolog 1 (C. elegans) (Egln1), mRNA	chr8	124908586	124949254	3.13e-05	0.000656	-2.03934	13.0279	15.0595
Anapc5	NM_001042491;AK209720;AK153422;AK075969;NM_021505;AK159713;AK147951;AK151905;AK003821	NM_001042491;NM_021505	uc008zmk.1;uc008zmh.1;uc008zmi.1;uc008zmj.1;uc008zmg.1;uc008zmf.1;uc008zmm.1;uc012edb.1;uc008zml.1	Mus musculus anaphase-promoting complex subunit 5 (Anapc5)	chr5	122800278;122787460;122791826;122805855	122794491;122818004;122821339	2.98e-05	0.000643	-2.03735	14.3771	16.3039
Qser1	NM_001123327	NM_001123327	uc008lkg.2	Mus musculus glutamine and serine rich 1 (Qser1), mRNA	chr2	104754796	104816696	1.84e-05	0.000504	-2.03494	12.1773	14.0957
Scn4b	NM_001013390	NM_001013390	uc009pfh.1	Mus musculus sodium channel, type IV, beta (Scn4b), mRNA	chr9	45139041	45154061	0.00014743	0.00157	-2.03422	13.9061	15.9246
Npy1r	AK162898;NM_010934	NM_010934	uc012gej.1;uc009lvt.2	Mus musculus neuropeptide Y receptor Y1 (Npy1r), mRNA	chr8	66697421	66706798;66704625	1.4e-05	0.00044	-2.03404	7.36104	9.40481
Rhpn2	NM_027897	NM_027897	uc009gjs.2	Mus musculus rhophilin, Rho GTPase binding protein 2 (Rhpn2), mRNA	chr7	35334236	35392287	5.26e-05	0.000858	-2.02034	6.8981	8.93622
Me3	AK133593;AK080798;NM_181407;AK035780	NM_181407	uc012fou.1;uc009ige.1;uc009igc.1;uc009igd.1	Mus musculus malic enzyme 3, NADP(+)-dependent, mitochondrial (Me3), nuclear gene encoding mitochondrial protein, mRNA	chr7	89736627;89632817;89632504	89810197;89854359;89818433;89849152	0.000100804	0.00125	-2.02022	10.844	12.9536
Mybpc2	NM_146189	NM_146189	uc009gpv.2	Mus musculus myosin binding protein C, fast-type (Mybpc2)	chr7	44501698	44524669	0.000617141	0.00401	-2.01985	17.7027	19.5135
Kcnc1	NM_008421;NM_001112739	NM_008421;NM_001112739	uc009gyn.2;uc009gyo.2	Mus musculus potassium voltage gated channel, Shaw-related subfamily, member 1 (Kcnc1)	chr7	46396467	46433353;46438704	9.7e-05	0.00122	-2.01869	10.6079	12.7221
Pm20d2	NM_001034867;AK145296	NM_001034867	uc008sfs.1;uc012dbj.2	Mus musculus peptidase M20 domain containing 2 (Pm20d2), mRNA	chr4	33170405;33181622	33189737	0.000397011	0.00292	-2.01757	11.1071	13.0903
Pygo1	NM_028116	NM_028116	uc009qqi.1	Mus musculus pygopus 1 (Pygo1), mRNA	chr9	72925649	72946015	2.53e-06	0.000205	-2.01393	8.05136	10.0236
9030612E09Rik	NM_172419	NM_172419	uc011xdj.1	Mus musculus RIKEN cDNA 9030612E09 gene (9030612E09Rik), mRNA	chr10	43174703	43176562	3.68e-06	0.000237	-2.01159	5.75399	7.74176
A330023F24Rik	AK171382;NR_015566	NR_015566	uc007ees.1;uc007eer.2	Mus musculus RIKEN cDNA A330023F24 gene (A330023F24Rik), non-coding RNA	chr1	195017398;195018580	195037908;195027428	0.0011702	0.00637	-2.01035	8.98143	10.9947
Kcnj11	NM_001204411;NM_010602	NM_001204411;NM_010602	uc009gyc.2;uc029wfm.1	Mus musculus potassium inwardly rectifying channel, subfamily J, member 11 (Kcnj11)	chr7	46097122	46100764;46100237	0.000631913	0.00408	-2.01017	12.0267	13.9673
Rps6ka2	AK050996;AK132079;NM_011299	NM_011299	uc008aij.1;uc008aii.1;uc008aih.2	Mus musculus ribosomal protein S6 kinase, polypeptide 2 (Rps6ka2), mRNA	chr17	7170114;7227912;7260635	7303316;7259380;7286034	2.06e-06	0.000186	-2.00973	12.2966	14.3322
2310067B10Rik	AK155233;BC148215;BC115845;NM_028014	NM_028014	uc007min.1;uc007mim.1;uc007mio.1;uc007mil.1	Mus musculus RIKEN cDNA 2310067B10 gene (2310067B10Rik), mRNA	chr11	115765441;115793773;115765432	115799033;115795425;115795444	4.02e-06	0.000242	-2.0097	11.5348	13.466
Car8	NM_007592	NM_007592	uc008rxv.1	Mus musculus carbonic anhydrase 8 (Car8), mRNA	chr4	8141492	8239041	0.000308743	0.00248	-2.0097	8.10852	9.91152
Snurf	NM_013670	NM_013670	uc009heq.2	Mus musculus SNRPN upstream reading frame (Snurf), mRNA	chr7	59982500	60005156	0.000198553	0.00187	-2.00718	10.5137	12.4456
Tfdp2	NM_001184706;NM_001184711;NM_178667;S79780;NM_001184710;NM_001184709;NM_001184708;AK162972	NM_178667;NM_001184710;NM_001184709;NM_001184706;NM_001184711;NM_001184708	uc009rcg.1;uc009rcc.2;uc009rci.2;uc009rch.2;uc009rcd.2;uc009rcf.2;uc009rce.2;uc009rcj.2	Mus musculus transcription factor Dp 2 (Tfdp2)	chr9	96258704;96259247;96202130;96196274	96297770;96323646	7.05e-05	0.00101	-2.00407	11.4786	13.3705
Dnajb5	AF088983;AF321322;BC048902;NM_019874	NM_019874	uc008sop.1;uc008soo.1;uc008som.1;uc008son.1	Mus musculus DnaJ (Hsp40) homolog, subfamily B, member 5 (Dnajb5), mRNA	chr4	42949866;42950849;42953093;42950395	42958732	0.000182534	0.00177	-2.00346	12.4249	14.4045
DQ716436	DQ716436		uc007ffz.3	Mus musculus non-coding RNA, oocyte_clustered_small_RNA1381, complete sequence	chr10	61429330	61430946	2.69e-05	0.000611	-2.00228	11.937	13.844
Cth	NM_145953	NM_145953	uc008rvj.1	Mus musculus cystathionase (cystathionine gamma-lyase) (Cth), mRNA	chr3	157894247	157925063	0.00189085	0.00914	-2.00177	6.18967	8.18218
Rragd	BC038137;AF490406;NM_027491	NM_027491	uc008sfm.1;uc012dbi.1;uc008sfl.1	Mus musculus Ras-related GTP binding D (Rragd), mRNA	chr4	32995166;32982997	33022180;32995151	0.000280356	0.00233	-2.00163	13.3737	15.235
Mlxipl	NM_021455;BC064053;AF245476;AF245479	NM_021455	uc012eek.2;uc012eel.2;uc008zxs.2;uc008zxt.2	Mus musculus MLX interacting protein-like (Mlxipl), mRNA	chr5	135106890	135123042;135138382	0.000157977	0.00163	-2.00147	10.9495	12.9473
Agbl1	NM_001199224;AK052433;DQ867033	NM_001199224	uc012fnc.1;uc009hxb.1;uc009hxc.1	Mus musculus ATP/GTP binding protein-like 1 (Agbl1), mRNA	chr7	76229886;76411061	76700123;76766605;77124698	5.96e-05	0.000923	-1.99879	8.26441	10.1112
Spnb1	S66283;NM_013675	NM_013675	uc007nyp.1;uc007nyo.1	Mus musculus spectrin beta 1 (Spnb1), mRNA	chr12	76580487;76596129	76710547	6.68e-05	0.000981	-1.99787	13.3678	15.2939
Cdh23	EU681830;AK163239;EU681829;AY563163;NM_023370;AY026062;AK016365;NR_045556;AY563160;AY563164;AK039126	NM_001252635;NM_023370;NR_045556	uc011xel.1;uc007fes.2;uc007fev.2;uc011xei.2;uc007fet.2;uc011xeh.2;uc011xek.1;uc007fez.1;uc007fer.2;uc007feu.2;uc007ffa.1	Mus musculus cadherin 23 (otocadherin) (Cdh23)	chr10	60628479;60583078;60438795;60302749	60596807;60321585;60653033;60305649;60696490;60331841;60379349	0.000208386	0.00192	-1.99734	7.60013	9.49178
Tnni2	NM_009405	NM_009405	uc009kna.1	Mus musculus troponin I, skeletal, fast 2 (Tnni2), mRNA	chr7	142442468	142444405	0.000564001	0.00377	-1.99678	17.5419	19.3658
4933401D09Rik	NR_045431	NR_045431	uc029tao.1	Mus musculus RIKEN cDNA 4933401D09 gene (4933401D09Rik), non-coding RNA	chr17	15631787	15641102	0.000306624	0.00247	-1.99538	4.23358	6.15714
6430571L13Rik	NM_175486	NM_175486	uc009rlg.1	Mus musculus RIKEN cDNA 6430571L13 gene (6430571L13Rik), mRNA	chr9	107340639	107349683	0.000185324	0.00179	-1.99529	10.1213	12.224
9530026P05Rik	AK046665;AK044653;BC099539;AK044242;NR_015530	NR_015530	uc012eph.1;uc009czg.2;uc009czh.2;uc012epf.1;uc012epg.1	Mus musculus RIKEN cDNA 9530026P05 gene (9530026P05Rik), non-coding RNA	chr6	92940581	93145681;93111749;93272977	0.00029436	0.00241	-1.9935	5.18668	7.16429
Tmtc1	AK162239;NM_198967;AK046396	NM_198967	uc012evv.1;uc009etj.2;uc009eti.2	Mus musculus transmembrane and tetratricopeptide repeat containing 1 (Tmtc1), mRNA	chr6	148245710;148232429	148441635;148444352	8.48e-05	0.00112	-1.99324	11.697	13.5913
Shisa3	NM_001033415	NM_001033415	uc008xpy.2	Mus musculus shisa homolog 3 (Xenopus laevis) (Shisa3), mRNA	chr5	67607882	67613987	9.99e-05	0.00124	-1.99187	6.68583	8.57421
Erbb4	NM_010154;AF059177	NM_010154	uc007bjc.1;uc007bjb.1	Mus musculus v-erb-a erythroblastic leukemia viral oncogene homolog 4 (avian) (Erbb4), mRNA	chr1	68042440;68039965	68071688;69108059	0.00174715	0.0086	-1.98655	1.59329	3.41361
Hif3a	AF416641;NM_001162950;NM_016868	NM_001162950;NM_016868	uc009fit.2;uc009fis.2;uc009fir.2	Mus musculus hypoxia inducible factor 3, alpha subunit (Hif3a)	chr7	17050548;17030992	17062427;17056679	0.000151974	0.0016	-1.9859	7.86616	9.91065
1110067D22Rik	NM_173752	NM_173752	uc007idj.2	Mus musculus RIKEN cDNA 1110067D22 gene (1110067D22Rik), mRNA	chr11	20823354	20831108	0.000156347	0.00162	-1.98559	12.3256	14.2441
Fdft1	NM_010191;AK136159	NM_010191	uc007uhj.2;uc007uhi.2	Mus musculus farnesyl diphosphate farnesyl transferase 1 (Fdft1), mRNA	chr14	63145149	63178491;63179578	0.000270307	0.00227	-1.98516	10.978	12.9022
4922505G16Rik	AK089157;NM_001039557	NM_001039557	uc008nov.2;uc008nou.2	Mus musculus RIKEN cDNA 4922505G16 gene (4922505G16Rik), mRNA	chr2	157208549;157264120	157279549	5.16e-05	0.000849	-1.98391	3.61844	5.64105
Cacna1s	NM_014193;NM_001081023	NM_014193;NM_001081023	uc007cuf.1;uc007cug.1	Mus musculus calcium channel, voltage-dependent, L type, alpha 1S subunit (Cacna1s)	chr1	136052900	136119822	4.1e-05	0.00075	-1.98288	15.1345	17.0324
Gdf1	BC094351;NM_001163282	NM_001163282	uc012gez.2;uc009lzz.3	Mus musculus growth differentiation factor 1 (Gdf1)	chr8	70315774	70331592	0.00020344	0.00189	-1.9828	8.61945	10.8013
Rab12	NM_024448	NM_024448	uc008djy.1	Mus musculus RAB12, member RAS oncogene family (Rab12), mRNA	chr17	66494511	66519670	0.000125044	0.00142	-1.97831	13.1181	15.0095
Kcnn2	AK039033;EU478850;AK033158;AK087908;NM_080465	NM_080465	uc008evd.1;uc008evf.1;uc012bco.1;uc008evg.1;uc008eve.1	Mus musculus potassium intermediate/small conductance calcium-activated channel, subfamily N, member 2 (Kcnn2), mRNA	chr18	45559350;45268859	45593065;45685883;45671249	0.000286016	0.00236	-1.97354	4.73812	6.6769
Gm14322	NM_001243903	NM_001243903	uc029ujd.1	Mus musculus predicted gene 14322 (Gm14322), mRNA	chr2	177759287	177773275	0.000112342	0.00133	-1.97079	8.58835	10.4321
Pptc7	NM_177242	NM_177242	uc008zky.1	Mus musculus PTC7 protein phosphatase homolog (S. cerevisiae) (Pptc7), mRNA	chr5	122284397	122324281	8.87e-07	0.000146	-1.96944	12.5513	14.4879
Fbxo31	NM_133765	NM_133765	uc009nrv.3	Mus musculus F-box protein 31 (Fbxo31), mRNA	chr8	121549442	121578806	0.000291249	0.00239	-1.96937	12.1209	14.1067
Gm10814	NR_045783	NR_045783	uc008ggl.2	Mus musculus predicted gene 10814 (Gm10814), non-coding RNA	chr19	6012619	6018459	0.000309325	0.00248	-1.9686	4.80303	6.76376
Asrgl1	NM_025610	NM_025610	uc008gon.1	Mus musculus asparaginase like 1 (Asrgl1), mRNA	chr19	9111718	9135566	0.00129242	0.00687	-1.96717	10.7114	12.5033
Tst	NM_009437	NM_009437	uc007wpd.1	Mus musculus thiosulfate sulfurtransferase, mitochondrial (Tst), nuclear gene encoding mitochondrial protein, mRNA	chr15	78399555	78405859	0.000658507	0.00421	-1.96554	8.76051	10.5356
Pdzrn3	AK164098;AK135776;HM560981;NM_018884	NM_018884	uc009dcf.1;uc009dce.1;uc012eps.1;uc009dcd.2	Mus musculus PDZ domain containing RING finger 3 (Pdzrn3), mRNA	chr6	101149606;101169855;101179877	101199200;101377897	2.36e-07	9.35e-05	-1.96536	11.8485	13.7752
Klk14	NM_174866	NM_174866	uc009gni.2	Mus musculus kallikrein related-peptidase 14 (Klk14), mRNA	chr7	43690417	43695535	0.00212196	0.00997	-1.96364	2.20095	4.33547
Krba1	AB041543;AK173281;AK128931;NM_133922;AK038090;AK162934	NM_133922	uc009buc.2;uc009bub.2;uc009bua.2;uc009bty.2;uc009bud.2;uc009btz.2	Mus musculus KRAB-A domain containing 1 (Krba1), mRNA	chr6	48413335;48402193;48395585	48419855	3.91e-06	0.00024	-1.9635	11.0701	13.0747
0610010B08Rik	NM_001177543	NM_001177543	uc012cky.1	Mus musculus RIKEN cDNA 0610010B08 gene (0610010B08Rik), mRNA	chr2	175192004	175338212	1.78e-06	0.00018	-1.96211	9.44724	11.4407
Gstm1	NM_010358	NM_010358	uc008qxx.2	Mus musculus glutathione S-transferase, mu 1 (Gstm1), mRNA	chr3	108012249	108017973	8.36e-06	0.000337	-1.96104	12.2913	14.2584
Pebp4	NM_028526;NM_028560	NM_028526;NM_028560	uc007una.1;uc007umz.1	Mus musculus phosphatidylethanolamine binding protein 4 (Pebp4)	chr14	69840419	70059886;69851959	9.14e-05	0.00117	-1.96009	2.22342	4.22979
D430041D05Rik	NM_001033347;AK052518;AK047363	NM_001033347	uc008ljs.1;uc008ljr.1;uc008ljq.1	Mus musculus RIKEN cDNA D430041D05 gene (D430041D05Rik), mRNA	chr2	104143074;104184986	104241236;104230568;104410334	0.000406195	0.00297	-1.95815	8.06983	10.0066
2610528E23Rik	AK003195;NM_025599;AK019808	NM_025599	uc007zni.2;uc007znk.2;uc007zng.2	Mus musculus RIKEN cDNA 2610528E23 gene (2610528E23Rik), mRNA	chr16	57411622;57561391;57301999	57606867	3.89e-05	0.000729	-1.95795	9.25933	11.1751
Gcat	NM_013847;NM_001161712	NM_013847;NM_001161712	uc007wse.2;uc007wsf.2	Mus musculus glycine C-acetyltransferase (2-amino-3-ketobutyrate-coenzyme A ligase) (Gcat), nuclear gene encoding mitochondrial protein	chr15	79030873	79042531;79038356	1.53e-05	0.000459	-1.95771	7.8237	9.7858
Mn1	NM_001081235	NM_001081235	uc008yse.1	Mus musculus meningioma 1 (Mn1), mRNA	chr5	111418165	111457025	0.000142009	0.00153	-1.95666	10.1489	12.1361
Prodh	AK085938;NM_011172	NM_011172	uc007ymu.1;uc007yms.1	Mus musculus proline dehydrogenase (Prodh), nuclear gene encoding mitochondrial protein, mRNA	chr16	18060356;18071725	18089190	0.000328812	0.00258	-1.95636	8.35587	10.4187
Dclk3	NM_172928	NM_172928	uc009rvv.2	Mus musculus doublecortin-like kinase 3 (Dclk3), mRNA	chr9	111439080	111489611	0.000539114	0.00365	-1.95558	4.5429	6.28023
Pgm2l1	BC076571;AK040513;NM_027629	NM_027629	uc012fqa.1;uc012fpz.1;uc009imr.2	Mus musculus phosphoglucomutase 2-like 1 (Pgm2l1), mRNA	chr7	100227606	100278872;100277443	3.43e-07	0.000104	-1.95249	10.1617	12.0576
Gnb3	NM_013530;AK030354	NM_013530	uc009dse.1;uc009dsd.1	Mus musculus guanine nucleotide binding protein (G protein), beta 3 (Gnb3), mRNA	chr6	124834239	124840275	8.04e-05	0.00109	-1.95132	5.65751	7.81212
Shc2	NM_001024539	NM_001024539	uc007fzd.2	Mus musculus SHC (Src homology 2 domain containing) transforming protein 2 (Shc2), mRNA	chr10	79617937	79637918	7.1e-05	0.00102	-1.94957	9.09257	11.0292
Pgm2	BC036290;NM_028132	NM_028132	uc008tvb.2;uc008tva.2	Mus musculus phosphoglucomutase 2 (Pgm2), mRNA	chr4	99955743;99929450	99987294	0.000425303	0.00308	-1.94869	15.456	17.2079
Lrrc20	NM_153542	NM_153542	uc007fgc.1	Mus musculus leucine rich repeat containing 20 (Lrrc20), mRNA	chr10	61475832	61582228	0.000478784	0.00334	-1.94638	12.823	14.5999
Padi2	AK168685;NM_008812	NM_008812	uc008vnj.1;uc008vni.2	Mus musculus peptidyl arginine deiminase, type II (Padi2), mRNA	chr4	140924158;140906359	140952586;140946763	4.54e-06	0.000255	-1.9448	11.8341	13.7991
Stxbp4	NM_011505;AK012293;BC032881;AK138499	NM_011505	uc007kwu.2;uc007kww.1;uc007kwy.2;uc007kwx.2	Mus musculus syntaxin binding protein 4 (Stxbp4), mRNA	chr11	90492108;90599387;90535379;90476492	90638108;90548987	2.1e-05	0.000538	-1.94306	9.98469	11.9037
Ppp3cb	AK135203;AB221678;NM_008914	NM_008914	uc007sjy.2;uc007sjx.2;uc007sjz.2	Mus musculus protein phosphatase 3, catalytic subunit, beta isoform (Ppp3cb), mRNA	chr14	20499313;20507891	20546573	0.000181457	0.00176	-1.94192	13.7758	15.5613
Peg13	NR_002864	NR_002864	uc007wbo.1	Mus musculus paternally expressed 13 (Peg13), non-coding RNA	chr15	72805599	72810324	2.1e-06	0.000189	-1.94139	10.5455	12.5029
Flrt1	NM_201411	NM_201411	uc008gkh.3	Mus musculus fibronectin leucine rich transmembrane protein 1 (Flrt1), mRNA	chr19	7092010	7105729	0.00175286	0.00862	-1.94129	6.19347	8.15721
AK036974	AK036974		uc009aoz.1	Mus musculus 13 days embryo forelimb cDNA, RIKEN full-length enriched library, clone:5930430L01 product:unclassifiable, full insert sequence	chr5	148990055	148995215	0.00184578	0.00897	-1.94093	8.69263	10.4004
Slc2a12	NM_178934	NM_178934	uc007epo.2	Mus musculus solute carrier family 2 (facilitated glucose transporter), member 12 (Slc2a12), mRNA	chr10	22645010	22703880	0.000629171	0.00407	-1.937	8.62805	10.6903
Zrsr1	NM_011663	NM_011663	uc007iem.2	Mus musculus zinc finger (CCCH type), RNA binding motif and serine/arginine rich 1 (Zrsr1), mRNA	chr11	22972004	22976496	0.000174333	0.00173	-1.93492	9.7413	11.6037
Dennd4b	BC066102;NM_201407;AY512564	NM_201407	uc008qbz.1;uc008qby.1;uc008qbx.2	Mus musculus DENN/MADD domain containing 4B (Dennd4b), mRNA	chr3	90266533;90267412	90275644;90280665	1.72e-05	0.000486	-1.93404	12.0061	13.8399
Rbl2	U36799;AK155256;U47333;NM_011250	NM_011250	uc012gie.1;uc009msj.2;uc012gif.1;uc012gid.1	Mus musculus retinoblastoma-like 2 (Rbl2), mRNA	chr8	91070093	91079323;91123844	8.28e-05	0.00111	-1.93381	11.5336	13.3081
Vamp5	NM_001080742;NM_016872	NM_001080742;NM_016872	uc009cil.2;uc009cim.2	Mus musculus vesicle-associated membrane protein 5 (Vamp5)	chr6	72368048	72380468	1.43e-05	0.000445	-1.93291	10.461	12.2778
3110021N24Rik	NM_001254730	NM_001254730	uc029uyo.1	Mus musculus RIKEN cDNA 3110021N24 gene (3110021N24Rik), mRNA	chr4	108719648	108781904	0.00194495	0.00932	-1.93246	3.999	6.16293
Pkia	NM_008862	NM_008862	uc008oof.1	Mus musculus protein kinase inhibitor, alpha (Pkia), mRNA	chr3	7366603	7445365	2.9e-05	0.000636	-1.93234	14.5844	16.4131
Fam131a	NM_133778	NM_133778	uc007yqx.1	Mus musculus family with sequence similarity 131, member A (Fam131a), mRNA	chr16	20695056	20703036	0.000168117	0.00169	-1.92698	11.5737	13.4671
Agl	BC044780;AK041661;NM_001081326;AK087855;AK036225;AK153760	NM_001081326	uc008rcu.1;uc008rcs.1;uc012cwu.1;uc008rct.1;uc008rcr.1;uc008rcq.1	Mus musculus amylo-1,6-glucosidase, 4-alpha-glucanotransferase (Agl), mRNA	chr3	116780012;116790779;116754558;116739998;116750397;116745177	116808031;116781751;116781344;116808166	0.000352849	0.0027	-1.92382	15.5473	17.3273
Pdk2	NM_133667	NM_133667	uc007kzu.2	Mus musculus pyruvate dehydrogenase kinase, isoenzyme 2 (Pdk2), nuclear gene encoding mitochondrial protein, mRNA	chr11	95026257	95041371	7.55e-05	0.00106	-1.92229	13.9957	15.9191
AK044300	AK044300		uc012drj.1	Mus musculus adult retina cDNA, RIKEN full-length enriched library, clone:A930006D18 product:unclassifiable, full insert sequence	chr4	156203303	156209584	0.000684458	0.00433	-1.92137	5.64337	7.45381
Vdac1	NM_011694	NM_011694	uc007ivm.1	Mus musculus voltage-dependent anion channel 1 (Vdac1), nuclear gene encoding mitochondrial protein, mRNA	chr11	52361114	52389396	0.000186857	0.0018	-1.92088	15.5174	17.3652
Cldn19	NM_153105;NM_001038590	NM_153105;NM_001038590	uc008ult.1;uc008uls.1	Mus musculus claudin 19 (Cldn19)	chr4	119255440	119259855;119262438	0.000500354	0.00345	-1.9186	6.63742	8.46426
Ndufaf6	AK041507;NM_001085493	NM_001085493	uc008ryy.1;uc008ryx.2	Mus musculus NADH dehydrogenase (ubiquinone) complex I, assembly factor 6 (Ndufaf6), nuclear gene encoding mitochondrial protein, mRNA	chr4	11051045;11071392	11076204	3.14e-05	0.000656	-1.91519	9.03588	10.8618
Zranb1	BC145520;AK140426;NM_207302	NM_207302	uc009kcu.2;uc012fvd.1;uc009kcv.2	Mus musculus zinc finger, RAN-binding domain containing 1 (Zranb1), mRNA	chr7	132931141;132949584	132983951;132950435	0.000385189	0.00287	-1.91124	11.2465	13.0308
Aimp2	NM_146165;NM_001172146	NM_146165;NM_001172146	uc009akw.2;uc009akx.2	Mus musculus aminoacyl tRNA synthetase complex-interacting multifunctional protein 2 (Aimp2)	chr5	143902703	143909839	0.000433399	0.00311	-1.91019	12.0107	13.8111
Zfp652	NM_201609	NM_201609	uc007laq.1	Mus musculus zinc finger protein 652 (Zfp652), mRNA	chr11	95748999	95764713	1.42e-05	0.000444	-1.90927	10.1351	11.9235
Smad6	NM_008542	NM_008542	uc009qbk.2	Mus musculus SMAD family member 6 (Smad6), mRNA	chr9	63953075	64022059	0.000215665	0.00197	-1.90887	6.80253	8.53247
Camk2a	NM_177407;AK163179;NM_009792	NM_177407;NM_009792	uc008fbf.1;uc008fbh.2;uc008fbg.2	Mus musculus calcium/calmodulin-dependent protein kinase II alpha (Camk2a)	chr18	60963553;60925631	60943378;60988152	0.000340137	0.00263	-1.90831	14.0226	15.7613
Gpd1	AK220445;NM_010271	NM_010271	uc007xqc.1;uc007xqd.1	Mus musculus glycerol-3-phosphate dehydrogenase 1 (soluble) (Gpd1), mRNA	chr15	99717592	99725005;99725007	0.00134572	0.00708	-1.90765	14.5795	16.2745
Htatsf1	AK012522;AK005527;NM_028242;NM_029371	NM_028242;NM_029371	uc009tgv.2;uc009tgw.2;uc009tgx.2;uc009tgy.2	Mus musculus HIV TAT specific factor 1 (Htatsf1)	chrX	57053569;57053833	57057206;57067182	0.000119142	0.00138	-1.90731	12.4994	14.2828
1700123M08Rik	NR_040577;AK005538	NR_040577	uc008sac.2;uc008sad.2	Mus musculus RIKEN cDNA 1700123M08 gene (1700123M08Rik), non-coding RNA	chr4	11966573	11994295	6.93e-05	0.001	-1.9058	7.80871	9.595
Hfe2	NM_027126	NM_027126	uc008qna.2	Mus musculus hemochromatosis type 2 (juvenile) (human homolog) (Hfe2), mRNA	chr3	96525184	96529216	3.04e-06	0.000222	-1.9021	14.047	15.9167
Setd7	NM_080793	NM_080793	uc008peb.1	Mus musculus SET domain containing (lysine methyltransferase) 7 (Setd7), mRNA	chr3	51515317	51560823	8.85e-05	0.00115	-1.90199	13.8963	15.6592
AK052161	AK052161		uc008qne.1	Mus musculus 13 days embryo heart cDNA, RIKEN full-length enriched library, clone:D330001M19 product:unclassifiable, full insert sequence	chr3	96576983	96580663	0.000639654	0.00413	-1.90177	3.80567	5.50558
BC048080	BC048080		uc007mwz.1	Mus musculus 0 day neonate head cDNA, RIKEN full-length enriched library, clone:4833432E10 product:unclassifiable, full insert sequence	chr12	3803311	3806221	0.000316753	0.00252	-1.90086	6.73496	8.83318
Gpr137c	NM_027518;AK018183	NM_027518	uc007tgl.2;uc007tgj.2	Mus musculus G protein-coupled receptor 137C (Gpr137c), mRNA	chr14	45219716	45280976;45223922	0.00031314	0.0025	-1.90045	5.68839	7.61156
Ucn2	NM_145077	NM_145077	uc012hax.1	Mus musculus urocortin 2 (Ucn2), mRNA	chr9	108986162	108987164	0.000282821	0.00234	-1.90038	5.18069	7.01223
A430105I19Rik	AK040533;NM_001001982	NM_001001982	uc008lsn.1;uc012cbl.1	Mus musculus RIKEN cDNA A430105I19 gene (A430105I19Rik), mRNA	chr2	118754144	118762661	0.000519928	0.00355	-1.89944	10.4847	12.1948
Map3k10	NM_001081292;BC028668;BC078445	NM_001081292	uc012fgl.1;uc009fwv.1;uc009fww.1	Mus musculus mitogen-activated protein kinase kinase kinase 10 (Map3k10), mRNA	chr7	27656376;27668147;27656374	27674598	1.08e-07	7.36e-05	-1.89517	10.0389	11.8657
Aldh6a1	NM_134042	NM_134042	uc007ofk.2	Mus musculus aldehyde dehydrogenase family 6, subfamily A1 (Aldh6a1), nuclear gene encoding mitochondrial protein, mRNA	chr12	84430719	84450950	0.000222587	0.002	-1.89367	12.7643	14.6985
Axin2	AK084644;NM_015732	NM_015732	uc007mbu.2;uc007mbv.1	Mus musculus axin2 (Axin2), mRNA	chr11	108943620;108920348	108950781	0.000232025	0.00205	-1.89228	8.22803	10.12
D7Ertd715e	BC070450;NR_015456	NR_015456	uc009heo.2;uc009hep.2	Mus musculus DNA segment, Chr 7, ERATO Doi 715, expressed (D7Ertd715e), non-coding RNA	chr7	59937466;59969576	59975759;59974431	7.82e-06	0.000328	-1.88837	8.31066	10.229
Mtfp1	NM_026443	NM_026443	uc007hug.1	Mus musculus mitochondrial fission process 1 (Mtfp1), nuclear gene encoding mitochondrial protein, mRNA	chr11	4091480	4095431	3.25e-06	0.000226	-1.88826	10.018	11.9567
Acacb	NM_133904;AK147463	NM_133904	uc008yzj.2;uc008yzi.2	Mus musculus acetyl-Coenzyme A carboxylase beta (Acacb), mRNA	chr5	114165517;114199778	114250758	7.46e-05	0.00105	-1.8865	13.6186	15.557
Bai2	AY168407;AK144559;AK147485;NM_001199696;NM_173071	NM_001199696;NM_173071	uc008uyp.1;uc008uym.2;uc008uyo.2;uc008uyq.1;uc008uyn.2	Mus musculus brain-specific angiogenesis inhibitor 2 (Bai2)	chr4	130009210;129992053;129985077	130022633	7.94e-05	0.00108	-1.88471	4.4563	6.33366
Obscn	BC060226;BC044882;NM_199152;NM_001171512	NM_199152;NM_001171512	uc029rlw.1;uc011xvk.1;uc007jdc.2;uc029rlx.1	Mus musculus obscurin, cytoskeletal calmodulin and titin-interacting RhoGEF (Obscn)	chr11	58994255;59012140	59034913;59029586;59136375	3.67e-05	0.000705	-1.88409	15.9134	17.7821
Optn	BC024755;NM_181848;AY071834	NM_181848	uc008ifn.1;uc008ifm.1;uc008ifl.1	Mus musculus optineurin (Optn), mRNA	chr2	5020641;5021232	5063938;5035903	0.000344194	0.00265	-1.88219	11.8855	13.5985
Cntfr	NM_001136056;NM_001146080;NM_016673	NM_001136056;NM_001146080;NM_016673	uc008sjf.2;uc008sje.2;uc008sjg.2	Mus musculus ciliary neurotrophic factor receptor (Cntfr)	chr4	41657497;41669673	41697091;41695445	5.17e-05	0.00085	-1.88158	8.34234	10.2181
Ulk2	NM_013881	NM_013881	uc007jih.2	Mus musculus unc-51 like kinase 2 (Ulk2), mRNA	chr11	61775597	61855092	6.2e-06	0.000293	-1.88149	12.5798	14.3866
Zfp367	AK041361;NM_175494	NM_175494	uc007qyk.1;uc007qyj.1	Mus musculus zinc finger protein 367 (Zfp367), mRNA	chr13	64133056;64140467	64153199	0.000236267	0.00208	-1.88044	10.3938	12.1294
2700054A10Rik	AK137633;NR_045436;NR_045437;BC068229	NR_045436;NR_045437	uc029tae.1;uc029tad.1;uc008ami.1;uc029taf.1	Mus musculus RIKEN cDNA 2700054A10 gene (2700054A10Rik)	chr17	13487020	13568888;13554092	4.22e-05	0.00076	-1.87992	5.56544	7.52338
Cpeb3	AK161513;AK029261;AB093274;NM_198300;AK044639	NM_198300	uc008hhz.1;uc008hia.1;uc008hic.1;uc008hib.1;uc008hhy.1	Mus musculus cytoplasmic polyadenylation element binding protein 3 (Cpeb3), mRNA	chr19	37054061;37021290	37207508;37207293;37198108	3.34e-06	0.000227	-1.87946	11.4159	13.2953
Slc25a29	NM_181328	NM_181328	uc007pad.1	Mus musculus solute carrier family 25 (mitochondrial carrier, palmitoylcarnitine transporter), member 29 (Slc25a29), nuclear gene encoding mitochondrial protein, mRNA	chr12	108825877	108835876	0.000154164	0.00161	-1.87805	7.19275	9.05206
Paip2b	NM_146169	NM_146169	uc009cok.2	Mus musculus poly(A) binding protein interacting protein 2B (Paip2b), mRNA	chr6	83806058	83831741	0.000192734	0.00184	-1.87576	12.4918	14.2803
Zfp93	NM_009567	NM_009567	uc009fpe.1	Mus musculus zinc finger protein 93 (Zfp93), mRNA	chr7	24270417	24277794	1.87e-05	0.000506	-1.87446	7.77226	9.58658
Ipo13	NM_146152;AK189277	NM_146152	uc008ujf.1;uc008ujg.1	Mus musculus importin 13 (Ipo13), mRNA	chr4	117894492	117895629;117914999	0.000281646	0.00233	-1.871	13.3167	15.2131
5730469M10Rik	AK156326;NM_027464	NM_027464	uc007tcj.1;uc007tci.1	Mus musculus RIKEN cDNA 5730469M10 gene (5730469M10Rik), mRNA	chr14	40993739	41013775	1.73e-05	0.000487	-1.87084	9.86369	11.62
Aldh4a1	NM_175438	NM_175438	uc012dnu.1	Mus musculus aldehyde dehydrogenase 4 family, member A1 (Aldh4a1), nuclear gene encoding mitochondrial protein, mRNA	chr4	139622893	139649691	1.26e-05	0.000416	-1.86864	11.7608	13.6241
Nqo1	NM_008706	NM_008706	uc009nhq.1	Mus musculus NAD(P)H dehydrogenase, quinone 1 (Nqo1), mRNA	chr8	107388224	107403205	2.14e-06	0.000189	-1.86722	10.2908	12.1756
1500011K16Rik	NR_015476	NR_015476	uc008mgc.3	Mus musculus RIKEN cDNA 1500011K16 gene (1500011K16Rik), non-coding RNA	chr2	127791376	127792488	2.46e-06	0.000201	-1.86607	10.2168	12.0737
Zmat4	BC079657;NM_177086	NM_177086	uc012gbk.1;uc009lew.2	Mus musculus zinc finger, matrin type 4 (Zmat4), mRNA	chr8	23669660	24063105	6.62e-06	0.000301	-1.86585	3.46906	5.31433
Kcna1	NM_010595	NM_010595	uc009dvb.1	Mus musculus potassium voltage-gated channel, shaker-related subfamily, member 1 (Kcna1), mRNA	chr6	126636462	126645801	5.97e-05	0.000925	-1.86538	7.67396	9.54931
AK149307	AK149307		uc008eqk.1	Mus musculus 14, 17 days embryo head cDNA, RIKEN full-length enriched library, clone:3222401L13 product:unclassifiable, full insert sequence	chr18	37655906	37659137	1.01e-05	0.00037	-1.86499	6.94965	8.83266
Gm15408	NR_040429	NR_040429	uc009apa.2	Mus musculus predicted gene 15408 (Gm15408), non-coding RNA	chr5	149006961	149012776	0.000374542	0.00281	-1.86483	6.61763	8.38389
L2hgdh	NM_145443	NM_145443	uc011ynb.1	Mus musculus L-2-hydroxyglutarate dehydrogenase (L2hgdh), nuclear gene encoding mitochondrial protein, mRNA	chr12	69690435	69724874	0.000222741	0.002	-1.86374	11.067	12.8066
Foxn3	NM_183186;AK208910;AK046748;AK148970;AK180878	NM_183186	uc007orx.1;uc007ort.1;uc007oru.1;uc007ors.1;uc007orv.1	Mus musculus forkhead box N3 (Foxn3), mRNA	chr12	99195093;99209460;99387404	99291301;99393072;99450074	1.55e-06	0.000168	-1.86296	10.1442	12.0348
Cbx7	BC042657;NM_144811;AK045714	NM_144811	uc007wuw.1;uc007wux.1;uc007wuv.1	Mus musculus chromobox 7 (Cbx7), mRNA	chr15	79915812;79915806	79932646	1.95e-05	0.000519	-1.86253	10.0254	11.7519
Ky	NM_024291	NM_024291	uc009rfp.1	Mus musculus kyphoscoliosis peptidase (Ky), mRNA	chr9	102506137	102546239	0.000560777	0.00376	-1.86098	12.3708	14.2731
Gstk1	BC051507;NM_029555	NM_029555	uc012ekv.1;uc009bqo.1	Mus musculus glutathione S-transferase kappa 1 (Gstk1), nuclear gene encoding mitochondrial protein, mRNA	chr6	42245934	42250441	3.58e-05	0.000696	-1.86023	9.74433	11.6271
Actr3b	AK144936;AK035798;NM_001004365	NM_001004365	uc008wtd.1;uc008wtb.1;uc008wtc.1	Mus musculus ARP3 actin-related protein 3B (Actr3b), mRNA	chr5	25760025	25850341;25777338	0.000104333	0.00127	-1.86012	9.32533	11.309
Usp44	NM_001206851;NM_183199	NM_001206851;NM_183199	uc011xlw.1;uc029rep.1	Mus musculus ubiquitin specific peptidase 44 (Usp44)	chr10	93831554	93848538;93858087	7.6e-06	0.000323	-1.85895	3.15065	5.10859
Gm16062	NR_045686	NR_045686	uc007jez.2	Mus musculus predicted gene 16062 (Gm16062), non-coding RNA	chr11	59810079	59818362	2.49e-05	0.00059	-1.8568	7.26132	9.0518
Sox2ot	NR_015580;AK039272;AK031919;AK045614	NR_015580	uc029ukz.1;uc029uky.1;uc029ukx.1;uc012cor.1	Mus musculus SOX2 overlapping transcript (non-protein coding) (Sox2ot), non-coding RNA	chr3	34637168;34560380;34638251	34677993;34680851;34680814	0.00185037	0.00899	-1.85671	2.92917	4.86131
Srcin1	NM_018873	NM_018873	uc007lee.1	Mus musculus SRC kinase signaling inhibitor 1 (Srcin1), mRNA	chr11	97509339	97575126	9.89e-05	0.00123	-1.85566	6.21892	8.13557
Fzd7	NM_008057	NM_008057	uc011wlq.1	Mus musculus frizzled homolog 7 (Drosophila) (Fzd7), mRNA	chr1	59482146	59486955	0.000432446	0.00311	-1.85193	11.4044	13.1686
Hist1h4h	NM_153173	NM_153173	uc007ptv.2	Mus musculus histone cluster 1, H4h (Hist1h4h), mRNA	chr13	23531043	23531521	0.00121403	0.00655	-1.85068	6.1316	8.00373
Rdm1	NM_025654	NM_025654	uc007lpp.1	Mus musculus RAD52 motif 1 (Rdm1), mRNA	chr11	101627948	101636081	1.53e-06	0.000167	-1.84913	9.1826	10.9661
Zyg11a	NM_001167936	NM_001167936	uc008uav.2	Mus musculus zyg-11 homolog A (C. elegans) (Zyg11a), mRNA	chr4	108181933	108217922	2.52e-05	0.000594	-1.84662	5.10004	6.97957
Tmem38a	NM_144534	NM_144534	uc009mgi.2	Mus musculus transmembrane protein 38A (Tmem38a), mRNA	chr8	72572102	72587284	2.76e-05	0.00062	-1.84496	15.3448	17.1645
Kcmf1	AK007070;NM_019715	NM_019715	uc009cje.1;uc009cjd.1	Mus musculus potassium channel modulatory factor 1 (Kcmf1), mRNA	chr6	72841113;72850382	72899292;72899979	0.000379657	0.00284	-1.84481	13.3526	14.998
Ccdc13	AK038868;AK013632;BC147354;NM_028384	NM_028384	uc012hct.1;uc009sdy.2;uc009sea.1;uc009sdz.2	Mus musculus coiled-coil domain containing 13 (Ccdc13), mRNA	chr9	121798580;121817361;121797626	121810221;121831079;121839461	0.000598375	0.00394	-1.84457	2.09235	4.1311
Myom1	AK052539;NM_001083934;NM_010867	NM_001083934;NM_010867	uc008dlz.1;uc008dly.1;uc008dlx.1	Mus musculus myomesin 1 (Myom1)	chr17	71019556;71019580	71083727;71126856	0.000168432	0.00169	-1.84389	16.0616	17.8817
Camk2g	NM_001039138;NM_178597;NM_001039139	NM_001039138;NM_178597;NM_001039139	uc007skv.1;uc007sku.1;uc007skt.1	Mus musculus calcium/calmodulin-dependent protein kinase II gamma (Camk2g)	chr14	20734874	20794088	3.22e-05	0.000662	-1.84297	12.7424	14.4945
Ccdc91	AK007017;NM_025911	NM_025911	uc009esz.1;uc009esy.1	Mus musculus coiled-coil domain containing 91 (Ccdc91), mRNA	chr6	147531400;147475870	147542835;147632612	0.000573693	0.00382	-1.84196	11.7855	13.4708
Sh3rf2	NM_001146299;NM_172966	NM_001146299;NM_172966	uc008etk.2;uc008etl.2	Mus musculus SH3 domain containing ring finger 2 (Sh3rf2)	chr18	42053709	42158695	0.00125136	0.00671	-1.84138	10.2371	12.1069
Ston2	NM_175367;AK160257	NM_175367	uc007okw.1;uc007okt.2	Mus musculus stonin 2 (Ston2), mRNA	chr12	91633008;91735053	91786436;91771170	0.000332327	0.0026	-1.84118	12.099	13.7813
5730455P16Rik	NM_027472	NM_027472	uc007klv.2	Mus musculus RIKEN cDNA 5730455P16 gene (5730455P16Rik), mRNA	chr11	80360491	80378015	7.07e-05	0.00101	-1.84117	11.8424	13.5164
BC025920	NR_030677;BC145724	NR_030677	uc007gix.2;uc007giw.2	Mus musculus cDNA sequence BC025920 (BC025920), non-coding RNA	chr10	81606882;81606307	81609836	5.14e-05	0.000847	-1.83844	6.56548	8.48698
Kif13a	AK162151;AK220490;NM_010617;AK039576	NM_010617	uc007qhl.1;uc007qhn.1;uc007qhm.1;uc007qhk.1	Mus musculus kinesin family member 13A (Kif13a), mRNA	chr13	46749087	46752978;46786645;46929718;46771598	2.12e-05	0.00054	-1.83778	12.4626	14.2225
Homer1	NM_152134;AF093258;NM_011982;NM_147176	NM_152134;NM_011982;NM_147176	uc007rlc.2;uc007rld.2;uc007rlb.2;uc007rle.2	Mus musculus homer homolog 1 (Drosophila) (Homer1)	chr13	93308033;93304494	93356830;93404962	2.59e-05	0.000602	-1.83727	11.7732	13.5462
BC062895	BC062895		uc009auf.1	Mus musculus adult male diencephalon cDNA, RIKEN full-length enriched library, clone:9330142H14 product:unclassifiable, full insert sequence	chr5	150599931	150607003	7.62e-05	0.00106	-1.83687	8.7641	10.5041
Pla2g16	AK039703;AK052657;NM_139269	NM_139269	uc008glj.1;uc008glh.1;uc008gli.1	Mus musculus phospholipase A2, group XVI (Pla2g16), mRNA	chr19	7557458;7557484	7581728;7588545	9.92e-05	0.00123	-1.8351	13.0898	14.8169
Nrap	BC145109;NM_008733;NM_198059;AK138925;U76618	NM_008733;NM_198059	uc008hyu.2;uc008hyv.2;uc012bnq.2;uc012bnr.2;uc012bns.1	Mus musculus nebulin-related anchoring protein (Nrap)	chr19	56364301;56320040	56379164;56390035	0.000768506	0.0047	-1.83187	16.0987	17.7892
Ric8b	NM_183172;AK183187;NM_001013441	NM_183172;NM_001013441	uc007gky.1;uc007gkx.1;uc007gkz.1	Mus musculus resistance to inhibitors of cholinesterase 8 homolog B (C. elegans) (Ric8b)	chr10	84917615;85008715	85016447	5.58e-07	0.000123	-1.8312	10.7652	12.5691
Syp	AK034291;NM_009305	NM_009305	uc009slr.2;uc009sls.2	Mus musculus synaptophysin (Syp), mRNA	chrX	7638579	7653256;7647369	3.89e-05	0.000729	-1.82912	6.71581	8.67093
2610019F03Rik	BC145286;NM_173744	NM_173744	uc009kyv.2;uc012gab.1	Mus musculus RIKEN cDNA 2610019F03 gene (2610019F03Rik), mRNA	chr8	13952007	13974690;13974777	0.000464463	0.00326	-1.8274	9.47368	11.1321
Cul3	NM_016716;AK129174	NM_016716	uc007brd.1;uc007brc.1	Mus musculus cullin 3 (Cul3), mRNA	chr1	80266817	80340430	0.000243576	0.00212	-1.82613	13.5897	15.2445
AK181663	AK181663		uc029rqm.1	Mus musculus adult male pituitary gland cDNA, RIKEN full-length enriched library, clone:5330428K09 product:kinesin family member 3C, full insert sequence	chr12	3366723	3367422	0.000207815	0.00192	-1.82351	6.56123	8.51623
Mtus1	NM_001005863;NM_001005865;AY626783;NM_001005864;AK035576	NM_001005863;NM_001005865;NM_001005864	uc009lnn.1;uc009lnl.1;uc009lnj.1;uc009lnk.1;uc009lnm.1	Mus musculus mitochondrial tumor suppressor 1 (Mtus1), nuclear gene encoding mitochondrial protein	chr8	40990911	41015495;41041911;41133726;41084908;41054794	2.05e-06	0.000186	-1.82169	12.5515	14.3796
Cnksr2	AK122399;NM_177751	NM_177751	uc009ush.1;uc009usi.1	Mus musculus connector enhancer of kinase suppressor of Ras 2 (Cnksr2), mRNA	chrX	157821572	158043110	0.000177823	0.00174	-1.821	3.07964	4.88892
Fxyd1	NM_052991;AF089734;NM_019503;NM_194321;NM_052992;AK003504	NM_052991;NM_019503;NM_194321;NM_052992	uc009ghv.2;uc009ghu.2;uc009ghy.2;uc009ghw.2;uc009ght.2;uc009ghx.2	Mus musculus FXYD domain-containing ion transport regulator 1 (Fxyd1)	chr7	31051707;31051677	31053122;31054853;31055656	7.02e-05	0.00101	-1.82051	12.5053	14.3137
Slc25a12	NM_172436	NM_172436	uc008kan.1	Mus musculus solute carrier family 25 (mitochondrial carrier, Aralar), member 12 (Slc25a12), nuclear gene encoding mitochondrial protein, mRNA	chr2	71274294	71367554	0.000229438	0.00204	-1.81799	14.0973	15.812
Gm9895	NR_045687	NR_045687	uc008hcz.2	Mus musculus predicted gene 9895 (Gm9895), non-coding RNA	chr19	29067300	29069503	0.000545905	0.00368	-1.81679	5.11608	7.12561
Dnajc27	NM_153082;AY035893	NM_153082	uc007mxj.2;uc007mxi.2	Mus musculus DnaJ (Hsp40) homolog, subfamily C, member 27 (Dnajc27), mRNA	chr12	4082573	4110243;4110612	0.000290617	0.00239	-1.81442	11.9718	13.6478
Gm6307	NR_045331	NR_045331	uc008oja.1	Mus musculus predicted gene 6307 (Gm6307), non-coding RNA	chr2	180385603	180401802	0.000202814	0.00189	-1.8142	8.59418	10.417
Gm14403	NR_036450	NR_036450	uc008ohb.1	Mus musculus predicted gene 14403 (Gm14403), non-coding RNA	chr2	177498225	177512311	8.34e-05	0.00111	-1.81337	8.57591	10.2811
Fbxo9	NM_001081490;AK018482;NM_023605;AK182638	NM_001081490;NM_023605	uc009qts.1;uc009qtq.2;uc009qtp.2;uc009qtr.1	Mus musculus f-box protein 9 (Fbxo9)	chr9	78081499;78098345;78095512	78109053;78108656	2.16e-05	0.000543	-1.81248	10.8338	12.6527
Mtss1l	AK137832;NM_198625	NM_198625	uc009nkx.1;uc009nky.1	Mus musculus metastasis suppressor 1-like (Mtss1l), mRNA	chr8	110725725;110721483	110741400	0.000338076	0.00263	-1.81217	11.4447	13.2541
Acvr1b	NM_007395	NM_007395	uc007xsr.1	Mus musculus activin A receptor, type 1B (Acvr1b), mRNA	chr15	101174124	101212601	0.000132385	0.00147	-1.8117	11.0404	12.7357
4930556M19Rik	AK047938;NR_045063;AK005793;NR_045065;NR_045064	NR_045063;NR_045065;NR_045064	uc029snu.1;uc007vgq.1;uc007vgr.2;uc007vgs.1;uc007vgt.2	Mus musculus RIKEN cDNA 4930556M19 gene (4930556M19Rik)	chr15	10717143;10714835	10718467;10722211;10769347;10790123	0.000100747	0.00125	-1.81034	7.41696	9.13657
Rnf126	NR_027505;NM_144528	NR_027505;NM_144528	uc011xia.2;uc007fzr.3	Mus musculus ring finger protein 126 (Rnf126)	chr10	79758514	79766952	6.07e-05	0.00093	-1.80925	10.0565	11.8088
Zfp454	AK046117;NM_172794	NM_172794	uc007isw.1;uc007isx.1	Mus musculus zinc finger protein 454 (Zfp454), mRNA	chr11	50872722	50887501;50887443	2.66e-06	0.00021	-1.8089	6.04541	7.87897
Rxra	NM_011305	NM_011305	uc008ixs.1	Mus musculus retinoid X receptor alpha (Rxra), mRNA	chr2	27677200	27763319	1.4e-07	8.25e-05	-1.80848	12.5545	14.3548
Trim54	NM_021447	NM_021447	uc008wxd.2	Mus musculus tripartite motif-containing 54 (Trim54), mRNA	chr5	31116611	31137626	0.00185189	0.00899	-1.8078	13.6441	15.2359
Pitpnm3	AK039594;NM_001081641;NM_001024927	NM_001081641;NM_001024927	uc007jya.1;uc007jyb.1;uc007jyc.1	Mus musculus PITPNM family member 3 (Pitpnm3)	chr11	72047527;72067801	72135889	6.35e-06	0.000296	-1.80774	7.05186	8.9614
Sorbs3	NM_011366;AK029703;AB190911;AK183377	NM_011366	uc007unm.1;uc007unn.1;uc007unk.1;uc007unl.1	Mus musculus sorbin and SH3 domain containing 3 (Sorbs3), mRNA	chr14	70195922;70180467;70183546	70207671;70211989;70206022;70203003	1.41e-05	0.000441	-1.80751	11.495	13.2873
Tmod4	NM_016712	NM_016712	uc008qib.1	Mus musculus tropomodulin 4 (Tmod4), mRNA	chr3	95124513	95129208	0.0019049	0.00919	-1.80719	13.8965	15.4886
Mgst3	NM_025569	NM_025569	uc007dky.1	Mus musculus microsomal glutathione S-transferase 3 (Mgst3), mRNA	chr1	167372383	167393797	0.000280605	0.00233	-1.80606	11.9408	13.6765
Atg9a	BC082307;AK043624;BC079884;NM_001003917;BC056488	NM_001003917	uc007bob.1;uc007boc.1;uc011wnh.1;uc007bnz.1;uc007boa.1	Mus musculus autophagy related 9A (Atg9a), mRNA	chr1	75180864;75187556;75180865	75189627;75191923	1.34e-05	0.000429	-1.80519	12.441	14.226
Ptprr	NM_001161838;NM_001161837;NM_001161839;NM_001161840;NM_011217	NM_001161838;NM_001161837;NM_001161839;NM_001161840;NM_011217	uc007hbs.2;uc007hbt.2;uc007hbp.2;uc011xnk.1;uc007hbr.2	Mus musculus protein tyrosine phosphatase, receptor type, R (Ptprr)	chr10	116177257;116143897;116177350;116018362	116274929	0.000699914	0.0044	-1.8005	5.21226	6.89454
Ttn	NM_011652;AK139762;NM_028004;BC025840;AK052859;AK157782;AK085811;AK142833	NM_011652;NM_028004	uc008kfo.1;uc008kfp.1;uc008kfm.1;uc008kfs.1;uc008kfn.1;uc008kft.1;uc008kfq.1;uc008kfr.1	Mus musculus titin (Ttn)	chr2	76800482;76935923;76973056;76964289;76835964;76703983	76841389;76707388;76982547;76841836;76938524	0.000122037	0.0014	-1.79699	18.8365	20.4675
Psme4	AK129049;AK140717;NM_134013	NM_134013	uc007iia.1;uc007ihy.1;uc007ihx.1	Mus musculus proteasome (prosome, macropain) activator subunit 4 (Psme4), mRNA	chr11	30827460;30771774;30873537	30845333;30880361	3.42e-05	0.000682	-1.79677	13.6821	15.4077
Podxl2	AK038943;NM_176973	NM_176973	uc009cvu.2;uc009cvw.1	Mus musculus podocalyxin-like 2 (Podxl2), mRNA	chr6	88864275;88842557	88874044;88874989	6.16e-05	0.000938	-1.79446	10.1734	11.8246
Eif4ebp2	NM_010124	NM_010124	uc007fga.1	Mus musculus eukaryotic translation initiation factor 4E binding protein 2 (Eif4ebp2), mRNA	chr10	61432496	61452669	2.04e-05	0.000529	-1.79319	11.9048	13.5899
Bnip3	NM_009760	NM_009760	uc009kfg.1	Mus musculus BCL2/adenovirus E1B interacting protein 3 (Bnip3), nuclear gene encoding mitochondrial protein, mRNA	chr7	138890835	138909506	0.000505884	0.00348	-1.79303	13.2864	15.0638
AK086765	AK086765		uc029wfn.1	Mus musculus 0 day neonate cerebellum cDNA, RIKEN full-length enriched library, clone:C230009H10 product:unclassifiable, full insert sequence	chr7	46431485	46433352	9.38e-05	0.00119	-1.79124	7.59619	9.50673
Acbd4	AK218656;AK079604;NM_025988;AK008170;AK008207;AK203233;AK183793	NM_025988	uc007ltl.1;uc007ltk.1;uc007ltj.1;uc007lth.1;uc007ltn.1;uc007ltm.1;uc007lti.1	Mus musculus acyl-Coenzyme A binding domain containing 4 (Acbd4)	chr11	103104704;103106094;103103105;103101687;103103518;103103234	103104020;103104553;103112199;103112052	1.12e-06	0.000153	-1.79093	9.34281	11.1249
Dcaf11	NM_133734;NM_001199009;NR_037572	NM_133734;NM_001199009;NR_037572	uc007tza.2;uc007tyz.2;uc007tzb.2	Mus musculus DDB1 and CUL4 associated factor 11 (Dcaf11)	chr14	55560922;55560028	55570065	3.72e-05	0.000709	-1.79007	12.578	14.3363
Stmn4	BC014707;NM_019675	NM_019675	uc007ukg.1;uc007ukf.1	Mus musculus stathmin-like 4 (Stmn4), mRNA	chr14	66344374	66361680	0.000567149	0.00379	-1.79005	4.7122	6.56485
Ppp2r3a	BC059852;AF050165;NM_001161362;NM_172144;AK169510;AK035077	NM_001161362;NM_172144	uc029xhb.1;uc009rfh.3;uc009rfj.1;uc029xhc.1;uc009rfi.1;uc009rfg.3	Mus musculus protein phosphatase 2A regulatory subunit PR59 mRNA, complete cds;Mus musculus protein phosphatase 2, regulatory subunit B'', alpha (Ppp2r3a)	chr9	101124246;124422622;101192573;101104988	101251832;124424507;101199073;124423583	1.26e-05	0.000416	-1.79002	13.4191	15.233
Dcaf8	BC023704;AK167059;AK098114;AK164799;NM_153555;BC078641;AK047316	NM_153555	uc007dpt.2;uc007dpv.2;uc007dpx.2;uc007dpw.2;uc007dps.2;uc007dpu.2;uc007dpr.2	Mus musculus DDB1 and CUL4 associated factor 8 (Dcaf8), mRNA	chr1	172148141;172148177;172148014	172188581;172196393;172189808;172173430	2.59e-05	0.000602	-1.78988	13.5702	15.2975
Zfp106	U59739;AK155019;BC025424;BC010440;NM_011743	NM_011743	uc008lwe.1;uc012ccg.1;uc008lwc.1;uc008lwf.1;uc008lwd.1	Mus musculus zinc finger protein 106 (Zfp106), mRNA	chr2	120526262;120532909;120506829;120530447	120555315;120563831;120539846	0.000300769	0.00244	-1.78932	16.2005	17.7807
Dcaf6	NM_028759	NM_028759	uc007djb.2	Mus musculus DDB1 and CUL4 associated factor 6 (Dcaf6), mRNA	chr1	165329500	165460463	4.39e-05	0.000776	-1.78849	13.0001	14.7163
Dyrk1b	AJ537610;NM_001037957;NM_010092	NM_001037957;NM_010092	uc009fxz.1;uc009fya.1;uc009fyb.1	Mus musculus dual-specificity tyrosine-(Y)-phosphorylation regulated kinase 1b (Dyrk1b)	chr7	28179482;28180315	28187294	2.41e-06	0.0002	-1.78845	10.2375	11.9822
sr528	AK020376		uc009kcw.1	Mus musculus partial mRNA for sr528 protein	chr7	132983833	132985410	0.000451369	0.0032	-1.78809	10.5596	12.1866
Wdtc1	NM_199306;AK131700	NM_199306	uc012dml.1;uc008vcr.2	Mus musculus WD and tetratricopeptide repeats 1 (Wdtc1), mRNA	chr4	133292465	133339315;133353481	9.86e-06	0.000366	-1.78803	12.057	13.8148
Cdk19	BC062100;BC048908;NM_198164;AK147340;NM_001168304;AK028643	NM_198164;NM_001168304	uc007eww.2;uc007ewt.2;uc007ewy.2;uc007ewv.2;uc007ewu.2;uc007ewx.2	Mus musculus cyclin-dependent kinase 19 (Cdk19)	chr10	40339563;40349307	40483818	0.000432566	0.00311	-1.78627	11.2235	12.9172
Maneal	NM_001007573	NM_001007573	uc008urg.1	Mus musculus mannosidase, endo-alpha-like (Maneal), mRNA	chr4	124855238	124862171	0.0013207	0.00698	-1.78541	4.45908	6.4319
Ndrg2	NM_013864;NM_001145959	NM_013864;NM_001145959	uc007tnl.2;uc007tnk.2	Mus musculus N-myc downstream regulated gene 2 (Ndrg2)	chr14	51905270	51913488	0.00140019	0.0073	-1.78177	16.103	17.7044
AK078316	AK078316		uc009pdt.1	Mus musculus adult male corpus striatum cDNA, RIKEN full-length enriched library, clone:C030014I23 product:hypothetical protein, full insert sequence	chr9	44478777	44482174	0.000143284	0.00154	-1.78128	5.2001	7.03639
Ovgp1	NM_007696	NM_007696	uc008qvq.1	Mus musculus oviductal glycoprotein 1 (Ovgp1), mRNA	chr3	105973801	105987423	1.49e-06	0.000167	-1.78106	7.7211	9.54003
Lmtk2	NM_001081109	NM_001081109	uc009alg.1	Mus musculus lemur tyrosine kinase 2 (Lmtk2), mRNA	chr5	144100435	144188204	0.000831099	0.00496	-1.77638	11.1351	12.6712
2310001H17Rik	NR_040265;AK030376;NR_040266;AK036632;NR_040268	NR_040265;NR_040266;NR_040268	uc009eff.2;uc009efg.1;uc029wbp.1;uc029wbo.1;uc009efh.2	Mus musculus RIKEN cDNA 2310001H17 gene (2310001H17Rik)	chr6	129213380;129208411;129232622	129238482;129238045;129233974	1.45e-07	8.25e-05	-1.77495	8.71461	10.4565
Acyp2	NM_029344	NM_029344	uc007ihw.1	Mus musculus acylphosphatase 2, muscle type (Acyp2), mRNA	chr11	30505991	30649396	0.00067585	0.00429	-1.77481	11.8141	13.5206
Zfp354b	NM_013744	NM_013744	uc007itd.2	Mus musculus zinc finger protein 354B (Zfp354b), mRNA	chr11	50921785	50931635	0.000704936	0.00442	-1.77476	6.62506	8.31964
Epb4.1	AB370256;BC043337;L00919;NM_183428;NM_001128606;AB370261;NM_001128607;AK147644	NM_001128606;NM_001128607;NM_183428	uc012dma.2;uc008vak.3;uc012dmc.1;uc008val.3;uc008van.3;uc008vao.1;uc008vam.3;uc012dmb.1	Mus musculus erythrocyte protein band 4.1 (Epb4.1)	chr4	131947096;131926503;131923426	131991286;132075313;132049078;132007438;132072097;131957819;131967972	2.1e-06	0.000189	-1.77448	12.2453	13.9429
Mbnl1	AK149405;NM_001253709;NM_001253708;NM_001253710;NM_020007;NM_001253713;AK038242;BC060031;NM_001253711	NM_001253709;NM_001253708;NM_001253710;NM_020007;NM_001253713;NM_001253711	uc008pje.1;uc008pjf.1;uc012cqb.1;uc008pjb.2;uc008pjd.1;uc008pjc.1;uc008pjg.1;uc008pjh.2;uc029umh.1	Mus musculus muscleblind-like 1 (Drosophila) (Mbnl1)	chr3	60528755;60501251;60472829	60619047;60629748	1.7e-06	0.000175	-1.77368	13.956	15.7408
AI854703	NR_027236;AK039299	NR_027236	uc009bvd.2;uc009bve.2	Mus musculus expressed sequence AI854703 (AI854703), non-coding RNA	chr6	48626763;48628166	48633688	2.91e-05	0.000637	-1.77262	6.27241	8.03294
Hist3h2a	NM_178218	NM_178218	uc007jct.1	Mus musculus histone cluster 3, H2a (Hist3h2a), mRNA	chr11	58954684	58956674	2.46e-05	0.000586	-1.77249	8.80584	10.5843
Narf	NM_026272	NM_026272	uc007mvq.2	Mus musculus nuclear prelamin A recognition factor (Narf), mRNA	chr11	121237235	121255856	3.36e-06	0.000228	-1.76972	11.9105	13.7342
Gm889	BC172052;NM_001033437;AK134025	NM_001033437	uc011ylo.1;uc007nkx.1;uc011ylp.1	Mus musculus predicted gene 889 (Gm889), mRNA	chr12	40176385	40199315	8.64e-05	0.00113	-1.76751	9.78312	11.568
Rbfox1	AB041596;AY659958;NM_183188;NM_021477;BC053009;AK134833;EF410136;AY659957	NM_183188;NM_021477	uc007ycf.2;uc007yci.2;uc007yce.2;uc012abb.1;uc007ych.2;uc007ycg.2;uc007ycc.2;uc007ycb.2	Mus musculus RNA binding protein, fox-1 homolog (C. elegans) 1 (Rbfox1)	chr16	6349035;6173604;5884792;7069834	7412480	0.000788862	0.00479	-1.76687	13.3482	14.9752
Zfp91	NM_053009	NM_053009	uc008gup.2	Mus musculus zinc finger protein 91 (Zfp91), mRNA	chr19	12766938	12796123	2.22e-05	0.000552	-1.76683	13.5827	15.2575
Calm3	NM_007590	NM_007590	uc009fin.1	Mus musculus calmodulin 3 (Calm3), mRNA	chr7	16915378	16924032	3.99e-05	0.00074	-1.7667	13.6258	15.2843
Ankrd9	AK172167;NM_175207	NM_175207	uc007pcj.1;uc007pci.1	Mus musculus ankyrin repeat domain 9 (Ankrd9), mRNA	chr12	110975352	110979021	0.000816727	0.0049	-1.76548	11.5989	13.1533
Rps6ka5	AK030051;AY341881;AK135786;NM_153587	NM_153587	uc007osv.1;uc007ost.1;uc011yqb.1;uc007osu.1	Mus musculus ribosomal protein S6 kinase, polypeptide 5 (Rps6ka5), mRNA	chr12	100549777;100594383	100726983;100713080;100725028	3.09e-05	0.000654	-1.76479	9.01412	10.7304
Lbx1	NM_010691	NM_010691	uc008hqv.1	Mus musculus ladybird homeobox homolog 1 (Drosophila) (Lbx1), mRNA	chr19	45233727	45235236	2.39e-05	0.000577	-1.76369	8.7999	10.5049
Rfk	NM_019437	NM_019437	uc008gxo.2	Mus musculus riboflavin kinase (Rfk), mRNA	chr19	17394042	17401349	0.00022129	0.002	-1.7626	12.3071	13.9051
Prkrir	NM_028410	NM_028410	uc009ikt.1	Mus musculus protein-kinase, interferon-inducible double stranded RNA dependent inhibitor, repressor of (P58 repressor) (Prkrir), mRNA	chr7	98703362	98718061	0.000320885	0.00254	-1.76162	13.4271	15.0932
Aldoa	NM_001177308;NM_001177307;NM_007438	NM_001177308;NM_001177307;NM_007438	uc009jst.2;uc009jsu.2;uc009jsv.2	Mus musculus aldolase A, fructose-bisphosphate (Aldoa)	chr7	126795233	126799254;126800447	0.000836591	0.00498	-1.76153	19.1041	20.7084
AK037070	AK037070		uc009tuw.1	Mus musculus adult female vagina cDNA, RIKEN full-length enriched library, clone:9930108B21 product:unclassifiable, full insert sequence	chrX	98320097	98322780	4.96e-06	0.000269	-1.76033	9.49619	11.1825
Mmab	NM_029956;AK034288	NM_029956	uc008yzp.1;uc008yzo.1	Mus musculus methylmalonic aciduria (cobalamin deficiency) type B homolog (human) (Mmab), nuclear gene encoding mitochondrial protein, mRNA	chr5	114431033;114434766	114444027	2.93e-05	0.000639	-1.75935	10.6064	12.2089
B230118H07Rik	DQ112091;AK088637;NM_026592	NM_026592	uc008lhh.1;uc008lhg.1;uc008lhi.1	Mus musculus RIKEN cDNA B230118H07 gene (B230118H07Rik), mRNA	chr2	101560780	101649532;101628986;101621046	0.000649862	0.00417	-1.75881	11.1831	12.7079
Phc1	AK167590;BC052394;NM_001042623;S73882;NM_007905;AK036370;S73884	NM_001042623;NM_007905	uc012esf.1;uc009dpa.1;uc009doz.1;uc009dpc.1;uc009doy.1;uc009dpb.1;uc009dox.1;uc009dpd.1	Mus musculus polyhomeotic-like 1 (Drosophila) (Phc1)	chr6	122323007;122319900;122317730	122323813;122340215;122337015;122339638;122338864	2.5e-06	0.000203	-1.75824	10.2094	11.9447
C7	NM_001243837	NM_001243837	uc011zqy.2	Mus musculus complement component 7 (C7), mRNA	chr15	4988761	5063773	0.000123419	0.00141	-1.75818	8.5016	10.2721
Polr3gl	NM_027241	NM_027241	uc008qnf.2	Mus musculus polymerase (RNA) III (DNA directed) polypeptide G like (Polr3gl), mRNA	chr3	96577873	96594158	1.45e-05	0.000449	-1.75688	10.5168	12.3155
Crhr2	AK085854;AY753668;AY445512;NM_009953;U17858	NM_009953	uc009cam.1;uc009caj.2;uc009cal.2;uc012emh.1;uc009cak.2	Mus musculus corticotropin releasing hormone receptor 2 (Crhr2), mRNA	chr6	55098626;55090047	55117985;55132972	4.48e-05	0.000782	-1.755	9.68507	11.3931
Asb16	NM_148953	NM_148953	uc007lra.1	Mus musculus ankyrin repeat and SOCS box-containing 16 (Asb16), mRNA	chr11	102268822	102278061	6.28e-05	0.000947	-1.75356	9.91022	11.7379
D17H6S56E-3	BC144911;NM_138582	NM_138582	uc008cfa.1;uc012aqs.1	Mus musculus DNA segment, Chr 17, human D6S56E 3 (D17H6S56E-3), mRNA	chr17	35016578	35026741	0.000395398	0.00291	-1.75319	9.65286	11.2519
Mpc1	NM_018819	NM_018819	uc008aji.1	Mus musculus mitochondrial pyruvate carrier 1 (Mpc1), nuclear gene encoding mitochondrial protein, mRNA	chr17	8283812	8297661	0.000281416	0.00233	-1.75312	13.5013	15.1408
Ube2b	NM_009458	NM_009458	uc007iut.2	Mus musculus ubiquitin-conjugating enzyme E2B (Ube2b), mRNA	chr11	51985145	52000466	0.000369086	0.00279	-1.75181	14.2331	15.8885
AK018753	AK018753		uc009vew.1	Mus musculus adult male kidney cDNA, RIKEN full-length enriched library, clone:0610040O15 product:NADH dehydrogenase 1, mitochondrial, full insert sequence	chrM	1148	3703	0.000452689	0.0032	-1.75072	19.5779	21.18
BC048355	NM_207161	NM_207161	uc008csz.1	Mus musculus cDNA sequence BC048355 (BC048355), mRNA	chr17	46496788	46499618	8.46e-06	0.000338	-1.75044	7.44675	9.15515
AK018074	AK018074		uc007ski.1	Mus musculus 11 days embryo head cDNA, RIKEN full-length enriched library, clone:6230400D17 product:hypothetical protein, full insert sequence	chr14	20687235	20703012	0.00186071	0.00903	-1.74998	7.22062	8.86347
Nphp1	NM_016902;FJ767898;BC118953;AK009252;AK159627	NM_016902	uc008mgb.1;uc008mga.1;uc008mfy.1;uc008mfz.1;uc012cdq.1	Mus musculus nephronophthisis 1 (juvenile) homolog (human) (Nphp1), mRNA	chr2	127740915;127740731	127788854;127744547;127770392	3.44e-06	0.000232	-1.74802	10.2286	11.9442
Coq10a	NM_001081040	NM_001081040	uc007hmk.1	Mus musculus coenzyme Q10 homolog A (yeast) (Coq10a), nuclear gene encoding mitochondrial protein, mRNA	chr10	128363096	128370037	0.000553526	0.00372	-1.74726	13.3257	15.0001
Adra2b	NM_009633	NM_009633	uc008mfi.1	Mus musculus adrenergic receptor, alpha 2b (Adra2b), mRNA	chr2	127363285	127367221	0.000758227	0.00466	-1.74685	5.51772	7.43765
Zbtb44	AK162427;NM_172765;NM_001115130	NM_172765;NM_001115130	uc009orf.2;uc009ord.2;uc009org.2	Mus musculus zinc finger and BTB domain containing 44 (Zbtb44)	chr9	31030643;31066752	31075885	4.97e-05	0.000829	-1.74622	11.4184	13.0757
Speg	NM_001085370;NM_007463;AK199080;NM_001173477;NM_001085371	NM_001085370;NM_007463;NM_001173477;NM_001085371	uc011wnq.1;uc007bpa.1;uc007boz.1;uc007bpb.1;uc007bpc.1	Mus musculus SPEG complex locus (Speg)	chr1	75384964;75400084;75382113;75375296;75385609	75389104;75432306;75404565	3.02e-05	0.000648	-1.74594	13.639	15.2486
Adssl1	BC039943;NM_007421	NM_007421	uc007peu.2;uc011yvf.1	Mus musculus adenylosuccinate synthetase like 1 (Adssl1), mRNA	chr12	112620046	112641355	0.00193669	0.0093	-1.74472	15.0045	16.5892
Lrrc61	NM_001110160;AK184630;NM_177736	NM_001110160;NM_177736	uc009bur.2;uc009buq.2;uc012elf.1	Mus musculus leucine rich repeat containing 61 (Lrrc61)	chr6	48554798	48570722	0.000130688	0.00146	-1.74379	9.7863	11.3864
Iqcg	NM_178378	NM_178378	uc007yzt.2	Mus musculus IQ motif containing G (Iqcg), mRNA	chr16	33014269	33056186	5.44e-05	0.000873	-1.74371	7.46337	9.10518
Ccbl1	AK008165;AK088404;BC025124;AK031511;NM_172404	NM_172404	uc008jbs.1;uc008jbo.1;uc008jbp.1;uc008jbq.1;uc008jbr.1	Mus musculus cysteine conjugate-beta lyase 1 (Ccbl1), mRNA	chr2	30185125;30185130	30205699;30198359;30194157	6.38e-06	0.000296	-1.74355	9.37526	11.0905
Rph3al	AK018335;NM_029548	NM_029548	uc007kex.1;uc007kew.1	Mus musculus rabphilin 3A-like (without C2 domains) (Rph3al), mRNA	chr11	75832157;75899725	75925891;75911059	0.00014163	0.00153	-1.74334	7.12589	8.72947
Zfp2	NM_001044698;AK036776;NM_001044699;NM_001044700;NM_001044697;AK131978	NM_001044698;NM_001044699;NM_001044700;NM_001044697	uc007isz.1;uc011xuj.1;uc007ita.1;uc007isy.1;uc007itc.1;uc007itb.1	Mus musculus zinc finger protein 2 (Zfp2)	chr11	50898711	50916161	6.67e-05	0.000981	-1.74305	8.12284	9.81791
4930432K21Rik	NM_001163752;NM_029045	NM_001163752;NM_029045	uc009mmd.2;uc009mmc.2	Mus musculus RIKEN cDNA 4930432K21 gene (4930432K21Rik)	chr8	84148037	84172597	0.00153553	0.00781	-1.74259	3.99344	5.63344
Hipk3	NM_010434;NM_001145824	NM_010434;NM_001145824	uc008ljv.2;uc008lju.2	Mus musculus homeodomain interacting protein kinase 3 (Hipk3)	chr2	104426481	104494489	0.000604952	0.00396	-1.73987	14.2458	15.825
Sox10	AK215788;NM_011437;AK185297	NM_011437	uc007wsw.1;uc029stk.1;uc007wsu.2	Mus musculus cDNA, clone:Y2G0136D04, strand:plus, reference:ENSEMBL:Mouse-Transcript-ENST:ENSMUST00000040019, based on BLAT search;Mus musculus SRY-box containing gene 10 (Sox10), mRNA	chr15	79154908;79154912;79159134	79155305;79164506	0.00185634	0.00901	-1.73965	5.82855	7.55004
Tmem64	NM_181401	NM_181401	uc008sbk.2	Mus musculus transmembrane protein 64 (Tmem64), mRNA	chr4	15265819	15286753	1.49e-06	0.000167	-1.73958	12.7169	14.4623
Prkag3	AF525501;NM_153744	NM_153744	uc007bnc.1;uc007bnb.2	Mus musculus protein kinase, AMP-activated, gamma 3 non-catatlytic subunit (Prkag3), mRNA	chr1	74738921;74740586	74748955;74748577	0.000344568	0.00265	-1.73912	12.469	14.396
Sh3bgr	NM_015825	NM_015825	uc008acu.1	Mus musculus SH3-binding domain glutamic acid-rich protein (Sh3bgr), mRNA	chr16	96200469	96228933	0.00141976	0.00737	-1.73629	13.9759	15.5613
4831440E17Rik	NR_030700	NR_030700	uc008wsy.2	Mus musculus RIKEN cDNA 4831440E17 gene (4831440E17Rik), non-coding RNA	chr5	25499796	25504473	0.000179572	0.00175	-1.7359	7.57778	9.2593
AK154309	AK154309		uc029wyj.1	Mus musculus adult male liver tumor cDNA, RIKEN full-length enriched library, clone:C730048E03 product:unclassifiable, full insert sequence	chr9	42251594	42254440	0.00132087	0.00698	-1.73554	9.1334	10.6545
4833439L19Rik	NM_001252647;NM_133797;AK159945;NM_001252648;NM_001252646;NM_001252645	NM_001252647;NM_133797;NM_001252648;NM_001252646;NM_001252645	uc007qoi.3;uc029sbk.1;uc029sbj.1;uc029sbl.1;uc007qog.2;uc007qof.3	Mus musculus RIKEN cDNA 4833439L19 gene (4833439L19Rik)	chr13	54551191;54551217	54565382	2.63e-05	0.000604	-1.73425	13.1646	14.8706
Slc25a27	AK219158;AK021314;NM_028711	NM_028711	uc008cpl.1;uc008cpm.1;uc008cpk.1	Mus musculus solute carrier family 25, member 27 (Slc25a27), nuclear gene encoding mitochondrial protein, mRNA	chr17	43641899;43643363;43647613	43667015;43649709	0.000231005	0.00205	-1.73263	8.65294	10.2686
Tef	AK189278;NM_153484;AK053229;NM_017376;AK027965	NM_153484;NM_017376	uc007wxl.1;uc007wxj.2;uc007wxi.2;uc007wxk.2;uc007wxh.2	Mus musculus thyrotroph embryonic factor (Tef)	chr15	81820592;81802672;81811413	81817012;81826863;81805351;81821419	0.000266488	0.00224	-1.7324	13.4616	15.0724
E130102H24Rik	NR_040708	NR_040708	uc008tvl.2	Mus musculus RIKEN cDNA E130102H24 gene (E130102H24Rik), non-coding RNA	chr4	101346523	101356248	8.47e-06	0.000338	-1.73083	7.23495	8.88771
Abcd2	NM_011994	NM_011994	uc007xhx.1	Mus musculus ATP-binding cassette, sub-family D (ALD), member 2 (Abcd2), mRNA	chr15	91145870	91191807	1.45e-06	0.000167	-1.73029	11.0453	12.7757
Slc25a42	NM_001007570;AK143301;AK165793	NM_001007570	uc009lzg.2;uc012gex.1;uc009lzh.2	Mus musculus solute carrier family 25, member 42 (Slc25a42), nuclear gene encoding mitochondrial protein, mRNA	chr8	70184339;70187715	70212281	1.63e-05	0.000474	-1.7301	10.788	12.4464
Apcdd1	NM_133237;BC141269	NM_133237	uc012bdz.1;uc008fdl.1	Mus musculus adenomatosis polyposis coli down-regulated 1 (Apcdd1), mRNA	chr18	62922328;62922326	62953195	0.00210276	0.00991	-1.72832	6.53819	8.09708
Tmcc1	AK154540;NM_177412;AK028322;BC157922	NM_177412	uc009djq.2;uc012equ.1;uc009djp.2;uc009djo.2	Mus musculus transmembrane and coiled coil domains 1 (Tmcc1), mRNA	chr6	116018617	116107859;116193374;116134457;116056652	6.07e-06	0.00029	-1.72781	11.5243	13.1478
Gm6710	NM_001099308;NM_001164689	NM_001099308;NM_001164689	uc008ogf.2;uc008ofn.2	Mus musculus predicted gene 6710 (Gm6710), mRNA	chr2	175192979;175869237	175883182;175206924	3.86e-07	0.000109	-1.7262	9.93084	11.6402
Styx	U34973;NM_019637;AK042741;BC096674	NM_019637	uc011zjk.1;uc007tgo.1;uc011zjl.1;uc011zjj.1	Mus musculus serine/threonine/tyrosine interaction protein (Styx), mRNA	chr14	45351185	45376884	1.31e-05	0.000424	-1.72556	12.2563	13.9512
Hoxa11as	AK133929;U20369;NR_015348;U20367	NR_015348	uc009byo.2;uc009byp.2;uc009byr.2;uc009byq.2	Mus musculus HOXA11 antisense RNA (non-protein coding) (Hoxa11as), non-coding RNA	chr6	52245081;52245984;52245242	52249769	0.000147072	0.00157	-1.72492	7.29643	8.93545
E2f6	AK149061;NM_033270;NR_027677	NM_033270	uc007ncf.2;uc007ncc.2;uc011ykl.1;uc007nce.2	Mus musculus E2F transcription factor 6 (E2f6)	chr12	16822092;16810964	16820384;16839742;16826752	1.79e-05	0.000499	-1.72193	12.4848	14.1844
Glb1l2	AK136711;AK143057;NM_153803;AK033400	NM_153803	uc009opv.1;uc009opu.1;uc012gpq.1;uc009opt.1	Mus musculus galactosidase, beta 1-like 2 (Glb1l2), mRNA	chr9	26765287;26763043	26806417;26802585	0.00171951	0.0085	-1.7215	7.74921	9.38715
Ubr3	AK037622;BC145475;NM_177783;BC085286;NM_001081548	NM_177783;NM_001081548	uc012bwv.1;uc008jyy.2;uc008jzc.1;uc008jza.2;uc008jzb.2	Mus musculus ubiquitin protein ligase E3 component n-recognin 3 (Ubr3)	chr2	69993675;69897245	69938659;70024013	0.000799088	0.00483	-1.71932	14.4594	15.9867
AW011738	NR_030671	NR_030671	uc008wgl.2	Mus musculus expressed sequence AW011738 (AW011738), non-coding RNA	chr4	156203283	156206028	4.76e-05	0.000809	-1.71806	6.64579	8.2546
Acvr2b	BC106189;NM_007397	NM_007397	uc009sax.1;uc009say.1	Mus musculus activin receptor IIB (Acvr2b), mRNA	chr9	119402500	119433506	0.000673107	0.00428	-1.71786	6.65389	8.26574
AK144662	AK144662		uc008fws.1	Mus musculus lung RCB-0558 LLC cDNA, RIKEN full-length enriched library, clone:G730020O14 product:unclassifiable, full insert sequence	chr19	3689686	3708168	0.00148043	0.00761	-1.71609	4.33266	6.0531
AK035229	AK035229		uc008wer.1	Mus musculus adult male urinary bladder cDNA, RIKEN full-length enriched library, clone:9530003H10 product:inferred: Mus musculus von Willebrand factor A-related protein (Warp) mRNA, complete cds, full insert sequence	chr4	155769968	155776161	0.000159725	0.00164	-1.71342	5.19148	6.78894
Tmem233	NM_001101546	NM_001101546	uc012ecg.1	Mus musculus transmembrane protein 233 (Tmem233), mRNA	chr5	116040533	116083246	0.000267774	0.00225	-1.71318	10.5608	12.3846
Frat1	NM_008043	NM_008043	uc008hmi.2	Mus musculus frequently rearranged in advanced T cell lymphomas (Frat1), mRNA	chr19	41829969	41832583	0.000249327	0.00215	-1.71295	6.61455	8.48092
Ppargc1a	NM_008904;NR_027710	NM_008904;NR_027710	uc008xkd.2;uc008xkc.2	Mus musculus peroxisome proliferative activated receptor, gamma, coactivator 1 alpha (Ppargc1a)	chr5	51454248	51553921	0.000118092	0.00137	-1.71275	10.4317	12.1856
AK184946	AK184946		uc008ucl.1	Mus musculus 18-day embryo whole body cDNA, RIKEN full-length enriched library, clone:1110007L20 product:ring finger protein 11, full insert sequence	chr4	109451106	109453833	0.000115447	0.00135	-1.71116	11.1663	12.7574
Enpp2	AK038940;AK088491;EU131010;NM_015744;NM_001136077	NM_015744;NM_001136077	uc011zsx.1;uc007vrr.2;uc007vrp.2;uc007vrq.2;uc007vro.2	Mus musculus ectonucleotide pyrophosphatase/phosphodiesterase 2 (Enpp2)	chr15	54868595;54838897	54920146	3.38e-05	0.000678	-1.71111	9.64811	11.2893
Adi1	NM_134052	NM_134052	uc007nfv.1	Mus musculus acireductone dioxygenase 1 (Adi1), mRNA	chr12	28675206	28682174	0.000113414	0.00134	-1.70933	11.8566	13.4783
Chrdl2	NM_133709	NM_133709	uc009imi.2	Mus musculus chordin-like 2 (Chrdl2), mRNA	chr7	100006403	100034726	0.00165734	0.00826	-1.70799	5.93794	7.45262
Phtf2	AK035536;AK162226;NM_172992;AK152951	NM_172992	uc012dsn.1;uc008woa.2;uc008wnz.2;uc008wob.2	Mus musculus putative homeodomain transcription factor 2 (Phtf2), mRNA	chr5	20788746;20793301;20758663	20774275;20882124	1.43e-06	0.000166	-1.70781	13.0295	14.6998
Tnnc2	NM_009394	NM_009394	uc008nvz.1	Mus musculus troponin C2, fast (Tnnc2), mRNA	chr2	164777161	164779734	0.000376664	0.00283	-1.70683	18.3051	19.8924
Mfn1	BC047050;AK046313;AY174062;NM_024200	NM_024200	uc008owi.2;uc008owh.2;uc008owj.2;uc008owk.1	Mus musculus mitofusin 1 (Mfn1), nuclear gene encoding mitochondrial protein, mRNA	chr3	32529481;32561464;32531553	32569740;32546946;32579225	5.91e-05	0.000918	-1.7055	13.041	14.6415
Golm1	NM_001035122;NM_027307	NM_001035122;NM_027307	uc007quw.1;uc007qux.1	Mus musculus golgi membrane protein 1 (Golm1)	chr13	59634995	59675784	6.81e-05	0.000991	-1.70281	11.0134	12.6276
Ghr	NM_001048178;AK143886;NM_001048147;NM_010284	NM_001048178;NM_001048147;NM_010284	uc007vcb.1;uc007vce.1;uc007vcd.1;uc007vcc.1	Mus musculus growth hormone receptor (Ghr)	chr15	3317759;3327524	3581842;3471487;3583230	1.58e-06	0.00017	-1.70184	12.4121	14.1843
Ank	NM_020332;AK086014	NM_020332	uc007vjp.2;uc007vjo.2	Mus musculus progressive ankylosis (Ank), mRNA	chr15	27571446;27466676	27594907	1.15e-05	0.000397	-1.70125	13.0469	14.6968
Bsg	NM_001077184;NM_009768	NM_001077184;NM_009768	uc007fzm.1;uc007fzl.1	Mus musculus basigin (Bsg)	chr10	79704357	79711979	1.34e-06	0.000162	-1.70109	13.9388	15.6244
Nos2	NM_010927	NM_010927	uc007kkc.1	Mus musculus nitric oxide synthase 2, inducible (Nos2), mRNA	chr11	78920858	78960124	5.44e-05	0.000873	-1.70083	6.94624	8.50285
Jph2	NM_021566;NM_001205076	NM_021566;NM_001205076	uc008nsp.2;uc029uhy.1	Mus musculus junctophilin 2 (Jph2)	chr2	163336241	163397993;163397973	1.93e-05	0.000514	-1.70046	14.043	15.7998
AK085969	AK085969		uc009sco.1	Mus musculus 16 days neonate heart cDNA, RIKEN full-length enriched library, clone:D830035M03 product:unclassifiable, full insert sequence	chr9	120490531	120492547	0.000796259	0.00482	-1.70035	4.28603	5.97004
Sos2	BC023947;NM_001135559	NM_001135559	uc007nsn.2;uc007nso.2	Mus musculus son of sevenless homolog 2 (Drosophila) (Sos2), mRNA	chr12	69583760	69586730;69681852	1.32e-05	0.000424	-1.69899	11.5241	13.129
Asb13	NM_080857	NM_080857	uc007piz.1	Mus musculus ankyrin repeat and SOCS box-containing 13 (Asb13)	chr13	3634075	3651779	1.53e-05	0.000459	-1.69879	9.84443	11.44
Fv1	NM_010244	NM_010244	uc008vtf.1	Mus musculus Friend virus susceptibility 1 (Fv1), mRNA	chr4	147868978	147870358	0.000209731	0.00193	-1.69877	7.08681	8.84855
Dusp10	NM_022019	NM_022019	uc007dym.1	Mus musculus dual specificity phosphatase 10 (Dusp10), mRNA	chr1	184034460	184075636	0.00011972	0.00138	-1.69853	10.6096	12.1849
Pigp	NM_001159620;NM_001159616;NM_001159618;NM_001159617;NM_019543;NM_001159619	NM_001159620;NM_001159616;NM_001159618;NM_001159617;NM_019543;NM_001159619	uc008aan.2;uc008aal.2;uc012ait.1;uc008aam.2;uc008aao.2;uc008aak.2	Mus musculus phosphatidylinositol glycan anchor biosynthesis, class P (Pigp)	chr16	94358762;94364451	94370330;94371015;94370550;94370710	6.21e-05	0.00094	-1.69836	11.3977	13.0323
Ccdc3	NM_028804	NM_028804	uc008ifo.1	Mus musculus coiled-coil domain containing 3 (Ccdc3), mRNA	chr2	5137775	5230866	0.00153765	0.00782	-1.69833	8.67758	10.3815
P4htm	NM_028944;AK038927;AK161992	NM_028944	uc009rqk.1;uc009rql.1;uc009rqm.1	Mus musculus prolyl 4-hydroxylase, transmembrane (endoplasmic reticulum) (P4htm), mRNA	chr9	108578825;108582992;108581550	108597600	2.52e-05	0.000594	-1.69777	6.95445	8.68789
Tbc1d16	BC057634;NM_172443	NM_172443	uc007mqb.2;uc007mqa.2	Mus musculus TBC1 domain family, member 16 (Tbc1d16), mRNA	chr11	119143042	119228499	2.59e-06	0.000207	-1.6973	11.3779	13.101
Fhl3	NM_010213	NM_010213	uc008uqv.2	Mus musculus four and a half LIM domains 3 (Fhl3), mRNA	chr4	124700698	124708611	1.62e-05	0.000474	-1.69695	12.9182	14.6483
Frmd7	NM_001190332	NM_001190332	uc012hgz.1	Mus musculus FERM domain containing 7 (Frmd7), mRNA	chrX	50892644	50942710	0.000812535	0.00489	-1.69647	5.23309	6.93925
Homer2	AK163423;NM_011983;AK158673;NM_001164086;NM_001164087;BC038314	NM_011983;NM_001164086;NM_001164087	uc009ick.2;uc009ici.2;uc009icg.2;uc012foa.1;uc009ich.2;uc009icj.2	Mus musculus homer homolog 2 (Drosophila) (Homer2)	chr7	81623566;81600480	81707527;81706925;81692965;81618905	0.00164196	0.0082	-1.69614	10.3818	11.948
Cox7a1	NM_009944	NM_009944	uc009gdp.1	Mus musculus cytochrome c oxidase, subunit VIIa 1 (Cox7a1), nuclear gene encoding mitochondrial protein, mRNA	chr7	30184170	30186030	0.000230816	0.00205	-1.69508	12.2366	13.8888
Apoo	NM_026673;NM_001199338;NM_001199339;NM_001199337	NM_026673;NM_001199338;NM_001199339;NM_001199337	uc012hme.1;uc012hmd.1;uc009ttl.2;uc009ttm.2	Mus musculus apolipoprotein O (Apoo)	chrX	94367153;94367109	94417092	6.45e-05	0.00096	-1.69502	12.0529	13.7001
Dym	NM_027727;AK140643;AK215509	NM_027727	uc008fqb.1;uc008fqa.1;uc008fpz.1	Mus musculus dymeclin (Dym), mRNA	chr18	75018771;75126824;75114657	75286966;75130397	0.000156004	0.00162	-1.69451	11.9372	13.49
C030030A07Rik	NM_001039558	NM_001039558	uc009emj.1	Mus musculus RIKEN cDNA C030030A07 gene (C030030A07Rik), mRNA	chr6	136829930	136835450	0.00164082	0.0082	-1.69391	4.23306	5.80762
Park7	NM_020569;GU361472	NM_020569	uc008vxz.2;uc012dpw.1	Mus musculus Parkinson disease (autosomal recessive, early onset) 7 (Park7), mRNA	chr4	150897132	150908423;150909921	0.00015714	0.00163	-1.69231	13.7428	15.3002
Cacna2d1	NM_001110843;NM_009784;NM_001110845;NM_001110846;NM_001110844;AK164580;AK084101	NM_001110843;NM_009784;NM_001110845;NM_001110846;NM_001110844	uc008wmy.2;uc008wmx.2;uc008wmw.2;uc008wna.2;uc008wnc.1;uc008wnb.2;uc008wmz.2	Mus musculus calcium channel, voltage-dependent, alpha2/delta subunit 1 (Cacna2d1)	chr5	16025748;15934690	16374511;16268604;16029992	0.000234824	0.00207	-1.69127	14.4389	16.0401
Neb	NM_010889;U58109;AF203899	NM_010889	uc029txi.1;uc008jqw.1;uc008jqv.1	Mus musculus nebulin (Neb), mRNA	chr2	52221781;52136646	52175717;52256293;52338798	0.000230265	0.00205	-1.69116	17.9093	19.4864
Mfn2	AF384100;NM_133201;AY123975;AK049583	NM_133201	uc008vth.1;uc008vtj.1;uc008vtg.1;uc008vti.1	Mus musculus mitofusin 2 (Mfn2), nuclear gene encoding mitochondrial protein, mRNA	chr4	147873594;147881493	147904819;147904641	0.000572564	0.00381	-1.69051	14.764	16.3265
AK003208	AK003208		uc029upl.1	Mus musculus 18-day embryo whole body cDNA, RIKEN full-length enriched library, clone:1110001C20 product:unclassifiable, full insert sequence	chr4	4762493	4764701	0.000342963	0.00265	-1.69043	11.4952	13.0512
Mypop	AF364868;NM_145579	NM_145579	uc009fka.2;uc012fav.1	Mus musculus Myb-related transcription factor, partner of profilin (Mypop), mRNA	chr7	18991244	19001766	5.28e-06	0.000278	-1.6902	7.63544	9.31715
1110001J03Rik	NM_025363	NM_025363	uc009bki.1	Mus musculus RIKEN cDNA 1110001J03 gene (1110001J03Rik), nuclear gene encoding mitochondrial protein, mRNA	chr6	38534860	38539449	9.45e-05	0.0012	-1.68903	9.75013	11.4546
Ak1	NM_001198792;NM_021515;NM_001198790;NM_001198791	NM_001198792;NM_021515;NM_001198790;NM_001198791	uc012btw.1;uc008jgj.2;uc008jgi.2;uc008jgh.2	Mus musculus adenylate kinase 1 (Ak1)	chr2	32628389;32621757;32629499;32625436	32635058	0.00110522	0.00609	-1.68895	15.5803	17.121
Ecsit	NM_001253897;NM_001253898;NM_012029	NM_001253897;NM_001253898;NM_012029	uc009ont.2;uc009ons.2;uc009onu.2	Mus musculus ECSIT homolog (Drosophila) (Ecsit);Mus musculus ECSIT homolog (Drosophila) (Ecsit), nuclear gene encoding mitochondrial protein	chr9	22072245	22085427	7.93e-05	0.00108	-1.68832	11.6282	13.2389
Calr3	NM_029782;NM_028500	NM_029782;NM_028500	uc009mfx.1;uc009mfw.1	Mus musculus calreticulin 3 (Calr3)	chr8	72424182	72435156;72443778	0.000655521	0.0042	-1.68805	7.06945	8.6512
Gm15417	NR_040404;NR_040403	NR_040404;NR_040403	uc008pzf.1;uc008pze.1	Mus musculus predicted gene 15417 (Gm15417)	chr3	89391863;89394289	89398779	0.000420851	0.00305	-1.68598	9.1995	10.7112
Gm4980	NM_001195529	NM_001195529	uc012fpx.1	Mus musculus predicted gene 4980 (Gm4980), mRNA	chr7	99624066	99627103	0.000489886	0.00339	-1.68528	11.2895	12.9977
Dpysl5	AK044866;AK082132;NM_023047	NM_023047	uc008wvx.1;uc008wvw.1;uc008wvy.1	Mus musculus dihydropyrimidinase-like 5 (Dpysl5), mRNA	chr5	30711894;30777974;30711563	30799369;30786934	0.000612701	0.00399	-1.68336	5.60009	7.51293
Pde7b	AK020137;AK049910;NM_013875	NM_013875	uc007eoc.2;uc007eob.2;uc007eoa.2	Mus musculus phosphodiesterase 7B (Pde7b), mRNA	chr10	20398003;20479626	20725068;20548328	7.76e-07	0.000137	-1.68319	10.3552	11.9912
Nudt11	NM_021431	NM_021431	uc009sku.1	Mus musculus nudix (nucleoside diphosphate linked moiety X)-type motif 11 (Nudt11), mRNA	chrX	6047506	6054751	0.00122799	0.00661	-1.68143	6.11081	7.81069
4930544O15Rik	NM_029196;BC152479	NM_029196	uc029uyw.1;uc008ufi.2	Mus musculus RIKEN cDNA 4930544O15 gene (4930544O15Rik), mRNA	chr4	115779891;115779833	115781017;115781034	0.000200925	0.00188	-1.68019	4.99931	6.73242
Pdpr	NM_198308;AK029575	NM_198308	uc012gku.1;uc009nlw.1	Mus musculus pyruvate dehydrogenase phosphatase regulatory subunit (Pdpr), mRNA	chr8	111094744	111135144	0.000342342	0.00265	-1.68017	11.7044	13.2672
Dcun1d2	AK040130;BC030839;NM_001042651;NM_001024504;AK034394;NM_001042650;NM_001042649	NM_001042651;NM_001024504;NM_001042650;NM_001042649	uc009kxi.1;uc009kxl.1;uc009kxk.1;uc009kxh.1;uc012fzx.1;uc009kxj.1;uc009kxg.1	Mus musculus DCN1, defective in cullin neddylation 1, domain containing 2 (S. cerevisiae) (Dcun1d2)	chr8	13259902;13255962	13288126	2.8e-05	0.000625	-1.67998	11.9746	13.5541
Slc40a1	FJ207423;AK033987;FJ207421;NM_016917	NM_016917	uc007awu.1;uc007awv.1;uc011wki.1;uc011wkh.1	Mus musculus solute carrier family 40 (iron-regulated transporter), member 1 (Slc40a1), mRNA	chr1	45915240;45921155;45908069	45926519;45925594	0.00140847	0.00733	-1.67782	10.9656	12.6127
Rnf150	NM_177378;AK170194;AK220374	NM_177378	uc029wub.1;uc009mjs.1;uc009mjt.2	Mus musculus ring finger protein 150 (Rnf150), mRNA	chr8	82863355;82863813	82908099;83091271;82991131	2.87e-06	0.000217	-1.67778	11.9748	13.6516
Gpm6a	NM_153581;NM_001253756;NM_001253754	NM_153581;NM_001253756;NM_001253754	uc029wtc.1;uc029wtb.1;uc009lsl.2	Mus musculus glycoprotein m6a (Gpm6a)	chr8	54779433;54954727	55060878	0.000647495	0.00416	-1.67775	5.7508	7.24057
Pcca	AK144814;NM_144844;AK183812	NM_144844	uc011zqk.1;uc011zql.1;uc007vbe.2	Mus musculus propionyl-Coenzyme A carboxylase, alpha polypeptide (Pcca), mRNA	chr14	122714022;122534327	122889944;122738004	6.41e-05	0.000956	-1.67735	10.8972	12.5083
AK140265	AK140265		uc009vev.1	Mus musculus adult male corpora quadrigemina cDNA, RIKEN full-length enriched library, clone:B230350D20 product:unclassifiable, full insert sequence	chrM	69	852	2.14e-05	0.000542	-1.67668	14.0354	15.6201
Slc16a10	NM_001114332;NM_028247	NM_001114332;NM_028247	uc007ewn.2;uc007ewm.2	Mus musculus solute carrier family 16 (monocarboxylic acid transporters), member 10 (Slc16a10)	chr10	40033534;40075401	40142254	9.3e-05	0.00118	-1.67661	11.2444	12.9604
Sap30l	NM_001081168	NM_001081168	uc007jae.1	Mus musculus SAP30-like (Sap30l), mRNA	chr11	57801636	57810615	2.36e-05	0.000573	-1.67655	9.74271	11.3089
Mkrn2	NM_023290	NM_023290	uc009diw.1	Mus musculus makorin, ring finger protein, 2 (Mkrn2), mRNA	chr6	115601937	115618670	3.39e-05	0.000679	-1.6755	11.0744	12.6375
Akr1c14	NM_134072	NM_134072	uc007pji.1	Mus musculus aldo-keto reductase family 1, member C14 (Akr1c14), mRNA	chr13	4059590	4090422	0.00119188	0.00646	-1.67422	5.93533	7.6869
Fut10	AK083041;AK147136;NM_134161;NM_001012517	NM_134161;NM_001012517	uc012gby.1;uc009ljj.1;uc009ljl.1;uc009ljk.1	Mus musculus fucosyltransferase 10 (Fut10), mRNA;Mus musculus fucosyltransferase 10 (Fut10)	chr8	31187331	31237794;31261483	2.06e-07	9.08e-05	-1.67315	8.93868	10.6352
Strbp	AK043648;X84692;BC014710;NM_009261	NM_009261	uc008jne.2;uc008jmz.1;uc008jnd.2;uc008jnc.2	Mus musculus spermatid perinuclear RNA binding protein (Strbp), mRNA	chr2	37569867;37634927;37483230	37703348;37647285	3.14e-05	0.000656	-1.67227	10.034	11.6292
Plekhb1	NM_001163184;NM_013746;NM_001163182;NM_001163186;NM_001163187;NM_001163185;NM_001163183	NM_001163184;NM_013746;NM_001163182;NM_001163186;NM_001163187;NM_001163185;NM_001163183	uc009inl.2;uc009ino.2;uc009ink.2;uc009inn.2;uc009inm.2;uc012fqe.1;uc012fqf.1	Mus musculus pleckstrin homology domain containing, family B (evectins) member 1 (Plekhb1)	chr7	100643895	100658456;100656965;100662394	0.000178388	0.00174	-1.67033	11.8571	13.4193
Eml1	BC150975;AK132592;NM_001043336;AK054227;BC144757;BC098329;NM_001043335	NM_001043336;NM_001043335	uc011yru.1;uc007ozs.1;uc007ozq.1;uc007ozp.1;uc007ozt.1;uc011yrt.1;uc007ozr.1	Mus musculus echinoderm microtubule associated protein like 1 (Eml1)	chr12	108534864;108463526;108370956;108422815;108410654	108539564;108508538	0.000141228	0.00153	-1.66883	12.1254	13.7114
Mr1	AK144040;AF010452;NM_008209;AK041171	NM_008209	uc007dba.1;uc011wtv.1;uc007day.1;uc007daz.1	Mus musculus major histocompatibility complex, class I-related (Mr1), mRNA	chr1	155127877;155135787	155146780	2.46e-05	0.000587	-1.66836	10.1409	11.7887
Ube2g1	BC065083;BC096474;NM_025985;AK012539	NM_025985	uc007jzf.1;uc007jzc.1;uc007jze.1;uc007jzd.1	Mus musculus ubiquitin-conjugating enzyme E2G 1 (Ube2g1), mRNA	chr11	72607260	72680140;72686481	0.000340337	0.00263	-1.66672	12.7013	14.2714
Naa16	BC048727;NM_025832	NM_025832	uc007usu.1;uc007usv.1	Mus musculus N(alpha)-acetyltransferase 16, NatA auxiliary subunit (Naa16), mRNA	chr14	79334506	79350821;79390668	1.36e-05	0.000434	-1.66597	9.53232	11.1676
Zyg11b	NM_001033634;AK162646	NM_001033634	uc008uay.2;uc008uax.2	Mus musculus zyg-ll homolog B (C. elegans) (Zyg11b), mRNA	chr4	108227754;108251158	108301090	6.76e-05	0.000988	-1.66551	12.5456	14.1183
Sox6	NM_001025560;AK132409;D61689;NM_011445;NM_001025559;AK084290;AK048143;BC067407	NM_011445;NM_001025559;NM_001025560	uc009jiu.1;uc009jio.1;uc009jiq.1;uc009jin.1;uc009jis.1;uc009jir.1;uc009jip.1;uc009jit.1	Mus musculus SRY-box containing gene 6 (Sox6)	chr7	115539459;115471343;115512309	116033602;115801609;115824707;115995086;116031047;116038744;115846105	0.000146049	0.00156	-1.66529	12.2351	13.8879
Hspa1l	NM_013558	NM_013558	uc008ceq.1	Mus musculus heat shock protein 1-like (Hspa1l), mRNA	chr17	34972702	34979228	7.97e-06	0.00033	-1.66528	9.11632	10.6734
2015-03-06	AK218077;NM_172606	NM_172606	uc007vkh.1;uc011zrw.1	Mus musculus membrane-associated ring finger (C3HC4) 6 (March6), mRNA	chr15	31461941;31455898	31469677;31531037	8.54e-05	0.00112	-1.6648	13.4801	15.0266
Isca1	NM_026921	NM_026921	uc007qvd.1	Mus musculus iron-sulfur cluster assembly 1 homolog (S. cerevisiae) (Isca1), mRNA	chr13	59755414	59769789	8.84e-05	0.00115	-1.66453	13.4588	15.0708
Wwp1	BC026829;AK168567;AK032232;NM_177327	NM_177327	uc008scd.1;uc008sce.1;uc012dat.1;uc008scc.1	Mus musculus WW domain containing E3 ubiquitin protein ligase 1 (Wwp1), mRNA	chr4	19609672	19708993	7.85e-07	0.000138	-1.66374	13.4957	15.1337
Kcnn1	BC090622;AK041033;AF116525;NM_032397;AF303462	NM_032397	uc012gfj.1;uc009mbw.2;uc012gfk.1;uc009mbx.2;uc009mbv.2	Mus musculus potassium intermediate/small conductance calcium-activated channel, subfamily N, member 1 (Kcnn1), mRNA	chr8	70855000;70842048	70857008;70863258;70855585	5.22e-06	0.000277	-1.66144	9.07378	10.8165
Wfdc1	AK018575;BC025850;NM_023395	NM_023395	uc009nqe.1;uc009nqf.1;uc009nqd.1	Mus musculus WAP four-disulfide core domain 1 (Wfdc1), mRNA	chr8	119666364	119688020;119683959	0.000393798	0.00291	-1.65836	10.8043	12.3837
Ybx2	AK131732;NM_016875	NM_016875	uc007jsw.1;uc007jsx.1	Mus musculus Y box protein 2 (Ybx2), mRNA	chr11	69935898;69940543	69941599	0.000591161	0.0039	-1.65748	6.89123	8.63925
BC061194	NM_001001334	NM_001001334	uc008ima.1	Mus musculus cDNA sequence BC061194 (BC061194), mRNA	chr2	18699021	18749605	0.00167173	0.00831	-1.65533	3.21026	4.85907
Fn3k	NM_001038699;NM_022014	NM_001038699;NM_022014	uc007mvx.2;uc007mvw.2	Mus musculus fructosamine 3 kinase (Fn3k)	chr11	121434952	121450490;121443505	0.000300542	0.00244	-1.65412	8.75636	10.3474
6330408A02Rik	AK028865;AK162673;AK018141;NM_177312;AK132923;AK160064	NM_177312	uc009ffk.1;uc009ffm.1;uc009ffn.1;uc009ffl.1;uc009ffo.1;uc012ezk.1	Mus musculus RIKEN cDNA 6330408A02 gene (6330408A02Rik), mRNA	chr7	13265726;13258966;13273247	13278144;13278422;13278721	1.52e-05	0.000459	-1.65381	9.55702	11.1692
Tor1aip1	AK149727;NM_001160018;NM_001160019;NM_144791;AB251963	NM_001160018;NM_001160019;NM_144791	uc007dbw.2;uc011wua.1;uc011wtz.1;uc007dbv.2;uc007dbu.2	Mus musculus torsin A interacting protein 1 (Tor1aip1)	chr1	156004598	156034817;156036480	4.92e-07	0.000123	-1.65281	12.976	14.6419
Stac3	NM_177707;BC067208	NM_177707	uc007hjr.1;uc007hjs.1	Mus musculus SH3 and cysteine rich domain 3 (Stac3), mRNA	chr10	127501716;127501688	127508815	3.67e-05	0.000704	-1.65116	13.0402	14.6129
Usp25	NM_013918	NM_013918	uc007zsb.1	Mus musculus ubiquitin specific peptidase 25 (Usp25), mRNA	chr16	77014068	77116780	4.35e-06	0.00025	-1.65093	12.7888	14.4339
Lgr4	NM_172671	NM_172671	uc008lmq.1	Mus musculus leucine-rich repeat-containing G protein-coupled receptor 4 (Lgr4), mRNA	chr2	109917646	110014257	1.06e-05	0.00038	-1.65086	10.5368	12.2239
Gm14420	NM_001177568	NM_001177568	uc008oha.2	Mus musculus predicted gene 14420 (Gm14420), mRNA	chr2	177464741	177479194	4.96e-06	0.000269	-1.64914	10.4832	12.1099
Mxi1	NM_010847;AK017637;NM_001008543;NM_001008542	NM_010847;NM_001008543;NM_001008542	uc008hwq.1;uc008hwo.1;uc008hwp.1;uc008hwr.1	Mus musculus Max interacting protein 1 (Mxi1)	chr19	53329412;53310505;53330445	53332559;53375810	8.16e-06	0.000333	-1.64873	11.0096	12.6215
Gstm5	NM_010360	NM_010360	uc008qxs.1	Mus musculus glutathione S-transferase, mu 5 (Gstm5), mRNA	chr3	107895853	107898685	0.000649479	0.00417	-1.64857	11.2486	12.7291
2810468N07Rik	NR_045176	NR_045176	uc008bbb.2	Mus musculus RIKEN cDNA 2810468N07 gene (2810468N07Rik), non-coding RNA	chr17	25570810	25575043	5.24e-05	0.000858	-1.64847	6.19622	7.95243
Map3k13	NM_172821	NM_172821	uc007yrr.2	Mus musculus mitogen-activated protein kinase kinase kinase 13 (Map3k13), mRNA	chr16	21891968	21931877	0.000126886	0.00143	-1.64817	5.8399	7.49991
Rhot2	NM_145999	NM_145999	uc008bch.1	Mus musculus ras homolog gene family, member T2 (Rhot2), nuclear gene encoding mitochondrial protein, mRNA	chr17	25838837	25844851	1.05e-06	0.000149	-1.64775	11.768	13.4011
Mettl7a1	NM_027334;AK008925	NM_027334	uc007xqw.1;uc007xqv.1	Mus musculus methyltransferase like 7A1 (Mettl7a1), mRNA	chr15	100304816	100328662;100314348	1.58e-05	0.000467	-1.64764	10.5013	12.0893
Fam195a	NM_026633	NM_026633	uc008bck.1	Mus musculus family with sequence similarity 195, member A (Fam195a), mRNA	chr17	25863697	25868738	1.51e-05	0.000459	-1.64506	9.67185	11.2374
Maf1	NM_026859;NM_001164607;NM_001164608	NM_026859;NM_001164607;NM_001164608	uc007wjy.2;uc007wjw.2;uc007wjx.2	Mus musculus MAF1 homolog (S. cerevisiae) (Maf1)	chr15	76351293	76354378	3.7e-06	0.000237	-1.64475	11.4551	13.0846
Abhd16a	NM_178592	NM_178592	uc008cfq.1	Mus musculus abhydrolase domain containing 16A (Abhd16a), mRNA	chr17	35089290	35102987	9.3e-08	7.15e-05	-1.64308	11.3524	12.9628
Cdnf	NM_177647	NM_177647	uc008iej.1	Mus musculus cerebral dopamine neurotrophic factor (Cdnf), mRNA	chr2	3513064	3526376	0.00121339	0.00654	-1.64178	11.4883	12.9577
Acbd7	NM_030063	NM_030063	uc008idt.2	Mus musculus acyl-Coenzyme A binding domain containing 7 (Acbd7), mRNA	chr2	3336167	3340997	0.000510773	0.0035	-1.64098	3.06766	4.70997
Zfp354a	BC087540;NM_009329	NM_009329	uc007itl.1;uc007itm.1	Mus musculus zinc finger protein 354A (Zfp354a), mRNA	chr11	51059256	51072799	8.48e-05	0.00112	-1.63996	7.79335	9.35531
Ccdc101	NM_029339	NM_029339	uc009jse.2	Mus musculus coiled-coil domain containing 101 (Ccdc101), mRNA	chr7	126649308	126672779	3.42e-05	0.000682	-1.63939	9.21634	10.7819
9030617O03Rik	AK081256;BC066161;BC021385;NM_145448	NM_145448	uc007osz.1;uc007osy.1;uc007osx.1;uc007osw.1	Mus musculus RIKEN cDNA 9030617O03 gene (9030617O03Rik), mRNA	chr12	100779122;100786141	100896980;100872610	1.7e-05	0.000484	-1.63642	9.65279	11.2757
Ppm1a	AF259673;AK076054;NM_008910	NM_008910	uc007nvt.2;uc011yno.1;uc007nvu.2	Mus musculus protein phosphatase 1A, magnesium dependent, alpha isoform (Ppm1a), mRNA	chr12	72783682;72761210	72787395;72794940	6.18e-05	0.000939	-1.63629	12.9298	14.5093
AB351656	AB351656		uc009nlz.2	Mus musculus non-coding RNA, oocyte_piRNA216, complete sequence	chr8	111137362	111139742	0.000196561	0.00186	-1.6354	12.2776	13.8244
Ccdc6	NM_001111121	NM_001111121	uc011xfv.1	Mus musculus coiled-coil domain containing 6 (Ccdc6), mRNA	chr10	70097120	70193200	2.06e-07	9.08e-05	-1.6343	11.7838	13.4309
Dagla	AK147384;NM_198114	NM_198114	uc008gpm.1;uc008gpn.1	Mus musculus diacylglycerol lipase, alpha (Dagla), mRNA	chr19	10245264	10304877	1.39e-06	0.000164	-1.63374	9.15506	10.7752
Sod2	NM_013671;BC066063	NM_013671	uc008alw.1;uc008alv.1	Mus musculus superoxide dismutase 2, mitochondrial (Sod2), nuclear gene encoding mitochondrial protein, mRNA	chr17	13007838	13018119;13040063	0.000174773	0.00173	-1.63251	13.4927	15.0764
Olfr78	NM_001168503;NM_130866	NM_001168503;NM_130866	uc012fqz.1;uc009isl.2	Mus musculus olfactory receptor 78 (Olfr78)	chr7	102740720	102759471	3.25e-05	0.000665	-1.63158	7.71253	9.38009
Prss53	BC172059;NM_001081268	NM_001081268	uc012fun.1;uc009jxd.1	Mus musculus protease, serine, 53 (Prss53), mRNA	chr7	127885443	127890970	3.1e-05	0.000654	-1.63145	6.36211	7.97759
Osgepl1	BC051211;NM_028091;AK011265;BC030671;AK137332	NM_028091	uc007azc.1;uc011wkt.1;uc007azb.1;uc007azd.1;uc007aza.1	Mus musculus O-sialoglycoprotein endopeptidase-like 1 (Osgepl1), mRNA	chr1	53319708;53313662	53324064;53326175	0.000317116	0.00252	-1.63082	10.4325	11.9536
Lenep	NM_020517	NM_020517	uc012csm.1	Mus musculus lens epithelial protein (Lenep), mRNA	chr3	89401895	89402650	0.000834039	0.00497	-1.63064	5.96265	7.43269
Gal3st1	NM_016922;NM_001177703;NM_001177691	NM_016922;NM_001177703;NM_001177691	uc007hud.2;uc007hub.2;uc007huc.2	Mus musculus galactose-3-O-sulfotransferase 1 (Gal3st1)	chr11	3989932;3983635	3999328	0.00109965	0.00608	-1.63024	3.08301	4.69499
Sdr39u1	NM_001082975;BC058857	NM_001082975	uc007ubc.1;uc007ubd.1	Mus musculus short chain dehydrogenase/reductase family 39U, member 1 (Sdr39u1), mRNA	chr14	55897284	55900179;55900232	5.54e-05	0.000884	-1.62761	11.2222	12.8199
Hoxa11	NM_010450	NM_010450	uc009byn.1	Mus musculus homeobox A11 (Hoxa11), mRNA	chr6	52242105	52245767	0.00147539	0.00759	-1.62696	8.00955	9.51587
AK087376	AK087376		uc008kvv.1	Mus musculus 3 days neonate thymus cDNA, RIKEN full-length enriched library, clone:A630074E06 product:unclassifiable, full insert sequence	chr2	91281291	91283804	0.000695225	0.00438	-1.62667	9.18536	10.7179
Bod1	NM_001024919	NM_001024919	uc007iim.1	Mus musculus biorientation of chromosomes in cell division 1 (Bod1), mRNA	chr11	31665149	31671862	0.000599981	0.00394	-1.62523	12.5262	13.9749
Zfp3	NM_177565	NM_177565	uc007jwo.2	Mus musculus zinc finger protein 3 (Zfp3), mRNA	chr11	70764446	70772928	0.000111877	0.00133	-1.62523	9.36145	10.9932
Fbxl4	AK028786;BC033265;AK083661;NM_172988	NM_172988	uc008sdo.1;uc012daw.1;uc012dax.1;uc012day.1	Mus musculus F-box and leucine-rich repeat protein 4 (Fbxl4), mRNA	chr4	22357564	22434046	0.000109833	0.00131	-1.62511	10.4841	12.043
Ulk1	AK148317;BC059835;BC053062;NM_009469	NM_009469	uc008yrt.1;uc008yrq.1;uc008yrs.1;uc008yrr.1	Mus musculus unc-51 like kinase 1 (Ulk1), mRNA	chr5	110785244;110784488	110810081	0.0020589	0.00975	-1.62496	12.1301	13.6945
Ric3	AK038724;NM_178780;AK138641;NM_001038624;BC059258	NM_178780;NM_001038624	uc009jdg.1;uc009jdh.1;uc009jdi.1;uc009jdj.1;uc012fry.1	Mus musculus resistance to inhibitors of cholinesterase 3 homolog (C. elegans) (Ric3)	chr7	109046732;109057486;109034318	109058009;109083324	0.000256174	0.00218	-1.62481	7.70354	9.18969
Ociad2	NM_026950	NM_026950	uc008xsw.1	Mus musculus OCIA domain containing 2 (Ociad2), mRNA	chr5	73322198	73338639	0.000725266	0.00451	-1.62434	11.687	13.1584
Car9	NM_139305;EF122497	NM_139305	uc012ddb.1;uc008sqa.1	Mus musculus carbonic anhydrase 9 (Car9), mRNA	chr4	43507025	43513725	0.000213738	0.00196	-1.62415	6.29501	7.85475
Dopey2	BC057081;AK156170;AK147536;NM_027293;NM_026700	NM_027293;NM_026700	uc007zzw.1;uc007zzt.1;uc007zzv.1;uc007zzu.1;uc007zzx.1	Mus musculus dopey family member 2 (Dopey2)	chr16	93711906;93763157;93730098	93740674;93740278;93810588	1.38e-06	0.000164	-1.62186	10.9516	12.6022
Dand5	NM_201227;NR_033145	NM_201227;NR_033145	uc009mnh.1;uc009mni.2	Mus musculus DAN domain family, member 5 (Dand5)	chr8	84815404	84822823;84832265	7.05e-05	0.00101	-1.6216	8.2211	9.83882
2210416O15Rik	NR_045499	NR_045499	uc029rng.1	Mus musculus RIKEN cDNA 2210416O15 gene (2210416O15Rik), non-coding RNA	chr11	88098057	88100107	0.00122585	0.0066	-1.62157	2.87028	4.65888
Ivd	NM_019826	NM_019826	uc008lsv.1	Mus musculus isovaleryl coenzyme A dehydrogenase (Ivd), nuclear gene encoding mitochondrial protein, mRNA	chr2	118861999	118881357	0.000820914	0.00492	-1.62152	12.1295	13.628
Ap4s1	BC001985;NM_021710	NM_021710	uc007nmw.2;uc007nmv.2	Mus musculus adaptor-related protein complex AP-4, sigma 1 (Ap4s1), mRNA	chr12	51690965	51738933;51738939	0.000247118	0.00214	-1.62089	10.7705	12.2599
Dusp14	NM_019819;AK166840;AK009744	NM_019819	uc007kqc.1;uc007kqe.1;uc007kqd.1	Mus musculus dual specificity phosphatase 14 (Dusp14), mRNA	chr11	84048044	84068577;84067085;84068357	0.00181752	0.00886	-1.61991	8.14952	9.59513
Trip10	NM_134125;NM_001242389;NM_001242391;NM_001242390	NM_134125;NM_001242389;NM_001242391;NM_001242390	uc008dem.2;uc008dej.2;uc008del.2;uc008dek.2	Mus musculus thyroid hormone receptor interactor 10 (Trip10)	chr17	57249450	57263697	2.54e-05	0.000595	-1.61926	12.518	14.0767
Alkbh5	NM_172943	NM_172943	uc007jgd.2	Mus musculus alkB, alkylation repair homolog 5 (E. coli) (Alkbh5), mRNA	chr11	60537682	60558512	7.07e-05	0.00101	-1.61749	12.8527	14.5973
Pcp4l1	BC126965;NM_025557	NM_025557	uc007dne.1;uc009uzy.1	Mus musculus Purkinje cell protein 4-like 1 (Pcp4l1), mRNA	chr1	171173263	171197035;171196286	0.000526986	0.00359	-1.61645	11.3457	12.9071
Nudt6	AF453428;AF453427;NM_153561	NM_153561	uc008pat.1;uc008par.1;uc008pas.1	Mus musculus nudix (nucleoside diphosphate linked moiety X)-type motif 6 (Nudt6), mRNA	chr3	37404983;37405073	37419590;37420186	2.25e-06	0.000192	-1.61632	8.68546	10.3041
Efha2	NM_030110;BC145173	NM_030110	uc012gcn.1;uc009lmm.2	Mus musculus EF-hand domain family, member A2 (Efha2), mRNA	chr8	40335809;40308050	40386304	9.47e-06	0.000359	-1.61598	9.77028	11.4045
Fbxo3	AK150097;NM_212433;NM_020593;AK085686	NM_212433;NM_020593	uc008lji.1;uc012cam.1;uc008ljj.1;uc008ljk.1	Mus musculus F-box protein 3 (Fbxo3)	chr2	104027798	104063237;104057490;104055127	2.01e-05	0.000526	-1.6158	12.3771	13.9536
Col4a4	NM_007735	NM_007735	uc007brt.1	Mus musculus collagen, type IV, alpha 4 (Col4a4), mRNA	chr1	82450722	82586849	0.00027357	0.00229	-1.6146	6.27087	7.98319
Chchd10	BC083357;NM_175329	NM_175329	uc007ftq.1;uc007ftr.1	Mus musculus coiled-coil-helix-coiled-coil-helix domain containing 10 (Chchd10), mRNA	chr10	75933466;75935414	75937734	0.000220239	0.00199	-1.61406	13.3511	14.8898
Fbxo40	AK220373;NM_001037321;AK036385	NM_001037321	uc007zdj.1;uc007zdk.1;uc007zdl.1	Mus musculus F-box protein 40 (Fbxo40), mRNA	chr16	36966072	36990216;36970765;36979136	0.000178629	0.00174	-1.61401	13.0219	14.5422
Rxrg	NM_009107;NM_001159731	NM_009107;NM_001159731	uc007dlb.2;uc007dla.2	Mus musculus retinoid X receptor gamma (Rxrg)	chr1	167598361;167618264	167639623	1.22e-05	0.000412	-1.61399	11.2496	12.8886
Arl3	NM_019718	NM_019718	uc008htt.1	Mus musculus ADP-ribosylation factor-like 3 (Arl3), mRNA	chr19	46531108	46573085	3.92e-05	0.000731	-1.61339	10.4165	11.9467
AK209647	AK209647		uc009usm.1	Mus musculus adult male diencephalon cDNA, RIKEN full-length enriched library, clone:9330022L20 product:eukaryotic translation initiation factor 1A, Y-linked, full insert sequence	chrX	159386216	159389612	0.000305431	0.00246	-1.61297	11.3534	12.8455
Dynll2	NM_001168471;NM_001168472;NM_026556	NM_001168471;NM_001168472;NM_026556	uc007kva.2;uc011ycd.1;uc007kvb.2	Mus musculus dynein light chain LC8-type 2 (Dynll2)	chr11	87979524	87998298;87986585;87987533	6.13e-05	0.000936	-1.61192	13.2991	14.8714
Wnt5a	NM_001256224;NM_009524	NM_001256224;NM_009524	uc007sug.2;uc007suh.2	Mus musculus wingless-related MMTV integration site 5A (Wnt5a)	chr14	28511404;28505472	28525515	7.56e-05	0.00106	-1.61182	8.05025	9.5803
Fam118b	NM_175411;NM_194257;AK012261;AK079397	NM_175411;NM_194257	uc012gqh.1;uc009otb.1;uc012gqg.1;uc009ota.1	Mus musculus family with sequence similarity 118, member B (Fam118b)	chr9	35216964	35267780;35235483	1.4e-06	0.000165	-1.61175	9.74665	11.3943
D17Wsu92e	AK143016;NM_001033279;NM_001044719	NM_001033279;NM_001044719	uc008bpq.1;uc008bpr.1;uc008bpp.1	Mus musculus DNA segment, Chr 17, Wayne State University 92, expressed (D17Wsu92e)	chr17	27751234;27767608	27820542	0.000224703	0.00202	-1.60895	13.9665	15.4404
Nr4a1	NM_010444	NM_010444	uc007xsv.2	Mus musculus nuclear receptor subfamily 4, group A, member 1 (Nr4a1), mRNA	chr15	101266845	101274794	1.02e-05	0.00037	-1.60751	12.1758	13.7476
Pde7a	NM_008802;NM_001122759	NM_008802;NM_001122759	uc008oru.1;uc008ort.2	Mus musculus phosphodiesterase 7A (Pde7a)	chr3	19225917	19264969;19311322	3.81e-06	0.00024	-1.60591	11.5264	13.076
Gtdc2	AK054403;NM_153540;AK042747	NM_153540	uc009sek.2;uc009sel.2;uc009sem.2	Mus musculus glycosyltransferase-like domain containing 2 (Gtdc2), mRNA	chr9	121981605	121996026	1.79e-05	0.000498	-1.60524	8.94809	10.4592
Rab3a	AK158727;NM_001166399;NM_009001	NM_001166399;NM_009001	uc009mbk.2;uc009mbi.2;uc009mbj.2	Mus musculus RAB3A, member RAS oncogene family (Rab3a)	chr8	70754678;70755509	70758686	1.81e-05	0.000501	-1.60454	9.48889	11.1642
Adamtsl4	NM_144899;AK155481	NM_144899	uc008qkn.1;uc008qkm.1	Mus musculus ADAMTS-like 4 (Adamtsl4), mRNA	chr3	95676203	95687858	0.00019583	0.00186	-1.60376	9.97986	11.5444
Metap1d	NM_025633;AK186590	NM_025633	uc008kar.1;uc008kas.1	Mus musculus methionyl aminopeptidase type 1D (mitochondrial) (Metap1d), nuclear gene encoding mitochondrial protein, mRNA	chr2	71453337	71525191;71506942	0.000824119	0.00493	-1.60332	9.17769	10.8401
Coq2	AK186230;NM_027978	NM_027978	uc008yhv.2;uc008yhu.2	Mus musculus coenzyme Q2 homolog, prenyltransferase (yeast) (Coq2), nuclear gene encoding mitochondrial protein, mRNA	chr5	100654725;100663579	100674256	2.62e-05	0.000602	-1.60266	11.3804	12.9235
Prkaa2	FJ588504;NM_178143	NM_178143	uc029uyl.1;uc008tyd.2	Mus musculus protein kinase, AMP-activated, alpha 2 catalytic subunit (Prkaa2), mRNA	chr4	105029649	105109898	8.12e-05	0.00109	-1.6024	13.8173	15.3802
Bmp6	NM_007556	NM_007556	uc007qdp.1	Mus musculus bone morphogenetic protein 6 (Bmp6), mRNA	chr13	38345715	38499728	0.000316981	0.00252	-1.60211	8.1716	9.77899
Hoxc10	NM_010462	NM_010462	uc007xwz.2	Mus musculus homeobox C10 (Hoxc10), mRNA	chr15	102966795	102971897	0.000113959	0.00134	-1.60084	11.7153	13.1875
Zfp180	AK144892;BC063741;AK083802;NM_001045486	NM_001045486	uc012ffe.1;uc009fot.1;uc009for.1;uc009fos.1	Mus musculus zinc finger protein 180 (Zfp180), mRNA	chr7	24081943	24107215	4.27e-05	0.000764	-1.60084	9.5004	11.0094
Snta1	U00677;NM_009228	NM_009228	uc012cgu.1;uc008nje.2	Mus musculus syntrophin, acidic 1 (Snta1), mRNA	chr2	154376313	154378216;154408084	0.000640118	0.00413	-1.60067	12.9581	14.3981
Usp2	NM_198091;NM_198092;NM_016808;AB041799;AK138799	NM_198091;NM_198092;NM_016808	uc012grp.1;uc009pbp.1;uc009pbo.1;uc009pbn.1;uc012gro.1	Mus musculus ubiquitin specific peptidase 2 (Usp2)	chr9	44067020;44084919;44069428	44095627	0.000335866	0.00261	-1.59854	12.5628	14.2393
Arfgef1	AK134369;NM_001102430;AK085726	NM_001102430	uc007ahp.1;uc007ahn.1;uc007aho.1	Mus musculus ADP-ribosylation factor guanine nucleotide-exchange factor 1(brefeldin A-inhibited) (Arfgef1), mRNA	chr1	10137506;10173074;10156398	10216559;10232670;10160060	0.000248118	0.00214	-1.59747	12.6809	14.1494
Phlda3	NM_013750	NM_013750	uc007ctq.2	Mus musculus pleckstrin homology-like domain, family A, member 3 (Phlda3), mRNA	chr1	135766084	135769134	0.000636384	0.00411	-1.59737	12.9503	14.329
Mapk1ip1	BC055699;NM_027115;NM_001045483	NM_027115;NM_001045483	uc009kfc.1;uc009kfd.1;uc012fvo.1	Mus musculus mitogen-activated protein kinase 1 interacting protein 1 (Mapk1ip1)	chr7	138835817	138846267	0.000230634	0.00205	-1.59712	10.3559	11.973
Dnajb12	AK038149;AB028860;NM_019965;AK082546;AK172485	NM_019965	uc007fec.1;uc011xef.1;uc007feb.1;uc007fea.1;uc007fdz.1	Mus musculus DnaJ (Hsp40) homolog, subfamily B, member 12 (Dnajb12), mRNA	chr10	59879590	59898016;59896775	5.65e-06	0.000283	-1.59672	11.1583	12.6734
AK051383	AK051383		uc012coq.1	Mus musculus adult male urinary bladder cDNA, RIKEN full-length enriched library, clone:9530073J07 product:unclassifiable, full insert sequence	chr3	34070658	34075253	0.0014208	0.00737	-1.5958	8.32061	9.76445
Phf7	NM_027949;BC145338;BC145337;BC049113;AK155352	NM_027949	uc007sxg.1;uc007sxf.1;uc011zih.1;uc011zig.1;uc011zii.1	Mus musculus PHD finger protein 7 (Phf7), mRNA	chr14	31237695	31251218	1.83e-06	0.000181	-1.59559	8.66246	10.313
Ntng1	AF475075;AF475077;AK134467;NM_030699;NM_001163349;NM_001163351;AF475076;NM_133488;NM_001163350;NM_001163348	NM_133488;NM_030699;NM_001163349;NM_001163351;NM_001163348;NM_001163350	uc008raq.1;uc008rao.2;uc008ram.2;uc008rap.1;uc008rai.2;uc008rar.2;uc008rak.2;uc008ral.2;uc008raj.2;uc008ran.2	Mus musculus netrin G1 (Ntng1)	chr3	109841495;109830957;109780049;109851756	110143472;110136030	0.00159062	0.00802	-1.59439	4.42874	6.04469
Parp6	NR_038074;NM_001205239;AK021076;NM_029922;NR_038075;AK007206	NR_038074;NM_001205239;NM_029922;NR_038075	uc009pya.1;uc009pye.2;uc009pyd.2;uc009pxz.1;uc009pyc.2;uc009pyb.2	Mus musculus poly (ADP-ribose) polymerase family, member 6 (Parp6)	chr9	59617283	59650290;59625018;59627583	6.58e-05	0.000974	-1.59373	10.5783	12.0577
Tmem109	NM_134142	NM_134142	uc008gre.2	Mus musculus transmembrane protein 109 (Tmem109), mRNA	chr19	10870660	10881743	1.05e-05	0.000378	-1.59325	13.3324	14.8739
Cdc42bpg	NM_001033342	NM_001033342	uc008gia.2	Mus musculus CDC42 binding protein kinase gamma (DMPK-like) (Cdc42bpg), mRNA	chr19	6306456	6325652	6.57e-06	0.000301	-1.59239	9.16226	10.763
Slc25a4	AK051172;NM_007450	NM_007450	uc009lqa.1;uc009lpz.2	Mus musculus solute carrier family 25 (mitochondrial carrier, adenine nucleotide translocator), member 4 (Slc25a4), nuclear gene encoding mitochondrial protein, mRNA	chr8	46207340;46207969	46211009	0.000216533	0.00197	-1.59002	16.7725	18.3334
Eya1	U61110;BC066860;NM_001252192;NM_010164	NM_001252192;NM_010164	uc007aiw.1;uc007aiy.1;uc007aix.1;uc007aiz.1	Mus musculus eyes absent 1 homolog (Drosophila) (Eya1)	chr1	14168957	14310199;14304570	1.39e-05	0.000439	-1.58902	10.349	11.8924
Aes	X73359;NM_010347;BC145299	NM_010347	uc007gin.1;uc007gim.1;uc011xjj.1	Mus musculus amino-terminal enhancer of split (Aes), mRNA	chr10	81559559;81561043	81565733;81566364	6.2e-05	0.00094	-1.58861	14.1973	15.728
Tex2	NM_198292;BC057406;AK029537	NM_198292	uc007lzd.1;uc007lzb.1;uc007lzc.1	Mus musculus testis expressed gene 2 (Tex2), mRNA	chr11	106502138;106544057	106568627;106579113;106612930	0.000656422	0.0042	-1.58765	12.14	13.559
AK017883	AK017883		uc008pdu.1	Mus musculus adult male testis cDNA, RIKEN full-length enriched library, clone:4930577N17 product:inferred: RIKEN cDNA 4930577N17 gene, full insert sequence	chr3	51276760	51278383	0.000562386	0.00377	-1.58719	5.7703	7.20078
Tmem100	NM_026433	NM_026433	uc007kwm.1	Mus musculus transmembrane protein 100 (Tmem100), mRNA	chr11	90030347	90036505	0.000213012	0.00195	-1.58713	10.3623	11.9091
Lphn1	AK147519;NM_181039;BC085138	NM_181039	uc009mlg.2;uc009mlh.2;uc009mli.2	Mus musculus latrophilin 1 (Lphn1), mRNA	chr8	83924150;83900097	83937933;83941954	5.32e-06	0.000278	-1.5834	10.8863	12.4483
Ppara	NM_011144;NM_001113418	NM_011144;NM_001113418	uc007xdk.2;uc007xdj.2	Mus musculus peroxisome proliferator activated receptor alpha (Ppara)	chr15	85735563;85735775	85806851	0.00144589	0.00748	-1.58238	9.578	11.2762
Asb12	NM_080858	NM_080858	uc009tty.1	Mus musculus ankyrin repeat and SOCS box-containing 12 (Asb12), mRNA	chrX	95470198	95478129	0.00057512	0.00383	-1.58159	10.2387	11.6861
Ttc33	NM_026213;BC017533;AK010758	NM_026213	uc007vcw.1;uc007vcv.1;uc007vcx.1	Mus musculus tetratricopeptide repeat domain 33 (Ttc33), mRNA	chr15	5185524;5185559	5218332	0.000349632	0.00268	-1.58103	10.9637	12.4223
Mapt	U12916;M18775;NM_010838;M18776;NM_001038609;AK038797	NM_010838;NM_001038609	uc011yga.1;uc007lwf.1;uc007lwe.1;uc007lwi.1;uc007lwh.1;uc007lwg.1	Mus musculus microtubule-associated protein tau (Mapt)	chr11	104231435	104295317;104332093;104330090	0.000269795	0.00226	-1.58064	11.7178	13.1498
Sun2	NM_001205345;NM_194342;NM_001205346	NM_001205345;NM_194342;NM_001205346	uc007wui.3;uc007wuh.3;uc011zwc.2	Mus musculus Sad1 and UNC84 domain containing 2 (Sun2)	chr15	79724067	79742536	0.00118268	0.00642	-1.57918	12.9574	14.3976
Dst	AK051626;AK129201;U25158;NM_134448;AK037206;AK160419;NM_133833;AK039885;AK164442;AF396877;DQ463750	NM_133833;NM_134448	uc007aok.1;uc007aoo.1;uc007aol.1;uc007aoj.1;uc007aoh.1;uc007aof.1;uc007aoi.1;uc007aog.1;uc007aom.1;uc007aop.1;uc007aon.1	Mus musculus dystonin (Dst)	chr1	34215268;34011824;34121581;34005882;34287186;34160331;34290358;34006149;34225508;33908224	34229246;34163471;34152519;34262251;34137135;34183276;34308652	0.0014328	0.00742	-1.5787	14.4705	15.8762
Gm561	NM_001033297	NM_001033297	uc008mrn.1	Mus musculus predicted gene 561 (Gm561), mRNA	chr2	144594064	144595365	0.00016261	0.00166	-1.57682	9.66674	11.1086
Tmod1	AK132878;NM_021883	NM_021883	uc008stf.1;uc008ste.1	Mus musculus tropomodulin 1 (Tmod1), mRNA	chr4	46039221;46077155	46099708;46116032	0.0011037	0.00609	-1.57527	13.8971	15.3379
Dusp23	NM_026725	NM_026725	uc007dqw.1	Mus musculus dual specificity phosphatase 23 (Dusp23), mRNA	chr1	172630768	172632974	7.29e-06	0.000315	-1.57439	9.87054	11.3868
Slc4a4	HQ285250;NM_018760;NM_001136260;NM_001197147;HQ018820	NM_018760;NM_001136260;NM_001197147	uc012dyd.1;uc012dyc.1;uc008yaj.2;uc012dye.1;uc008yak.1	Mus musculus solute carrier family 4 (anion exchanger), member 4 (Slc4a4)	chr5	89028133;88887259	89239656	0.00175792	0.00864	-1.57026	10.1241	11.5843
Amhr2	NM_144547	NM_144547	uc007xvq.2	Mus musculus anti-Mullerian hormone type 2 receptor (Amhr2), mRNA	chr15	102445366	102454639	1.4e-05	0.000441	-1.56968	7.97599	9.4872
Nap1l3	NM_138742	NM_138742	uc009uel.1	Mus musculus nucleosome assembly protein 1-like 3 (Nap1l3), mRNA	chrX	122394560	122397385	2.14e-05	0.000542	-1.56856	4.97803	6.52638
Chodl	BC144738;AK031063;NM_139134	NM_139134	uc007zsw.1;uc012ahj.1;uc007zsv.1	Mus musculus chondrolectin (Chodl), mRNA	chr16	78930947	78947155;78951728	0.000675503	0.00429	-1.56855	9.01736	10.3997
Gm14440	NM_001199307	NM_001199307	uc009vce.1;uc008oge.1	Mus musculus predicted gene 14440 (Gm14440), mRNA	chr2	175275123;175789356	175801038;175286805	0.000140899	0.00153	-1.56826	8.20118	9.65076
Zfp108	NM_018791	NM_018791	uc009fpc.2	Mus musculus zinc finger protein 108 (Zfp108), mRNA	chr7	24254793	24262444	1.84e-06	0.000181	-1.56717	6.68362	8.19671
Myl1	NM_001113387;NM_021285;BC059087	NM_001113387;NM_021285	uc007bis.2;uc007biu.2;uc007bit.2	Mus musculus myosin, light polypeptide 1 (Myl1)	chr1	66924295;66926065	66935366;66945056	0.00163296	0.00818	-1.56664	18.6899	20.0072
Rbm38	NM_019547	NM_019547	uc008odh.1	Mus musculus RNA binding motif protein 38 (Rbm38), mRNA	chr2	173021901	173034731	6.98e-07	0.000133	-1.56658	11.6745	13.2796
Syne1	NM_022027;NM_001079686;AK039486;NM_153399;BC110426;AK036828;AK122550;AK148504	NM_153399;NM_022027;NM_001079686	uc007egq.2;uc007ego.1;uc007egs.2;uc007egr.2;uc007egt.2;uc007egn.1;uc007egm.1;uc007egp.1	Mus musculus synaptic nuclear envelope 1 (Syne1)	chr10	5324384;5360673;5020195;5336948	5368486;5550692;5107959;5551482;5367659;5194707;5069063	0.000412453	0.00301	-1.56648	12.5287	14.0327
Mtrf1	NM_145960;AK051834	NM_145960	uc007usx.2;uc007usw.1	Mus musculus mitochondrial translational release factor 1 (Mtrf1), nuclear gene encoding mitochondrial protein, mRNA	chr14	79397771	79423650;79419900	0.000295012	0.00241	-1.56614	9.34527	10.7345
C1qtnf9	NM_183175	NM_183175	uc007uff.2	Mus musculus C1q and tumor necrosis factor related protein 9 (C1qtnf9), mRNA	chr14	60768133	60780869	9.68e-06	0.000362	-1.56587	9.8406	11.3874
Oat	NM_016978	NM_016978	uc009kcb.1	Mus musculus ornithine aminotransferase (Oat), nuclear gene encoding mitochondrial protein, mRNA	chr7	132557474	132576398	0.000111997	0.00133	-1.56344	13.4327	14.8627
Pgam2	NM_018870	NM_018870	uc007hxe.2	Mus musculus phosphoglycerate mutase 2 (Pgam2), mRNA	chr11	5801636	5803796	0.000352621	0.0027	-1.56179	15.5788	17.0381
Gapdh	NM_008084	NM_008084	uc009dts.1	Mus musculus glyceraldehyde-3-phosphate dehydrogenase (Gapdh), mRNA	chr6	125161851	125165583	0.000370689	0.0028	-1.56143	18.6657	20.1179
Aco2	NM_080633	NM_080633	uc007wxp.1	Mus musculus aconitase 2, mitochondrial (Aco2), nuclear gene encoding mitochondrial protein, mRNA	chr15	81872462	81915137	0.000237272	0.00208	-1.56099	15.9823	17.5042
Rb1cc1	AB093216;AK165119;AJ242720;AK013696;NM_009826	NM_009826	uc007afs.1;uc007afu.2;uc007aft.2;uc007afr.2;uc011whx.1	Mus musculus RB1-inducible coiled-coil 1 (Rb1cc1), mRNA	chr1	6270677;6214661;6234228;6262833;6240969	6250167;6276104	5.8e-05	0.000907	-1.56015	12.0301	13.5366
Gm13483	NR_040362;NR_040361	NR_040362;NR_040361	uc008jqe.1;uc008jqd.1	Mus musculus predicted gene 13483 (Gm13483)	chr2	50296809	50365000;50433967	0.00175385	0.00862	-1.55888	2.73161	4.18283
4930453N24Rik	BC020029;NM_026273	NM_026273	uc007zqb.1;uc007zqc.1	Mus musculus RIKEN cDNA 4930453N24 gene (4930453N24Rik), mRNA	chr16	64766103;64766104	64770939	0.00132167	0.00698	-1.5587	11.2529	12.5901
Ppapdc3	AK048016;NM_145521	NM_145521	uc012btq.1;uc008jel.1	Mus musculus phosphatidic acid phosphatase type 2 domain containing 3 (Ppapdc3), mRNA	chr2	32095650	32110820	2.49e-05	0.00059	-1.55822	11.2449	12.8717
Ppp1cb	NM_172707;AK089067	NM_172707	uc008wzr.2;uc008wzq.2	Mus musculus protein phosphatase 1, catalytic subunit, beta isoform (Ppp1cb), mRNA	chr5	32458969	32493712;32517433	0.000383945	0.00286	-1.55819	14.5641	16.0185
AK042445	AK042445		uc009ddm.1	Mus musculus 0 day neonate head cDNA, RIKEN full-length enriched library, clone:4833447P13 product:hypothetical protein, full insert sequence	chr6	108657044	108659537	5.54e-05	0.000884	-1.55769	5.771	7.29238
D10Jhu81e	NM_138601	NM_138601	uc007fxj.1	Mus musculus DNA segment, Chr 10, Johns Hopkins University 81 expressed (D10Jhu81e), mRNA	chr10	78162066	78169768	4.51e-05	0.000785	-1.55718	12.3054	13.8888
Foxp2	AK080549;AK051668;BC058960;NM_053242;NM_212435	NM_053242;NM_212435	uc009ayz.1;uc009ayy.1;uc009aza.1;uc009ayx.1;uc012eie.1	Mus musculus forkhead box P2 (Foxp2)	chr6	14901348;15185505	15411938;15287750;15441977	0.000499419	0.00344	-1.55692	6.36523	7.77824
Cutc	NM_001113562;NM_025530	NM_001113562;NM_025530	uc008hov.2;uc008hou.2	Mus musculus cutC copper transporter homolog (E.coli) (Cutc)	chr19	43753022	43768638	0.00108618	0.00602	-1.55655	9.53016	10.9719
Immp1l	NM_028260	NM_028260	uc008lle.1	Mus musculus IMP1 inner mitochondrial membrane peptidase-like (S. cerevisiae) (Immp1l), nuclear gene encoding mitochondrial protein, mRNA	chr2	105904637	105965558	3.16e-05	0.000658	-1.55621	10.9498	12.4107
Ttc32	AK144458;NM_029321	NM_029321	uc007nam.1;uc007nal.1	Mus musculus tetratricopeptide repeat domain 32 (Ttc32), mRNA	chr12	9029996	9036397;9036394	4.66e-05	0.0008	-1.55602	9.08276	10.5204
Zfp358	BC040067;NM_080461	NM_080461	uc029wqg.1;uc009krp.1	Mus musculus zinc finger protein 358 (Zfp358), mRNA	chr8	3495011;3493137	3497210;3497208	7.45e-07	0.000136	-1.55514	10.263	11.8305
Pcmtd1	AK161921;AK134223;NM_183028;AK079468	NM_183028	uc011why.1;uc007agd.1;uc007agb.1;uc007agc.1	Mus musculus protein-L-isoaspartate (D-aspartate) O-methyltransferase domain containing 1 (Pcmtd1), mRNA	chr1	7160084;7088919	7173628	4.72e-05	0.000806	-1.55487	12.4677	13.9444
Sim2	AY963781;NM_011377;U40576	NM_011377	uc008aaf.1;uc008aae.1;uc012ais.1	Mus musculus single-minded homolog 2 (Drosophila) (Sim2), mRNA	chr16	94085259;94122602	94127032;94123973	9.07e-05	0.00117	-1.55442	9.80105	11.2799
Rprd1a	NM_144861	NM_144861	uc008egu.1	Mus musculus regulation of nuclear pre-mRNA domain containing 1A (Rprd1a), mRNA	chr18	24484961	24530204	4.26e-05	0.000764	-1.55425	10.8768	12.3231
Gm3500	BC172015;NM_001256886	NM_001256886	uc029ses.1;uc029set.1;uc007sck.2	Mus musculus predicted gene 3500 (Gm3500), mRNA	chr14	5724918;5718333;5365791	5389074;5807976;5741602	7.21e-06	0.000314	-1.55424	5.52953	7.00593
Pttg1	NM_001131054;NM_013917	NM_001131054;NM_013917	uc007imn.2;uc011xth.1	Mus musculus pituitary tumor-transforming gene 1 (Pttg1)	chr11	43420247	43426248;43425981	0.000217669	0.00198	-1.55422	10.8634	12.3446
Idh3a	NM_029573;AK146717;AK164038	NM_029573	uc009prg.1;uc009prh.1;uc009pri.1	Mus musculus isocitrate dehydrogenase 3 (NAD+) alpha (Idh3a), nuclear gene encoding mitochondrial protein, mRNA	chr9	54595093;54586510	54604662	0.000290078	0.00238	-1.55292	14.7241	16.2275
Calcoco1	AK087513;NM_026192	NM_026192	uc007xwt.2;uc007xws.2	Mus musculus calcium binding and coiled coil domain 1 (Calcoco1), mRNA	chr15	102706776;102707586	102722178	7.6e-05	0.00106	-1.55273	12.1397	13.6477
Myh14	EF602040;AY363100;NM_028021;BC040821	NM_028021	uc012fjs.1;uc009gqj.1;uc012fjt.1;uc009gqi.1	Mus musculus myosin, heavy polypeptide 14 (Myh14), mRNA	chr7	44605819	44670843;44665500;44652571	9.97e-05	0.00124	-1.55192	11.168	12.5942
Fem1a	NM_010192	NM_010192	uc008dbk.2	Mus musculus feminization 1 homolog a (C. elegans) (Fem1a), mRNA	chr17	56256792	56263608	0.00138214	0.00721	-1.55179	14.205	15.6141
Lin52	NM_173756	NM_173756	uc007ofl.1	Mus musculus lin-52 homolog (C. elegans) (Lin52), mRNA	chr12	84451507	84531533	5.19e-05	0.000852	-1.55063	9.19783	10.7735
Ar	NM_013476	NM_013476	uc009tuv.1	Mus musculus androgen receptor (Ar), mRNA	chrX	98149749	98317147	0.00031226	0.0025	-1.55019	7.73827	9.1816
Zfp661	NM_001111029;NM_028141	NM_001111029;NM_028141	uc008mfq.2;uc008mfr.2	Mus musculus zinc finger protein 661 (Zfp661)	chr2	127575532	127584677	6e-05	0.000927	-1.55009	8.30887	9.78963
Nudt19	NM_033080	NM_033080	uc009gka.1	Mus musculus nudix (nucleoside diphosphate linked moiety X)-type motif 19 (Nudt19), nuclear gene encoding mitochondrial protein, mRNA	chr7	35547184	35555928	0.000129247	0.00145	-1.54953	10.7551	12.2933
0610009O20Rik	AK035876;BC002117;NM_024179	NM_024179	uc008erz.2;uc008ery.2;uc008erx.2	Mus musculus RIKEN cDNA 0610009O20 gene (0610009O20Rik), nuclear gene encoding mitochondrial protein, mRNA	chr18	38250248	38262629;38254799;38255981	0.000280409	0.00233	-1.5495	12.0781	13.5502
DQ539915	DQ539915		uc009vey.1	Mus musculus clone MBI-45 miscellaneous RNA, partial sequence	chrM	5326	6938	0.000436003	0.00313	-1.54898	21.5102	22.9946
Svil	BC152345;HQ259291;BC099602;AF317423;AK021019;NM_153153;BC023697;AK041925	NM_153153	uc008dys.2;uc012ayz.1;uc008dyp.2;uc008dyn.2;uc008dyo.2;uc008dym.2;uc012aza.1;uc008dyr.2	Mus musculus archvillin (Svil) mRNA, complete cds, alternatively spliced;Mus musculus supervillin (Svil), mRNA	chr18	4920539;5114280;4971089;5046588	5049494;5118255;5119293;5046646;5058312	0.000108961	0.00131	-1.54782	14.0797	15.6448
1810012P15Rik	NM_001076681	NM_001076681	uc007kkb.2	Mus musculus RIKEN cDNA 1810012P15 gene (1810012P15Rik), mRNA	chr11	78826594	78843899	1.73e-07	8.6e-05	-1.54779	9.5135	11.0702
Spg7	BC055488;NM_153176	NM_153176	uc009nud.1;uc009nuc.1	Mus musculus spastic paraplegia 7 homolog (human) (Spg7), nuclear gene encoding mitochondrial protein, mRNA	chr8	123062987;123065507	123097751	4.95e-05	0.000828	-1.54761	12.1214	13.6042
Rnf11	AB024427;NM_013876	NM_013876	uc008ucn.1;uc008ucm.1	Mus musculus ring finger protein 11 (Rnf11), mRNA	chr4	109452856	109476505;109476983	6.05e-05	0.00093	-1.54656	12.8148	14.3088
Atg4d	NM_153583	NM_153583	uc009okt.1	Mus musculus autophagy related 4D, cysteine peptidase (Atg4d), mRNA	chr9	21265298	21274368	2.7e-06	0.000212	-1.54431	10.4688	12.0494
Cdkl1	NM_183294	NM_183294	uc007nst.1	Mus musculus cyclin-dependent kinase-like 1 (CDC2-related kinase) (Cdkl1), mRNA	chr12	69746847	69790707	0.00199397	0.00951	-1.54368	5.52605	7.13878
Csde1	AK145351;NM_001161854;AK044837;BC029058;AK168556;NM_144901	NM_001161854;NM_144901	uc008qsk.1;uc008qsh.2;uc008qsg.2;uc008qsl.2;uc008qsi.2;uc008qsj.2	Mus musculus cold shock domain containing E1, RNA binding (Csde1)	chr3	103020663;103028788;103020545;103043156	103042757;103058189	0.000415478	0.00302	-1.54319	15.3434	16.7549
Mpc2	NM_027430	NM_027430	uc007djd.1	Mus musculus mitochondrial pyruvate carrier 2 (Mpc2), nuclear gene encoding mitochondrial protein, mRNA	chr1	165461207	165481214	0.000153516	0.00161	-1.54258	12.5386	14.0386
Vdac3	NM_011696;NM_001198998	NM_011696;NM_001198998	uc009ldh.2;uc012gbf.1	Mus musculus voltage-dependent anion channel 3 (Vdac3)	chr8	22577074	22593813	0.000345647	0.00266	-1.54184	14.228	15.6573
Mfap3l	AK089654;NM_027756;NM_001177881;NM_001177882	NM_027756;NM_001177881;NM_001177882	uc009ltg.2;uc009lth.2;uc012gec.1;uc009ltf.2	Mus musculus microfibrillar-associated protein 3-like (Mfap3l)	chr8	60655103;60655556;60632859	60676731	0.000314434	0.00251	-1.53899	8.92911	10.5501
Ebag9	BC119118;BC026717;NM_019480	NM_019480	uc007vqa.1;uc007vpz.1;uc007vqb.1	Mus musculus estrogen receptor-binding fragment-associated gene 9 (Ebag9), mRNA	chr15	44619604;44619640;44619312	44641026	4.7e-05	0.000803	-1.53659	9.76429	11.2214
Setd8	AK010593;NM_030241;AK088097	NM_030241	uc008zpv.1;uc008zpu.1;uc008zpw.1	Mus musculus SET domain containing (lysine methyltransferase) 8 (Setd8), mRNA	chr5	124445498;124439929	124462307	2.17e-05	0.000543	-1.53646	12.7138	14.2247
Alpl	NM_007431	NM_007431	uc008vjr.2	Mus musculus alkaline phosphatase, liver/bone/kidney (Alpl), mRNA	chr4	137741731	137796377	0.0001239	0.00141	-1.53604	8.71554	10.1412
Tmem178	NM_026516	NM_026516	uc008drn.1	Mus musculus transmembrane protein 178 (Tmem178), mRNA	chr17	80944631	81001816	0.000330936	0.00259	-1.5354	4.54194	6.06053
AK010244	AK010244		uc029rtl.1	Mus musculus adult male tongue cDNA, RIKEN full-length enriched library, clone:2310081N02 product:unclassifiable, full insert sequence	chr12	75450011	75451424	5.92e-05	0.000918	-1.53524	6.58604	8.12549
Nrd1	AK050944;NM_146150;AK040377;AK166470	NM_146150	uc012dij.1;uc012dih.1;uc008ubw.1;uc008uby.1	Mus musculus nardilysin, N-arginine dibasic convertase, NRD convertase 1 (Nrd1), mRNA	chr4	109016774;109040184;109000804	109044671;109061771	4.55e-05	0.000788	-1.5342	13.7121	15.1305
Xpr1	AK141660;NM_011273;AK087140	NM_011273	uc007dbg.1;uc007dbh.1;uc007dbf.1	Mus musculus xenotropic and polytropic retrovirus receptor 1 (Xpr1), mRNA	chr1	155275656;155282182	155309642;155417444	0.000616769	0.00401	-1.53379	12.5226	14.0258
AK018134	AK018134		uc008qgg.1	Mus musculus adult male medulla oblongata cDNA, RIKEN full-length enriched library, clone:6330407D06 product:unclassifiable, full insert sequence	chr3	94432413	94434668	6.78e-05	0.000988	-1.53316	6.06766	7.5691
Mut	NM_008650	NM_008650	uc008coo.2	Mus musculus methylmalonyl-Coenzyme A mutase (Mut), nuclear gene encoding mitochondrial protein, mRNA	chr17	40934684	40961989	0.000223039	0.002	-1.53305	12.0834	13.5939
Atpase6	BC069931;AK131579		uc009vfa.1;uc007ams.1	Mus musculus ATPase subunit 6 (Atpase6) mRNA, mitochondrial gene encoding mitochondrial protein, complete cds	chr1;chrM	7765;24613970	8607;24614812	0.00156231	0.0079	-1.53301	20.5261	21.9245
Pgp	NM_025954;AK217342	NM_025954	uc008awe.1;uc008awf.2	Mus musculus phosphoglycolate phosphatase (Pgp), mRNA;SubName: Full=Putative uncharacterized protein	chr17	24470472;24471122	24471596;24472862	8.79e-05	0.00115	-1.53261	11.2743	12.7545
Tmem42	NM_025339;NM_001164823	NM_025339;NM_001164823	uc009sfn.2;uc012hdc.1	Mus musculus transmembrane protein 42 (Tmem42)	chr9	123021325	123023491	6.31e-05	0.00095	-1.53254	8.02368	9.49631
Fundc2	NM_026126	NM_026126	uc009tpu.2	Mus musculus FUN14 domain containing 2 (Fundc2), mRNA	chrX	75382398	75397158	2.82e-05	0.000627	-1.53222	13.4431	14.9283
Morc2b	NM_177719	NM_177719	uc008byc.2	Mus musculus microrchidia 2B (Morc2b), mRNA	chr17	33135589	33139683	0.00155412	0.00788	-1.53205	4.26607	5.67572
C130036L24Rik	NR_015507	NR_015507	uc011woj.1	Mus musculus RIKEN cDNA C130036L24 gene (C130036L24Rik), non-coding RNA	chr1	86359573	86367964	0.000570047	0.0038	-1.53201	4.4244	5.90816
Hoxa3	NM_010452	NM_010452	uc009bya.2	Mus musculus homeobox A3 (Hoxa3), mRNA	chr6	52169061	52213067	0.000361652	0.00275	-1.53182	6.66243	8.16419
Akr1c19	NM_001013785	NM_001013785	uc007pjm.2	Mus musculus aldo-keto reductase family 1, member C19 (Akr1c19), mRNA	chr13	4233739	4248359	0.000811355	0.00488	-1.53174	2.55501	4.22453
Ube3b	AK088518;NM_054093	NM_054093	uc012ebz.1;uc008yzn.1	Mus musculus ubiquitin protein ligase E3B (Ube3b), mRNA	chr5	114380606	114421166	2.74e-05	0.000617	-1.53166	13.3126	14.7674
2810410L24Rik	NR_030682	NR_030682	uc007msb.2	Mus musculus RIKEN cDNA 2810410L24 gene (2810410L24Rik), non-coding RNA	chr11	120186649	120189856	5.47e-05	0.000876	-1.53086	5.87431	7.25491
Oplah	NM_153122	NM_153122	uc007wjo.1	Mus musculus 5-oxoprolinase (ATP-hydrolysing) (Oplah), mRNA	chr15	76296602	76307245	2.01e-05	0.000526	-1.52967	10.6846	12.1697
Nuak1	NM_001004363	NM_001004363	uc007gko.1	Mus musculus NUAK family, SNF1-like kinase, 1 (Nuak1), mRNA	chr10	84371318	84440471	5.31e-06	0.000278	-1.52939	10.3457	11.8665
2610507B11Rik	NM_001002004	NM_001002004	uc007kir.2	Mus musculus RIKEN cDNA 2610507B11 gene (2610507B11Rik), mRNA	chr11	78261753	78290625	7.01e-06	0.000312	-1.5287	14.6724	16.1173
Rrm2b	NM_199476	NM_199476	uc007vnl.1	Mus musculus ribonucleotide reductase M2 B (TP53 inducible) (Rrm2b), mRNA	chr15	37923952	37961055	0.000375906	0.00282	-1.52865	10.9838	12.3472
Rab28	AK012286;NM_027295	NM_027295	uc008xha.1;uc008xhb.1	Mus musculus RAB28, member RAS oncogene family (Rab28), mRNA	chr5	41624976;41624975	41708155	0.00033195	0.00259	-1.52808	11.5609	12.9923
Vamp1	NM_009496;AK013893;NM_001080557	NM_009496;NM_001080557	uc009dtx.1;uc009dtz.1;uc009dty.1	Mus musculus vesicle-associated membrane protein 1 (Vamp1)	chr6	125215580	125242027;125222306	0.00189407	0.00915	-1.52693	10.5576	11.8485
Adipor1	NM_028320;AK143680	NM_028320	uc007crx.1;uc007cry.1	Mus musculus adiponectin receptor 1 (Adipor1), mRNA	chr1	134415466;134415759	134432341	5.69e-05	0.000897	-1.52676	13.8327	15.2565
Tarsl2	NM_172310;AK044290	NM_172310	uc009hgs.2;uc009hgr.2	Mus musculus threonyl-tRNA synthetase-like 2 (Tarsl2), mRNA	chr7	65644897	65692093;65683814	0.00136705	0.00716	-1.52661	12.2051	13.5874
Synpo2	NM_080451	NM_080451	uc012cxa.1	Mus musculus synaptopodin 2 (Synpo2), mRNA	chr3	123076518	123236149	0.000132207	0.00147	-1.52238	13.9577	15.4343
Plcl2	NM_013880	NM_013880	uc012avf.1	Mus musculus phospholipase C-like 2 (Plcl2), mRNA	chr17	50509546	50688494	5.19e-06	0.000277	-1.52237	11.7068	13.2457
Map2k7	NM_011944;NM_001164172;U93030;U74464;NM_001042557	NM_011944;NM_001164172;NM_001042557	uc009ktk.2;uc009ktm.2;uc009kti.2;uc009ktj.2;uc009ktn.2	Mus musculus mitogen-activated protein kinase kinase 7 (Map2k7)	chr8	4243263;4238739;4240104	4247897	3.23e-05	0.000662	-1.52211	12.0159	13.4461
Ngly1	AK169205;AK038365;AK148931;NM_021504	NM_021504	uc007sgy.1;uc007sha.1;uc007shb.1;uc007sgz.1	Mus musculus N-glycanase 1 (Ngly1), mRNA	chr14	16249313	16283299;16311926	4.89e-05	0.000821	-1.52194	11.4307	12.8844
Loh12cr1	NM_001170479;NM_026371	NM_001170479;NM_026371	uc012euk.1;uc012eul.1	Mus musculus loss of heterozygosity, 12, chromosomal region 1 homolog (human) (Loh12cr1)	chr6	134639511;134640939	134711184	1.73e-05	0.000487	-1.52167	9.46167	10.9146
Sgcg	NM_011892	NM_011892	uc007ufs.1	Mus musculus sarcoglycan, gamma (dystrophin-associated glycoprotein) (Sgcg), mRNA	chr14	61219114	61258490	7.62e-05	0.00106	-1.52144	12.9527	14.4415
Tab2	NM_138667	NM_138667	uc007eir.2	Mus musculus TGF-beta activated kinase 1/MAP3K7 binding protein 2 (Tab2), mRNA	chr10	7905647	7956123	5.31e-06	0.000278	-1.51984	12.9126	14.3605
Pcmtd2	AB182640;NM_153594	NM_153594	uc008onv.1;uc008onu.1	Mus musculus protein-L-isoaspartate (D-aspartate) O-methyltransferase domain containing 2 (Pcmtd2), mRNA	chr2	181837902	181857450	3.77e-05	0.000715	-1.51967	11.8367	13.3346
Rhbdd3	AK053223;NM_177370;BC096693;AK156451;BC145290	NM_177370	uc007hwb.1;uc007hwe.1;uc007hwd.1;uc011xrc.1;uc007hwc.1	Mus musculus rhomboid domain containing 3 (Rhbdd3), mRNA	chr11	5100164;5099437;5099747	5106091	5.51e-06	0.000282	-1.51943	9.48397	10.9636
AI314180	AK087690;AK043020;NM_172381;AK041579;AK035657;AK038775;AK038487	NM_172381	uc008szk.1;uc008szf.1;uc008szj.1;uc008szg.1;uc008szh.1;uc008sze.1;uc008szi.1	Mus musculus expressed sequence AI314180 (AI314180), mRNA	chr4	58819351;58811370;58800030;58844078;58836071;58830553;58860795	58844885;58834098;58912725;58911930	9.97e-05	0.00124	-1.51858	13.5213	14.9472
Ybey	NM_172550	NM_172550	uc007fuo.1	Mus musculus ybeY metallopeptidase (Ybey), mRNA	chr10	76459566	76469114	0.000504077	0.00347	-1.51854	8.55465	9.97246
Dnase1l1	NM_001172154;NM_027109	NM_001172154;NM_027109	uc012hkr.1;uc009tof.2	Mus musculus deoxyribonuclease 1-like 1 (Dnase1l1)	chrX	74273216	74281736;74282333	2.81e-06	0.000216	-1.51822	11.9309	13.4264
Bcat2	NM_001243052;AK037482;NM_009737;NM_001243053	NM_001243052;NM_009737;NM_001243053	uc029wfl.1;uc009gwd.2;uc009gwc.2;uc029wfk.1	Mus musculus branched chain aminotransferase 2, mitochondrial (Bcat2);Mus musculus branched chain aminotransferase 2, mitochondrial (Bcat2), nuclear gene encoding mitochondrial protein	chr7	45572869;45570152;45571278	45589710;45586758	9.1e-06	0.00035	-1.51783	11.4146	12.9484
BC037704	NR_045645	NR_045645	uc008hoq.1	Mus musculus cDNA sequence BC037704 (BC037704), non-coding RNA	chr19	43675177	43677170	0.00181806	0.00886	-1.51771	6.07012	7.71169
Eif1	NM_011508	NM_011508	uc007lkv.1	Mus musculus eukaryotic translation initiation factor 1 (Eif1), mRNA	chr11	100319995	100322096	0.00109986	0.00608	-1.51605	14.8232	16.1755
Rangrf	NM_021329	NM_021329	uc007jor.1	Mus musculus RAN guanine nucleotide release factor (Rangrf), mRNA	chr11	68972486	68973820	4.3e-05	0.000766	-1.51593	10.1808	11.5822
4933434E20Rik	AK077215;AK034749;NM_025762;NM_027500;BC018438	NM_025762;NM_027500	uc008qbd.2;uc008qbb.2;uc008qba.2;uc012csq.1;uc008qbc.2	Mus musculus RIKEN cDNA 4933434E20 gene (4933434E20Rik)	chr3	90051635;90052816	90061246;90062447;90059099	0.00029234	0.00239	-1.51525	11.6687	13.038
Enox	NR_015508;JN410362;JN410360;JN410361;AK050201;JN410359	NR_015508	uc029xmd.1;uc029xmb.1;uc029xmc.1;uc009tzr.1;uc029xma.1;uc009tzq.2	Mus musculus expressed neighbor of Xist (Enox), non-coding RNA	chrX	103493794;103493575	103530703;103506425	2.1e-05	0.000538	-1.51389	6.5903	8.11881
Jak2	NM_001048177;NM_008413	NM_001048177;NM_008413	uc008hdc.1;uc008hdb.1	Mus musculus Janus kinase 2 (Jak2)	chr19	29251827	29313080	0.000127348	0.00143	-1.51374	11.5294	13.0053
Syn3	AK048643;AK043854;NM_001164495;AK082445;AK087342;NM_013722	NM_001164495;NM_013722	uc007gnn.2;uc007gnp.1;uc007gnu.2;uc007gnt.2;uc011xks.1;uc007gns.1	Mus musculus synapsin III (Syn3)	chr10	86070501;86291592;86347773;86048745	86498896;86491897	8.69e-05	0.00114	-1.51353	5.24201	6.80736
Gm17484	AK090261		uc009lgx.1	SubName: Full=Uncharacterized protein	chr8	25754508	25769702	1.89e-05	0.000509	-1.51343	5.38172	6.91398
Prx	NM_019412;AK173220;AK132429;NM_198048	NM_019412;NM_198048	uc012fgi.1;uc009fwj.2;uc009fwi.2;uc009fwk.2	Mus musculus periaxin (Prx)	chr7	27507800;27499323	27520041	0.00212512	0.00998	-1.51316	9.05062	10.4792
Pank4	BC019659;AK039866;BC050089;NM_172990	NM_172990	uc008wcm.2;uc008wcl.2;uc008wcn.2;uc012dqn.1	Mus musculus pantothenate kinase 4 (Pank4), mRNA	chr4	154969993;154974532;154964132	154980938	1.82e-05	0.000501	-1.51308	10.5741	12.0514
Mettl11b	NM_001143956;BC172056	NM_001143956	uc011wut.1;uc011wus.1	Mus musculus methyltransferase like 11B (Mettl11b), mRNA	chr1	163702992	163725232	0.000121499	0.00139	-1.51259	9.15322	10.8631
Gtdc1	AK162289;NM_172662;AK028468	NM_172662	uc008jpa.1;uc008joz.1;uc008jpb.1	Mus musculus glycosyltransferase-like domain containing 1 (Gtdc1), mRNA	chr2	44564421;44633128	44571347;44927236;44861622	0.000694542	0.00438	-1.51238	10.2454	11.6266
Abcg4	BC059033;AF378330;NM_138955;BC023077	NM_138955	uc009pcn.1;uc009pco.1;uc009pcq.1;uc009pcp.1	Mus musculus ATP-binding cassette, sub-family G (WHITE), member 4 (Abcg4), mRNA	chr9	44273189	44278614;44279802;44287536;44288244	0.000443817	0.00316	-1.51195	5.569	7.18813
l7Rn6	BC083330;AK008604;NM_026304	NM_026304	uc009igh.1;uc009igj.1;uc009igi.1	Mus musculus lethal, Chr 7, Rinchik 6 (l7Rn6), mRNA	chr7	89918688	89941185	4.32e-05	0.000769	-1.51192	10.6149	12.0218
Pdxp	NM_020271	NM_020271	uc007wru.1	Mus musculus pyridoxal (pyridoxine, vitamin B6) phosphatase (Pdxp), mRNA	chr15	78913918	78919517	0.00178951	0.00875	-1.51124	6.99288	8.46097
Tmco7	NM_173037;AK054283;AK173250	NM_173037	uc009ngk.1;uc009ngl.1;uc012gjv.1	Mus musculus transmembrane and coiled-coil domains 7 (Tmco7), mRNA	chr8	106683067	106851439;106748662	0.000238088	0.00209	-1.51095	9.14689	10.5068
Cdh19	NM_001081386	NM_001081386	uc007chx.1	Mus musculus cadherin 19, type 2 (Cdh19), mRNA	chr1	110889194	110977372	0.00131613	0.00696	-1.50899	6.15469	7.70315
Gm14325	NM_001024849	NM_001024849	uc009vci.3	Mus musculus predicted gene 14325 (Gm14325), mRNA	chr2	177828990	177840318	1.38e-06	0.000164	-1.50786	10.7701	12.2987
Ankrd40	NM_146024;NM_027799	NM_146024;NM_027799	uc007kyl.1;uc007kyk.1	Mus musculus ankyrin repeat domain 40 (Ankrd40)	chr11	94328000	94341847;94339509	3.8e-05	0.000717	-1.5055	13.383	14.8566
Sms	NM_009214	NM_009214	uc009urz.1	Mus musculus spermine synthase (Sms), mRNA	chrX	157443953	157492046	3.55e-05	0.000694	-1.50503	12.9301	14.4314
5730409E04Rik	NM_001013755;NM_001145950	NM_001013755;NM_001145950	uc008utp.2;uc012dlg.1	Mus musculus RIKEN cDNA 5730409E04Rik gene (5730409E04Rik)	chr4	126609853	126614371	0.000148577	0.00157	-1.50387	10.5726	11.9483
0610007P08Rik	AK082850;NM_023507;NM_001013608;AK039063	NM_023507;NM_001013608	uc007qyb.2;uc007qyc.2;uc007qyd.2;uc007qye.2	Mus musculus RIKEN cDNA 0610007P08 gene (0610007P08Rik)	chr13	63870508;63815319	63853809;63872927;63869655;63900301	2.42e-05	0.00058	-1.50324	10.7527	12.176
Ramp1	NM_178401;NM_016894;NM_001168392	NM_178401;NM_016894;NM_001168392	uc011wpf.1;uc007bzw.2;uc007bzx.2	Mus musculus receptor (calcitonin) activity modifying protein 1 (Ramp1)	chr1	91179821	91206790;91225196	7.1e-05	0.00102	-1.50258	9.85025	11.4073
Otud6b	AK144761;AK011203;AK166546;NM_152812	NM_152812	uc008sbe.2;uc008sbd.2;uc008sbc.2;uc008sbf.2	Mus musculus OTU domain containing 6B (Otud6b), mRNA	chr4	14815595;14809504	14826587	0.000143529	0.00155	-1.50238	12.1478	13.5221
Zfp775	NM_173429;AK167452	NM_173429	uc009bvb.1;uc009bvc.1	Mus musculus zinc finger protein 775 (Zfp775), mRNA	chr6	48613177;48605535	48623227	7.94e-05	0.00108	-1.50235	8.3181	9.82651
Rilp	NM_001029938	NM_001029938	uc007kdz.1	Mus musculus Rab interacting lysosomal protein (Rilp), mRNA	chr11	75510093	75513166	2.39e-07	9.35e-05	-1.50199	9.7348	11.2147
Nadkd1	NM_001040395;NM_001085410;AK149267	NM_001040395;NM_001085410	uc029snp.1;uc029sno.1;uc029snq.1	Mus musculus NAD kinase domain containing 1 (Nadkd1)	chr15	9071259	9110487	0.0002276	0.00203	-1.50153	11.2321	12.6932
Zbtb38	AK054529;NM_175537;AK054096;BC096603	NM_175537	uc009rcq.1;uc009rcs.2;uc009rcr.1;uc009rcp.1	Mus musculus zinc finger and BTB domain containing 38 (Zbtb38), mRNA	chr9	96685422	96752831;96719850;96719445;96731742	7.39e-06	0.000318	-1.50062	10.2605	11.7599
Crat	AK028666;AK132179;NM_007760	NM_007760	uc008jcl.1;uc008jcm.1;uc008jck.1	Mus musculus carnitine acetyltransferase (Crat), nuclear gene encoding mitochondrial protein, mRNA	chr2	30400475	30415771;30406679;30415748	7.73e-05	0.00106	-1.50048	14.4523	15.9534
Raf1	NM_029780;AB057663;AK036317	NM_029780	uc009diz.1;uc009diy.1;uc009dix.1	Mus musculus v-raf-leukemia viral oncogene 1 (Raf1), mRNA	chr6	115630197;115618572	115676635;115675858	1.01e-05	0.00037	-1.49988	12.6281	14.0872
Sobp	NM_175407;BC057055	NM_175407	uc007ezf.1;uc007ezg.1	Mus musculus sine oculis-binding protein homolog (Drosophila) (Sobp), mRNA	chr10	43020981;43002499	43174530	0.00021394	0.00196	-1.49935	10.461	11.9968
AK037841	AK037841		uc009mms.1	Mus musculus 16 days neonate thymus cDNA, RIKEN full-length enriched library, clone:A130053L16 product:unclassifiable, full insert sequence	chr8	84665127	84669406	0.00166793	0.0083	-1.49916	3.96399	5.43863
Nexn	AK162232;HQ179983;NM_199465;HQ179984;HQ179982	NM_199465	uc008rtb.2;uc029upd.1;uc029upe.1;uc008rtd.2;uc008rtc.1	Mus musculus nexilin (Nexn), mRNA	chr3	152237613;152236983	152248368;152255365;152266320	0.00011456	0.00134	-1.49834	14.1949	15.7203
Gpr111	NM_001033493	NM_001033493	uc008cos.1	Mus musculus G protein-coupled receptor 111 (Gpr111), mRNA	chr17	42708936	42742179	0.0016538	0.00825	-1.49719	3.97029	5.47159
Egf	AK157778;AK088408;AK136439;AK084927;NM_010113	NM_010113	uc012cxq.1;uc008rih.2;uc008rij.2;uc008rig.2;uc008rii.1	Mus musculus epidermal growth factor (Egf), mRNA	chr3	129735449;129677574;129699460	129725086;129755322	1.64e-05	0.000474	-1.49712	11.4788	12.9664
Ube2cbp	NM_027394	NM_027394	uc009qxc.1	Mus musculus ubiquitin-conjugating enzyme E2C binding protein (Ube2cbp), mRNA	chr9	86307233	86464916	0.000340306	0.00263	-1.4967	6.77813	8.23309
Zfp654	NM_028059	NM_028059	uc007zqd.1	Mus musculus zinc finger protein 654 (Zfp654), mRNA	chr16	64780346	64786321	2.53e-05	0.000595	-1.49656	10.1804	11.6344
1110004E09Rik	NM_026502;AK003413	NM_026502	uc007zwu.2;uc007zwt.2	Mus musculus RIKEN cDNA 1110004E09 gene (1110004E09Rik), mRNA	chr16	90925810	90934849	0.000132813	0.00147	-1.49562	9.89837	11.2466
Gsn	NM_001206367;NM_001206369;AK186578;NM_001206368;NM_146120	NM_001206367;NM_001206369;NM_001206368;NM_146120	uc008jkf.1;uc008jke.2;uc008jkg.2;uc008jkd.2;uc008jkc.2	Mus musculus gelsolin (Gsn)	chr2	35266743;35282379;35266819;35256358	35307902;35284828	5.54e-06	0.000282	-1.49541	14.8448	16.4013
Kifc2	NM_010630;AK144304	NM_010630	uc007wlk.1;uc007wll.1	Mus musculus kinesin family member C2 (Kifc2), mRNA	chr15	76659908;76660640	76668196	0.000361798	0.00275	-1.49341	7.75036	9.13542
Usp47	AK083763;NM_177249;NM_133758;AK082114	NM_177249;NM_133758	uc009jge.1;uc009jgf.1;uc009jgh.2;uc009jgg.2	Mus musculus ubiquitin specific peptidase 47 (Usp47)	chr7	112023505	112058849;112077720;112111386	0.0011155	0.00614	-1.49223	14.2849	15.6183
Cbwd1	NM_146097;NR_033744	NM_146097;NR_033744	uc008haw.2;uc008hax.2	Mus musculus COBW domain containing 1 (Cbwd1)	chr19	24919915	24961616	0.000116574	0.00136	-1.49201	9.91045	11.2386
Tmem182	NM_001081198	NM_001081198	uc007auq.1	Mus musculus transmembrane protein 182 (Tmem182), mRNA	chr1	40805600	40855267	0.00169707	0.0084	-1.49143	12.4819	13.8592
Upf2	BC039278;NM_001081132	NM_001081132	uc008igd.1;uc008igc.1	Mus musculus UPF2 regulator of nonsense transcripts homolog (yeast) (Upf2), mRNA	chr2	6023282;5951468	6056703	5.45e-05	0.000874	-1.49048	11.1232	12.532
Fxr2	NM_011814	NM_011814	uc007jqt.1	Mus musculus fragile X mental retardation, autosomal homolog 2 (Fxr2), mRNA	chr11	69632970	69653297	6.97e-05	0.00101	-1.49013	12.4798	13.8551
Idh3g	NM_008323;AK166925	NM_008323	uc009tmp.1;uc009tmq.1	Mus musculus isocitrate dehydrogenase 3 (NAD+), gamma (Idh3g), nuclear gene encoding mitochondrial protein, mRNA	chrX	73778962	73786897	0.000235055	0.00207	-1.49011	13.5486	14.9986
Slc38a11	NM_177074	NM_177074	uc008jwj.1	Mus musculus solute carrier family 38, member 11 (Slc38a11), mRNA	chr2	65316632	65364026	0.000521101	0.00356	-1.48953	4.81926	6.15275
AK043847	AK043847		uc007smc.1	Mus musculus 10 days neonate cortex cDNA, RIKEN full-length enriched library, clone:A830039N20 product:hypothetical protein, full insert sequence	chr14	23292292	23293643	0.000261061	0.00221	-1.48926	8.27574	9.6663
Zfp191	NM_021559;BC011345	NM_021559	uc008egm.1;uc008egn.1	Mus musculus zinc finger protein 191 (Zfp191), mRNA	chr18	24012266	24020320;24020771	1.09e-05	0.000385	-1.48872	10.9471	12.3458
Cdkn2aipnl	NM_029976	NM_029976	uc007ius.2	Mus musculus CDKN2A interacting protein N-terminal like (Cdkn2aipnl), mRNA	chr11	51967630	51977336	0.00063234	0.00409	-1.48755	10.731	12.039
1110054M08Rik	NR_037954	NR_037954	uc007yua.2	Mus musculus RIKEN cDNA 1110054M08 gene (1110054M08Rik), non-coding RNA	chr16	24392555	24393655	0.000487418	0.00338	-1.48728	8.59293	9.9464
Ppp6r2	NM_027805;NM_026813;AK083335;AK173000;BC024879	NM_027805;NM_026813	uc011zxt.1;uc007xfw.1;uc007xfx.1;uc007xfu.1;uc007xfv.1	Mus musculus protein phosphatase 6, regulatory subunit 2 (Ppp6r2)	chr15	89258945;89211558	89260672;89263268;89286261	0.000405821	0.00297	-1.48727	11.4964	12.8061
Prkca	NM_011101	NM_011101	uc011ygr.1	Mus musculus protein kinase C, alpha (Prkca), mRNA	chr11	107933386	108343888	0.000220671	0.00199	-1.48655	12.1797	13.5987
Lims2	NM_144862	NM_144862	uc008eiv.1	Mus musculus LIM and senescent cell antigen like domains 2 (Lims2), mRNA	chr18	31931506	31958619	2.59e-06	0.000207	-1.48582	9.89217	11.3799
Arfgap2	NM_023854;NM_001166024	NM_023854;NM_001166024	uc008kvq.2;uc008kvr.2	Mus musculus ADP-ribosylation factor GTPase activating protein 2 (Arfgap2)	chr2	91265114	91277371	0.000713321	0.00446	-1.48555	13.4274	14.8028
Scin	NM_009132;NM_001146196	NM_009132;NM_001146196	uc007nkw.2;uc011yln.1	Mus musculus scinderin (Scin)	chr12	40059770	40134228	0.00125543	0.00672	-1.48552	7.43258	8.96663
Synpo	AK158933;NM_177340;NM_001109975;BC065127;AK049810	NM_177340;NM_001109975	uc008fas.2;uc008fap.2;uc008fao.2;uc008faq.2;uc008far.2	Mus musculus synaptopodin (Synpo)	chr18	60600205;60593989	60630085;60624305;60600497;60610104	0.000239022	0.00209	-1.48489	12.9576	14.3706
E130012A19Rik	NM_175332	NM_175332	uc007leg.1	Mus musculus RIKEN cDNA E130012A19 gene (E130012A19Rik), mRNA	chr11	97627386	97629716	0.000458908	0.00323	-1.48464	5.49765	6.92727
AK079912	AK079912		uc009csb.1	Mus musculus adult male aorta and vein cDNA, RIKEN full-length enriched library, clone:A530001O10 product:unclassifiable, full insert sequence	chr6	86513894	86516273	7.52e-05	0.00105	-1.48386	9.32103	10.7579
Dnajc12	NM_013888;NM_001253685	NM_013888;NM_001253685	uc011xfm.1;uc007fkg.2	Mus musculus DnaJ (Hsp40) homolog, subfamily C, member 12 (Dnajc12)	chr10	63386562;63382442	63408840	6.91e-05	0.001	-1.48363	9.09643	10.4918
Atp2b3	BC118976;NM_177236	NM_177236	uc009tma.1;uc009tlz.1	Mus musculus ATPase, Ca++ transporting, plasma membrane 3 (Atp2b3), mRNA	chrX	73503085;73522834	73571005	0.000326483	0.00257	-1.48181	9.24548	10.6127
Atxn1	NM_001199304;NM_009124;NM_001199305	NM_001199304;NM_009124;NM_001199305	uc011yyv.2;uc011yyw.2;uc011yyx.2	Mus musculus ataxin 1 (Atxn1)	chr13	45549755	45964991	2.39e-06	0.000199	-1.48061	10.8536	12.2992
Jmy	NM_021310;AK139934	NM_021310	uc007rlg.1;uc007rlf.2	Mus musculus junction-mediating and regulatory protein (Jmy), mRNA	chr13	93430096;93453374	93464717;93499808	0.000216835	0.00197	-1.4797	11.2819	12.7492
2010003O02Rik	NR_045265	NR_045265	uc029uqa.1	Mus musculus RIKEN cDNA 2010003O02 gene (2010003O02Rik), non-coding RNA	chr4	40269578	40270221	7.61e-05	0.00106	-1.47815	7.87137	9.32141
Acadm	NM_007382	NM_007382	uc008ruj.1	Mus musculus acyl-Coenzyme A dehydrogenase, medium chain (Acadm), nuclear gene encoding mitochondrial protein, mRNA	chr3	153922358	153944432	0.000137676	0.00151	-1.47776	13.9807	15.46
Cox8b	NM_007751	NM_007751	uc009kio.2	Mus musculus cytochrome c oxidase, subunit VIIIb (Cox8b), nuclear gene encoding mitochondrial protein, mRNA	chr7	140898941	140900446	0.00142614	0.00739	-1.47677	13.314	14.703
Gm15179	NR_037976	NR_037976	uc007boy.2	Mus musculus predicted gene 15179 (Gm15179), non-coding RNA	chr1	75368209	75375015	3.62e-05	0.0007	-1.47673	8.01787	9.48859
Fbxl17	AK154497;BC058120;NM_015794	NM_015794	uc008dfl.2;uc008dfj.2;uc008dfk.2	Mus musculus F-box and leucine-rich repeat protein 17 (Fbxl17), mRNA	chr17	63045951	63500580;63492753;63451698	0.000604413	0.00396	-1.47646	12.4179	13.7313
Zfp882	NM_001166645	NM_001166645	uc009mey.2	Mus musculus zinc finger protein 882 (Zfp882), mRNA	chr8	71908605	71918851	0.000104792	0.00127	-1.47621	7.05671	8.4845
Rasgrp3	NM_001166493;NM_207246	NM_001166493;NM_207246	uc012axi.1;uc008dop.2	Mus musculus RAS, guanyl releasing protein 3 (Rasgrp3)	chr17	75465537;75435904	75529053	4.99e-07	0.000123	-1.47466	11.3289	12.8248
Zfp238	NM_013915;BC050909;BC089333;NM_001012330	NM_013915;NM_001012330	uc007dum.1;uc007dun.2;uc011wxi.2;uc007dul.2	Mus musculus zinc finger protein 238 (Zfp238)	chr1	177442406;177444660;177445820	177450761;177450764	1.29e-05	0.00042	-1.47448	12.9012	14.3093
Ubqln4	AK214528;NM_033526;AK160578	NM_033526	uc012crz.1;uc008pvq.1;uc008pvr.1	Mus musculus ubiquilin 4 (Ubqln4), mRNA	chr3	88553715;88556656	88569725;88563560;88565090	0.000108966	0.00131	-1.47398	12.5464	13.9413
Alpk3	AK220384;NM_054085	NM_054085	uc012fnt.1;uc009ibr.1	Mus musculus alpha-kinase 3 (Alpk3), mRNA	chr7	81092146;81057599	81105612	1.07e-05	0.000381	-1.47384	13.457	14.8894
AK085420	AK085420		uc007iin.1	Mus musculus 0 day neonate kidney cDNA, RIKEN full-length enriched library, clone:D630024D03 product:unclassifiable, full insert sequence	chr11	31800687	31824547	0.000583517	0.00387	-1.47355	4.2496	5.80489
Dusp28	NM_175118	NM_175118	uc007cbu.1	Mus musculus dual specificity phosphatase 28 (Dusp28), mRNA	chr1	92906988	92908620	1.45e-05	0.000449	-1.4735	9.37754	10.8566
Vegfa	NM_001110266;NM_001025257;NM_009505;AY263146;NM_001110267;AY120866;NM_001110268;NM_001025250	NM_001110268;NM_001110266;NM_001025257;NM_009505;NM_001110267;NM_001025250	uc008crr.3;uc008cro.3;uc012auk.2;uc012auj.2;uc008crn.3;uc008crp.3;uc012aui.2;uc008crq.1	Mus musculus vascular endothelial growth factor A (Vegfa)	chr17	46016992;46025210;46022217	46028399;46025163;46032377	4.67e-06	0.000259	-1.47339	12.7076	14.1116
Hsf4	NM_001256044;NM_001256042;NM_011939;NR_045689	NM_001256044;NM_001256042;NM_011939;NR_045689	uc012gjg.2;uc009nca.2;uc009ncb.2;uc009ncc.2	Mus musculus heat shock transcription factor 4 (Hsf4)	chr8	105269800	105275845	6.7e-05	0.000982	-1.4726	8.43975	9.85594
Fyco1	NM_001110253;NM_148925;AK013060	NM_001110253;NM_148925	uc009sgv.2;uc029xgt.1;uc029xgu.1	Mus musculus FYVE and coiled-coil domain containing 1 (Fyco1)	chr9	123789509;123838181	123851661;123851899	0.000681083	0.00432	-1.47259	14.1694	15.5647
Sdha	NM_023281	NM_023281	uc007rfa.1	Mus musculus succinate dehydrogenase complex, subunit A, flavoprotein (Fp) (Sdha), nuclear gene encoding mitochondrial protein, mRNA	chr13	74322254	74350240	0.000612095	0.00399	-1.47221	15.0483	16.4589
Jsrp1	AK009578;NM_028001	NM_028001	uc007geu.2;uc007gev.2	Mus musculus junctional sarcoplasmic reticulum protein 1 (Jsrp1), mRNA	chr10	80808495	80813498	1.19e-05	0.000404	-1.47194	12.9998	14.488
E130307A14Rik	NR_038037	NR_038037	uc007ewb.2	Mus musculus RIKEN cDNA E130307A14 gene (E130307A14Rik), non-coding RNA	chr10	39621410	39732007	8.78e-06	0.000345	-1.46995	8.04217	9.46983
Drap1	AK005445;NM_024176	NM_024176	uc008gcy.1;uc008gcz.1	Mus musculus Dr1 associated protein 1 (negative cofactor 2 alpha) (Drap1), mRNA	chr19	5422823	5424474;5424916	0.000582999	0.00386	-1.46991	13.3344	14.7482
Asnsd1	AK034746;AK218145;NM_133728;AK154984;AK168534	NM_133728	uc011wku.1;uc007azg.1;uc007aze.1;uc007azf.1;uc007azh.1	Mus musculus asparagine synthetase domain containing 1 (Asnsd1), mRNA	chr1	53347014;53344643;53325506;53344641	53346761;53352699	0.00021819	0.00198	-1.46989	12.6673	14.0051
Aktip	BC008130;AK211810;BC034861;NM_010241;AK158704	NM_010241	uc009msm.1;uc009msl.1;uc012gig.1;uc009msn.1;uc009mso.1	Mus musculus 17 days pregnant adult female amnion cDNA, RIKEN full-length enriched library, clone:I920006F23 product:fused toes, full insert sequence;Mus musculus thymoma viral proto-oncogene 1 interacting protein (Aktip), mRNA	chr8	91123498;91131040	91134023;91135496	1.94e-05	0.000518	-1.4698	11.3232	12.7217
Tfb2m	NM_008249;AK209110	NM_008249	uc007dvl.1;uc011wxm.1	Mus musculus transcription factor B2, mitochondrial (Tfb2m), nuclear gene encoding mitochondrial protein, mRNA	chr1	179528055	179546267;179533722	0.000120359	0.00139	-1.4697	11.5548	12.9539
Mccc1	NM_023644;AK160184;AK032203	NM_023644	uc012cot.2;uc008oyy.3;uc008oyz.1	Mus musculus methylcrotonoyl-Coenzyme A carboxylase 1 (alpha) (Mccc1), nuclear gene encoding mitochondrial protein, mRNA	chr3	35973889;35959305	35995917;36000678	0.000119663	0.00138	-1.46949	10.8816	12.2416
Rab11fip3	AK052775;NM_001162869;NM_153140;NM_001162868	NM_001162869;NM_153140;NM_001162868	uc008bdf.1;uc008bde.2;uc008bdc.2;uc008bdd.2	Mus musculus RAB11 family interacting protein 3 (class II) (Rab11fip3)	chr17	25989035;26003650	26069177;26021860	0.000101034	0.00125	-1.46809	12.4216	13.7408
Esrrg	NM_001243792;AB093266;NM_011935	NM_001243792;NM_011935	uc007eaa.2;uc007eab.2;uc011wyg.2	Mus musculus estrogen-related receptor gamma (Esrrg)	chr1	187997826;187609005	188214884	0.00039095	0.00289	-1.46776	10.1703	11.6044
Gyg	NM_013755	NM_013755	uc008oso.1	Mus musculus glycogenin (Gyg), mRNA	chr3	20122083	20155096	0.000445917	0.00317	-1.46733	14.2424	15.5756
Pla2g12a	NM_183423;NM_023196	NM_183423;NM_023196	uc008rip.2;uc012cxt.1	Mus musculus phospholipase A2, group XIIA (Pla2g12a)	chr3	129878621;129881183	129895821	0.00155219	0.00787	-1.46715	11.5546	12.9734
Fhod3	AK046161;NM_175276;BC060607;AB100088;BC138046	NM_175276	uc008eha.1;uc008ehc.1;uc012bak.1;uc008ehd.1;uc008ehb.1	Mus musculus formin homology 2 domain containing 3 (Fhod3), mRNA	chr18	25066216;24709444	24771536;25133501	2.95e-06	0.000219	-1.46709	11.1709	12.6363
AK031097	AK031097		uc008pmi.1	Mus musculus 13 days embryo forelimb cDNA, RIKEN full-length enriched library, clone:5930404J21 product:unclassifiable, full insert sequence	chr3	69554470	69560802	0.00014727	0.00157	-1.467	12.305	13.7134
Ndufb4	NM_026610	NM_026610	uc007zei.1	Mus musculus NADH dehydrogenase (ubiquinone) 1 beta subcomplex 4 (Ndufb4), nuclear gene encoding mitochondrial protein, mRNA	chr16	37647601	37654368	4.44e-05	0.000781	-1.46697	12.3845	13.8267
Mfsd4	AK085484;AK048692;NM_172510;BC058790;NM_001114662;FN434127;AK044667	NM_172510;NM_001114662	uc007cog.2;uc011wru.1;uc011wrt.1;uc011wrr.1;uc007cof.2;uc007coe.2;uc011wrs.1	Mus musculus major facilitator superfamily domain containing 4 (Mfsd4)	chr1	132022810;132036782;132026620;132026807	132041928;132068062	0.000169634	0.0017	-1.46555	9.28404	10.8404
Myh2	DQ020161;AK036437;NM_001039545	NM_001039545	uc007jmb.1;uc007jmd.2;uc007jmc.1	Mus musculus myosin, heavy polypeptide 2, skeletal muscle, adult (Myh2), mRNA	chr11	67171100;67171026	67173568;67197517;67174622	0.001341	0.00707	-1.46522	16.2077	17.7028
Fan1	AK077918;NM_177893;AK173087;BC116271	NM_177893	uc009hgf.2;uc012fmp.1;uc009hge.1;uc029wgg.1	RecName: Full=Fanconi-associated nuclease 1; EC=3.1.21.-; EC=3.1.4.1; AltName: Full=FANCD2/FANCI-associated nuclease 1; AltName: Full=Myotubularin-related protein 15;Mus musculus FANCD2/FANCI-associated nuclease 1 (Fan1), mRNA	chr7	64370152;64361491;64346757;64370911	64373754;64374095;64374041	0.000331318	0.00259	-1.46445	9.08819	10.4065
Akt1s1	NM_026270;NM_001253920	NM_026270;NM_001253920	uc009gre.2;uc009grd.2	Mus musculus AKT1 substrate 1 (proline-rich) (Akt1s1)	chr7	44849223;44850006	44855421	1.07e-05	0.000382	-1.4631	11.3854	12.7498
Gng7	NM_010319;NM_001038655	NM_010319;NM_001038655	uc007gfn.1;uc007gfm.1	Mus musculus guanine nucleotide binding protein (G protein), gamma 7 (Gng7)	chr10	80948623	81001365;81014925	0.000129578	0.00145	-1.46302	7.15672	8.64929
Atp5sl	NM_025504;AK002370	NM_025504	uc009ftf.1;uc009fte.1	Mus musculus ATP5S-like (Atp5sl), mRNA	chr7	25619430;25619492	25625550	7.91e-06	0.00033	-1.46296	10.3237	11.7746
2410127L17Rik	NM_026120;BC019559;AK182869	NM_026120	uc008gxv.1;uc008gxw.1;uc008gxx.1	Mus musculus RIKEN cDNA 2410127L17 gene (2410127L17Rik), mRNA	chr19	18670878;18671328;18670779	18677883;18704792	0.00018017	0.00176	-1.46282	13.2324	14.5839
Usp24	AK045043;NM_183225	NM_183225	uc008tyh.2;uc008tyf.2	Mus musculus ubiquitin specific peptidase 24 (Usp24), mRNA	chr4	106316212	106360883;106441327	8.26e-05	0.0011	-1.46256	12.9944	14.3318
Bckdhb	L16992;NM_199195	NM_199195	uc009qwr.1;uc009qws.1	Mus musculus branched chain ketoacid dehydrogenase E1, beta polypeptide (Bckdhb), nuclear gene encoding mitochondrial protein, mRNA	chr9	83925151;83948780	84124240	1.26e-05	0.000416	-1.46253	10.0452	11.4967
Cox6a2	NM_009943	NM_009943	uc009jyi.1	Mus musculus cytochrome c oxidase, subunit VI a, polypeptide 2 (Cox6a2), nuclear gene encoding mitochondrial protein, mRNA	chr7	128205434	128206366	0.000107581	0.00129	-1.46248	14.1394	15.5951
Mipep	NR_040642;AK044460	NM_027436	uc007ufg.3;uc007ufh.3	Mus musculus mitochondrial intermediate peptidase (Mipep)	chr14	60784565	60905480	0.000195545	0.00185	-1.46207	11.138	12.4833
Adk	AK028100;AK032871;NM_134079;NM_001243041	NM_134079;NM_001243041	uc007sle.2;uc007sld.2;uc007slb.2;uc007slc.2	Mus musculus adenosine kinase (Adk)	chr14	21052573;21076151	21319662;21053921;21448569	9.39e-05	0.00119	-1.46191	11.1675	12.6834
Cry2	AK037778;NM_009963;NM_001113333	NM_009963;NM_001113333	uc008kxz.2;uc008kya.2;uc008kxy.2	Mus musculus cryptochrome 2 (photolyase-like) (Cry2)	chr2	92403646;92411259;92425153	92434069	0.00144936	0.00749	-1.46141	11.4815	12.7923
Plk1s1	AK182734;NM_001033298	NM_001033298	uc008mso.1;uc012cfk.1	Mus musculus polo-like kinase 1 substrate 1 (Plk1s1), mRNA	chr2	146863706;146855888	146970089;146889666	1.49e-05	0.000455	-1.46062	10.1624	11.588
D0H4S114	NM_001109989;NM_001109988;NM_053078	NM_001109989;NM_001109988;NM_053078	uc008eju.2;uc008ejt.2;uc012bav.1	Mus musculus DNA segment, human D4S114 (D0H4S114)	chr18	33437018	33464029;33463634;33463747	1.48e-05	0.000454	-1.46026	11.7935	13.2339
D330041H03Rik	NR_033554;AK166073;AK038021	NR_033554	uc008avr.1;uc008avq.1;uc012amh.1	Mus musculus RIKEN cDNA D330041H03 gene (D330041H03Rik), non-coding RNA	chr17	24409480;24404648	24414513	0.00138225	0.00721	-1.46025	6.96028	8.4049
Ntf3	NM_001164035;NM_008742;NM_001164034	NM_001164035;NM_008742;NM_001164034	uc012esx.1;uc009duz.2;uc012esy.1	Mus musculus neurotrophin 3 (Ntf3)	chr6	126101411	126166744;126164960	9.08e-08	7.15e-05	-1.4601	5.80318	7.25931
Hif1an	NM_176958;AK084960	NM_176958	uc008hpx.1;uc008hpy.1	Mus musculus hypoxia-inducible factor 1, alpha subunit inhibitor (Hif1an), mRNA	chr19	44562853	44563952;44576274	0.000168705	0.00169	-1.45977	13.9298	15.2801
Herpud1	NM_022331;AK081688	NM_022331	uc009mwh.1;uc009mwg.1	Mus musculus homocysteine-inducible, endoplasmic reticulum stress-inducible, ubiquitin-like domain member 1 (Herpud1), mRNA	chr8	94386499	94395358	0.000560144	0.00376	-1.45961	12.3752	13.7014
AW549542	AK035112;NR_045702	NR_045702	uc029vnx.1;uc008zgs.2	Mus musculus expressed sequence AW549542 (AW549542), non-coding RNA	chr5	119570128	119580356;119627382	0.000640398	0.00413	-1.45946	6.0059	7.44414
Gm14326	NM_001190302	NM_001190302	uc012clp.1	Mus musculus predicted gene 14326 (Gm14326), mRNA	chr2	177942610	177957289	5e-05	0.000832	-1.45942	9.78736	11.3956
Rai2	NM_198409;NM_001103367	NM_198409;NM_001103367	uc009uua.2;uc009uub.2	Mus musculus retinoic acid induced 2 (Rai2)	chrX	161717552;161717035	161779494	1.99e-05	0.000525	-1.45901	9.79494	11.2271
Aldoart2	NR_003959	NR_003959	uc007nos.2	Mus musculus aldolase 1 A retrogene 2 (Aldoart2), non-coding RNA	chr12	55565134	55566709	0.00164196	0.0082	-1.45726	2.3266	3.62376
Lnp	AK143497;AK048501;NM_027133;NM_001110209;AK082900;AK053593	NM_027133;NM_001110209	uc012bxj.1;uc008kds.2;uc008kdo.2;uc008kdq.2;uc008kdr.2;uc012bxk.1	Mus musculus limb and neural patterns (Lnp)	chr2	74551060;74514836;74551367	74533106;74578948	0.000220083	0.00199	-1.45717	11.9766	13.3154
Chpt1	BC031435;AK135054;NM_144807;NM_001146690;NR_027477	NM_001146690;NM_144807	uc011xlh.1;uc007grq.2;uc007grs.2;uc007grp.2;uc007grr.2	Mus musculus choline phosphotransferase 1 (Chpt1)	chr10	88473475;88487063;88472812	88503970;88482315	0.000585439	0.00388	-1.45691	12.665	14.046
Ndufa4	NM_010886	NM_010886	uc009ayd.1	Mus musculus NADH dehydrogenase (ubiquinone) 1 alpha subcomplex, 4 (Ndufa4), nuclear gene encoding mitochondrial protein, mRNA	chr6	11900372	11907446	0.000174648	0.00173	-1.45624	13.9046	15.3165
Rpp40	NM_145938	NM_145938	uc011yyj.1	Mus musculus ribonuclease P 40 subunit (human) (Rpp40), mRNA	chr13	35895103	35906347	0.00130413	0.00691	-1.45613	8.38308	9.70864
Prkar2a	NM_008924	NM_008924	uc009rqt.1	Mus musculus protein kinase, cAMP dependent regulatory, type II alpha (Prkar2a), mRNA	chr9	108692142	108749511	4.32e-05	0.000769	-1.45583	13.436	14.8296
Myadml2	NM_026751;NM_001204820	NM_026751;NM_001204820	uc029rqg.1;uc007mtx.2	Mus musculus myeloid-associated differentiation marker-like 2 (Myadml2)	chr11	120646030	120648337	0.000198617	0.00187	-1.45473	11.9145	13.3713
Ptpn14	NM_008976;AK086524;AF170903;AK156480;AK086515;AK028783;AF170904	NM_008976	uc007eaw.1;uc011wyl.1;uc007eat.1;uc011wyk.1;uc007eav.1;uc007eas.1;uc007eau.1	Mus musculus protein tyrosine phosphatase, non-receptor type 14 (Ptpn14), mRNA	chr1	189762597;189728267;189845042;189786635	189876693;189840609;189852463	5.68e-06	0.000283	-1.45444	10.6617	12.0701
Glrx2	NM_001038593;NM_001038592;BC145303;NM_001038594;NM_023505	NM_001038593;NM_001038592;NM_001038594;NM_023505	uc007cxa.1;uc007cxb.1;uc007cwz.1;uc011wtj.1;uc007cxc.1	Mus musculus glutaredoxin 2 (thioltransferase) (Glrx2), nuclear gene encoding mitochondrial protein	chr1	143739348;143739567;143739614;143740446	143749678	6.05e-05	0.00093	-1.45402	10.4908	11.8944
Timp3	NM_011595	NM_011595	uc007gnr.1	Mus musculus tissue inhibitor of metalloproteinase 3 (Timp3), mRNA	chr10	86300411	86349505	2.08e-05	0.000535	-1.454	12.7553	14.2731
Dyx1c1	NM_026314;NM_001163725	NM_026314;NM_001163725	uc009qqj.2;uc012gwu.1	Mus musculus dyslexia susceptibility 1 candidate 1 homolog (human) (Dyx1c1)	chr9	72958784	72973067	0.000254133	0.00217	-1.45398	6.0322	7.44916
Tada2a	NM_172562	NM_172562	uc007kqf.1	Mus musculus transcriptional adaptor 2A (Tada2a), mRNA	chr11	84078919	84129568	0.000429951	0.0031	-1.45343	9.81718	11.178
Trpt1	DQ113648;NR_027351;NM_153597	NR_027351;NM_153597	uc012bhs.1;uc008gka.2;uc012bhr.1	Mus musculus tRNA phosphotransferase 1 (Trpt1)	chr19	6996130;6996695	6999285;6998565	3.91e-06	0.00024	-1.45253	8.88573	10.355
Ptpmt1	AK003210;NM_025576;AK168416	NM_025576	uc008ktu.1;uc008ktv.1;uc008ktw.1	Mus musculus protein tyrosine phosphatase, mitochondrial 1 (Ptpmt1), nuclear gene encoding mitochondrial protein, mRNA	chr2	90910712	90918050;90917596	2.88e-06	0.000217	-1.45251	10.4146	11.8226
Sema3c	NM_013657;AK077231	NM_013657	uc008wnm.1;uc008wnl.1	Mus musculus sema domain, immunoglobulin domain (Ig), short basic domain, secreted, (semaphorin) 3C (Sema3c), mRNA	chr5	17694201;17574815	17730267	6.09e-06	0.00029	-1.45214	11.3121	12.7429
Tmed1	AK160525;BC145298;NM_010744	NM_010744	uc009olp.1;uc009olq.1;uc012gpg.1	Mus musculus transmembrane emp24 domain containing 1 (Tmed1), mRNA	chr9	21507379	21510186	3.67e-06	0.000237	-1.4517	9.97748	11.3942
AI314976	NM_207219;BC022574;BC157987	NM_207219	uc008cxw.1;uc008cxu.1;uc008cxv.1	Mus musculus expressed sequence AI314976 (AI314976), mRNA	chr17	48410080;48410013;48410079	48417266	7.15e-06	0.000314	-1.45132	9.46323	10.8684
Rfwd2	NM_011931	NM_011931	uc007ddz.1	Mus musculus ring finger and WD repeat domain 2 (Rfwd2), mRNA	chr1	159232325	159347580	5.11e-05	0.000844	-1.45131	12.2435	13.5762
Car3	NM_007606;AK017227	NM_007606	uc008oqs.1;uc008oqr.1	Mus musculus carbonic anhydrase 3 (Car3), mRNA	chr3	14863537	14865550;14872373	0.000248247	0.00214	-1.45064	15.4152	16.9615
Rsph10b2	AK015903		uc009ald.1	SubName: Full=Uncharacterized protein; Flags: Fragment	chr5	143933034	143946399	0.000621438	0.00403	-1.45057	3.27486	4.70725
Ndufs7	NM_029272	NM_029272	uc007gci.1	Mus musculus NADH dehydrogenase (ubiquinone) Fe-S protein 7 (Ndufs7), nuclear gene encoding mitochondrial protein, mRNA	chr10	80249451	80256792	3.36e-05	0.000678	-1.45054	12.7479	14.2052
Crebl2	AK206151;NM_177687	NM_177687	uc009ekt.1;uc009eku.1	Mus musculus cAMP responsive element binding protein-like 2 (Crebl2), mRNA	chr6	134830198;134849102	134857883	2.09e-05	0.000538	-1.45034	9.24268	10.6772
AK085365	AK085365		uc007gsq.1	Mus musculus adult male cerebellum cDNA, RIKEN full-length enriched library, clone:1500026H17 product:unclassifiable, full insert sequence	chr10	89686370	89689363	0.000147982	0.00157	-1.45028	5.67342	7.03822
Ndufa12	NM_025551	NM_025551	uc007gvq.1	Mus musculus NADH dehydrogenase (ubiquinone) 1 alpha subcomplex, 12 (Ndufa12), nuclear gene encoding mitochondrial protein, mRNA	chr10	94199008	94220948	0.000416225	0.00303	-1.44987	12.6983	14.0818
AK166159	AK166159		uc009mho.1	Mus musculus lung RCB-0558 LLC cDNA, RIKEN full-length enriched library, clone:G730049E10 product:unclassifiable, full insert sequence	chr8	77518114	77523898	0.000689412	0.00435	-1.44933	5.92648	7.29428
Cry1	NM_007771	NM_007771	uc007gle.1	Mus musculus cryptochrome 1 (photolyase-like) (Cry1), mRNA	chr10	85131699	85185054	4.66e-06	0.000259	-1.44815	9.53913	10.9456
Tubd1	NM_001199045;NM_019756;NM_001199047;NM_001199046	NM_001199045;NM_019756;NM_001199047;NM_001199046	uc007ksu.2;uc007kss.1;uc007kst.2;uc007ksr.1	Mus musculus tubulin, delta 1 (Tubd1)	chr11	86544990	86567360	4.67e-06	0.000259	-1.4481	8.74105	10.1645
Otud7b	NM_001025613;BC037040;NM_001025614	NM_001025613;NM_001025614	uc008qmc.1;uc008qma.1;uc008qmb.1	Mus musculus OTU domain containing 7B (Otud7b)	chr3	96105291;96104526	96161129	0.000366006	0.00277	-1.44637	12.2872	13.5995
Gjc3	NM_080450	NM_080450	uc009aeg.1	Mus musculus gap junction protein, gamma 3 (Gjc3), mRNA	chr5	137953808	137962959	7.69e-05	0.00106	-1.44567	7.17558	8.60734
Gpr116	AK173020;NM_001081178	NM_001081178	uc008cpb.1;uc008cpa.1	Mus musculus G protein-coupled receptor 116 (Gpr116), mRNA	chr17	43389465;43426938	43459557	4.77e-07	0.000123	-1.44546	12.4755	13.9109
Rarb	AK043726;AK054178;NM_011243;S92180;X56569;AK190447	NM_011243	uc007shj.1;uc007shi.1;uc007shf.1;uc007shg.1;uc007she.1;uc007shh.1	Mus musculus retinoic acid receptor, beta (Rarb), mRNA	chr14	16430839;16547274;16548413	16575210;16819134;16575244	0.00106968	0.00596	-1.44525	8.86303	10.1871
Adsl	NM_009634	NM_009634	uc007wvz.1	Mus musculus adenylosuccinate lyase (Adsl), mRNA	chr15	80948518	80969373	7.93e-05	0.00108	-1.44514	12.3103	13.708
Cisd1	NM_134007	NM_134007	uc007foq.1	Mus musculus CDGSH iron sulfur domain 1 (Cisd1), mRNA	chr10	71330493	71344849	0.000160414	0.00165	-1.44491	12.4487	13.806
Fgf6	NM_010204	NM_010204	uc009dvo.1	Mus musculus fibroblast growth factor 6 (Fgf6), mRNA	chr6	127015541	127024718	0.00158031	0.00797	-1.44478	5.51472	7.23818
Cbfb	NM_001161458;NM_022309;NM_001161457;NM_001161456	NM_001161458;NM_022309;NM_001161457;NM_001161456	uc009nbr.2;uc012gjd.1;uc009nbp.2;uc009nbq.2	Mus musculus core binding factor beta (Cbfb)	chr8	105170673	105217988	1.34e-05	0.000428	-1.44387	12.6373	14.0206
Ppp1r16b	AK044453;NM_153089;NM_001159662	NM_153089;NM_001159662	uc012cil.1;uc008nqo.2;uc008nqp.2	Mus musculus protein phosphatase 1, regulatory (inhibitor) subunit 16B (Ppp1r16b)	chr2	158666629;158667134	158759334;158766334	2.54e-05	0.000595	-1.44334	8.03872	9.37158
Ddrgk1	NM_029832	NM_029832	uc008mjs.1	Mus musculus DDRGK domain containing 1 (Ddrgk1), mRNA	chr2	130654082	130664645	3.82e-05	0.000721	-1.4431	11.5396	12.9193
Gm12070	NR_002890	NM_008084	uc007igj.1	Mus musculus predicted gene 12070 (Gm12070), non-coding RNA	chr11	26785107	26787859	9.54e-05	0.0012	-1.44226	12.9325	14.5436
Pitpnc1	AB077282;AK153625;AK003844;AK172137;AK171340;AK171918;NM_145823	NM_145823	uc007map.1;uc007mam.1;uc007mao.1;uc007mal.1;uc011ygq.1;uc007man.1;uc007mak.1	Mus musculus phosphatidylinositol transfer protein, cytoplasmic 1 (Pitpnc1), mRNA	chr11	107233335;107222072;107207891;107294329	107470720;107337637	1.09e-05	0.000384	-1.44207	11.9241	13.3435
Scn4a	NM_133199	NM_133199	uc007lyu.1	Mus musculus sodium channel, voltage-gated, type IV, alpha (Scn4a), mRNA	chr11	106318592	106349390	0.000261824	0.00221	-1.44205	14.6677	15.996
Ppp3ca	AK150393;AK076570;NM_008913	NM_008913	uc008rmi.1;uc008rmh.1;uc008rmg.1	Mus musculus protein phosphatase 3, catalytic subunit, alpha isoform (Ppp3ca), mRNA	chr3	136670769;136903051	136935779	0.000196408	0.00186	-1.442	12.9045	14.2389
Arl4a	NM_001039515;NM_007487;BC003725	NM_001039515;NM_007487	uc007nkr.1;uc007nkt.1;uc007nks.1	Mus musculus ADP-ribosylation factor-like 4A (Arl4a)	chr12	40005446;40033290	40037987;40037376	2.15e-05	0.000543	-1.4414	10.5193	11.9746
C030046I01Rik	NM_177994;BC040686	NM_177994	uc007gan.1;uc029raa.1	Mus musculus RIKEN cDNA C030046I01 gene (C030046I01Rik), mRNA;Mus musculus cDNA, clone:Y0G0116B10, strand:minus, reference:ENSEMBL:Mouse-Transcript-ENST:ENSMUST00000045628, based on BLAT search	chr10	79910052;79910051	79910433;79916930	4.48e-05	0.000782	-1.44119	12.2346	13.6104
Kcnj2	NM_008425	NM_008425	uc007mdw.2	Mus musculus potassium inwardly-rectifying channel, subfamily J, member 2 (Kcnj2), mRNA	chr11	111066163	111076825	3.33e-05	0.000675	-1.44096	11.9709	13.403
Itpr1	S75867;NM_010585;AK042240;AK049015	NM_010585	uc009ddh.3;uc009ddi.1;uc009ddj.1;uc009ddg.1	Mus musculus inositol 1,4,5-trisphosphate receptor 1 (Itpr1), mRNA	chr6	108252957;108416809;108213095	108440687;108551116;108393000;108349723	7.55e-05	0.00106	-1.44092	11.1225	12.4944
Kat2b	NM_001190846;NM_020005	NM_001190846;NM_020005	uc012avj.1;uc008czp.2	Mus musculus K(lysine) acetyltransferase 2B (Kat2b)	chr17	53584125;53566970	53672721	0.000310709	0.00249	-1.44057	12.4867	13.7811
Fads6	BC050213;NM_178035	NM_178035	uc007mha.1;uc007mgz.2	Mus musculus fatty acid desaturase domain family, member 6 (Fads6), mRNA	chr11	115294997;115283365	115297664;115297546	7.82e-05	0.00107	-1.44048	7.06615	8.46025
Abcf2	NM_001190443;NM_013853	NM_001190443;NM_013853	uc008wsb.2;uc012dtd.1	Mus musculus ATP-binding cassette, sub-family F (GCN20), member 2 (Abcf2), nuclear gene encoding mitochondrial protein	chr5	24565340	24577467	0.000201251	0.00188	-1.44011	12.7322	14.0568
Klhl24	NM_029436	NM_029436	uc007yph.1	Mus musculus kelch-like 24 (Drosophila) (Klhl24), mRNA	chr16	20097553	20127744	0.000140536	0.00153	-1.43962	12.9551	14.3467
Sucla2	AK016060;AK081965;NM_011506	NM_011506	uc007upy.1;uc007upx.1;uc007upw.1	Mus musculus succinate-Coenzyme A ligase, ADP-forming, beta subunit (Sucla2), nuclear gene encoding mitochondrial protein, mRNA	chr14	73552785	73556827;73596142;73595783	0.000647409	0.00416	-1.43936	14.3195	15.6957
Tmem150a	NM_144916	NM_144916	uc009cih.1	Mus musculus transmembrane protein 150A (Tmem150a), mRNA	chr6	72355482	72359762	1.52e-06	0.000167	-1.43873	10.0726	11.5279
Cox2	AK131586		uc009vez.1	Mus musculus cytochrome c oxidase subunit II (Cox2) mRNA, complete cds; mitochondrial gene for mitochondrial product	chrM	7009	7699	0.000832505	0.00497	-1.43817	20.1	21.4542
Apba3	NM_018758	NM_018758	uc007ggz.2	Mus musculus amyloid beta (A4) precursor protein-binding, family A, member 3 (Apba3), mRNA	chr10	81268171	81273247	5.68e-06	0.000283	-1.438	10.6899	12.148
Maf	AK152074;NM_001025577	NM_001025577	uc009nof.1;uc009noe.2	Mus musculus avian musculoaponeurotic fibrosarcoma (v-maf) AS42 oncogene homolog (Maf), mRNA	chr8	115703252;115682941	115706894;115706863	8.5e-05	0.00112	-1.43795	12.9905	14.447
Gcdh	NM_008097;NM_001044744	NM_008097;NM_001044744	uc009mny.1;uc009mnx.1	Mus musculus glutaryl-Coenzyme A dehydrogenase (Gcdh), nuclear gene encoding mitochondrial protein	chr8	84886386	84893921	0.00016038	0.00165	-1.43767	10.6224	12.0174
Amotl1	NM_001081395;AK016526	NM_001081395	uc009oeq.1;uc009oep.1	Mus musculus angiomotin-like 1 (Amotl1), mRNA	chr9	14541966	14615000;14643529	0.00128588	0.00684	-1.4372	14.933	16.1882
Ndufa6	NM_025987	NM_025987	uc007wzc.2	Mus musculus NADH dehydrogenase (ubiquinone) 1 alpha subcomplex, 6 (B14) (Ndufa6), nuclear gene encoding mitochondrial protein, mRNA	chr15	82350138	82354291	0.000177801	0.00174	-1.43711	12.6489	13.9759
Ndufb9	NM_023172	NM_023172	uc007vtw.1	Mus musculus NADH dehydrogenase (ubiquinone) 1 beta subcomplex, 9 (Ndufb9), nuclear gene encoding mitochondrial protein, mRNA	chr15	58933809	58939489	0.000224575	0.00202	-1.43694	13.6617	15.0256
Larp1b	NM_001040399;AK136175;AK163348	NM_001040399	uc008pcb.1;uc008pcc.1;uc008pca.1	Mus musculus La ribonucleoprotein domain family, member 1B (Larp1b), mRNA;SubName: Full=MCG140923; SubName: Full=Uncharacterized protein	chr3	41011087;40950791;40950630	40977793;41040198	0.000531428	0.00361	-1.43501	11.1903	12.5385
D5Ertd579e	AK032804;NM_001081232;AK083736	NM_001081232	uc029vhe.1;uc029vhd.1;uc029vhc.1	Mus musculus DNA segment, Chr 5, ERATO Doi 579, expressed (D5Ertd579e), mRNA	chr5	36617864;36600488;36627118	36695969	7.95e-06	0.00033	-1.43497	12.7602	14.1309
Hist2h2aa1	NM_178212	NM_178212	uc008qml.1	Mus musculus histone cluster 2, H2aa1 (Hist2h2aa1), mRNA	chr3	96239715	96240293	0.00182464	0.00889	-1.43491	7.91033	9.2992
Fam100b	NR_003376	NM_176902	uc007mlb.1	Mus musculus family with sequence similarity 100, member B (Fam100b), mRNA	chr11	116434093	116439077	1.61e-05	0.000472	-1.4343	10.4169	11.8758
Eaf2	NM_134111;NM_001113405;NM_001113401;AK076871	NM_134111;NM_001113405;NM_001113401	uc007zcy.1;uc007zcz.1;uc012afi.1;uc007zcx.1	Mus musculus ELL associated factor 2 (Eaf2)	chr16	36792883	36875003;36808705;36828259;36874826	0.00203556	0.00967	-1.43304	5.0819	6.3581
Endog	NM_007931	NM_007931	uc008jbk.1	Mus musculus endonuclease G (Endog), nuclear gene encoding mitochondrial protein, mRNA	chr2	30171523	30174069	9.08e-06	0.00035	-1.43295	9.29538	10.7268
Tpi1	NM_009415	NM_009415	uc012esp.1	Mus musculus triosephosphate isomerase 1 (Tpi1), mRNA	chr6	124810591	124814296	7.88e-05	0.00107	-1.43259	16.3803	17.7944
2900097C17Rik	NR_024329	NR_024329	uc012chs.1	Mus musculus RIKEN cDNA 2900097C17 gene (2900097C17Rik), non-coding RNA	chr2	156388062	156392979	0.000201151	0.00188	-1.43202	14.3741	15.6745
Ndufb2	NM_026612;AK007495	NM_026612	uc009bmd.1;uc009bmc.1	Mus musculus NADH dehydrogenase (ubiquinone) 1 beta subcomplex, 2 (Ndufb2), nuclear gene encoding mitochondrial protein, mRNA	chr6	39592582	39599471	0.000182129	0.00177	-1.42984	11.4878	12.8555
D930001I22Rik	BC064032		uc029uhz.1	Mus musculus non-coding RNA, oocyte_piRNA2342, complete sequence	chr2	163466390	163468413	2.29e-05	0.000564	-1.42912	10.9634	12.415
Gbas	NM_008095;AJ001261	NM_008095	uc008ztf.2;uc008ztg.2	Mus musculus glioblastoma amplified sequence (Gbas), nuclear gene encoding mitochondrial protein, mRNA	chr5	129725074	129758250;129758325	0.000300901	0.00244	-1.42908	14.4838	15.8954
Adipor2	NM_197985;AK046591;AK148295;AK161404	NM_197985	uc009dme.1;uc012erp.1;uc009dmf.1;uc009dmd.1	Mus musculus adiponectin receptor 2 (Adipor2), mRNA	chr6	119357685;119353149	119388686;119390248;119417483	4.3e-05	0.000766	-1.42855	12.8855	14.2515
Mypn	AK039718;NM_182992	NM_182992	uc007fjy.2;uc007fjx.2	Mus musculus myopalladin (Mypn), mRNA	chr10	63115794	63203952;63122684	0.000601301	0.00395	-1.42826	14.5673	15.8891
Macrod2	NM_001013802;AK013491;BC027552;BC076574;NM_028387	NM_001013802;NM_028387	uc008mpx.1;uc008mpt.1;uc008mpu.1;uc008mpv.1;uc008mps.1	Mus musculus MACRO domain containing 2 (Macrod2)	chr2	141555675;140395429	140825872;140420495;140422954;142390050	0.000734942	0.00456	-1.42774	8.55124	9.91409
Dhtkd1	NM_001081131;AK173223	NM_001081131	uc008iga.1;uc008igb.1	Mus musculus dehydrogenase E1 and transketolase domain containing 1 (Dhtkd1), nuclear gene encoding mitochondrial protein, mRNA	chr2	5914088;5898059	5922005;5942792	0.000140274	0.00153	-1.42701	6.9813	8.31452
Gm5177	NR_033630	NR_033630	uc011xac.1	Mus musculus predicted pseudogene 5177 (Gm5177), non-coding RNA	chr10	10605944	10616313	0.00134997	0.0071	-1.42692	11.6445	13.0253
2510002D24Rik	NM_001033164	NM_001033164	uc007yoo.1	Mus musculus RIKEN cDNA 2510002D24 gene (2510002D24Rik), mRNA	chr16	18836579	18840113	3.85e-05	0.000724	-1.42673	8.89584	10.2454
Cs	NM_026444	NM_026444	uc007hmj.1	Mus musculus citrate synthase (Cs), nuclear gene encoding mitochondrial protein, mRNA	chr10	128337831	128362479	0.000521986	0.00356	-1.42607	15.3221	16.6855
A830052D11Rik	NR_045403	NR_045403	uc008ejg.1	Mus musculus RIKEN cDNA A830052D11 gene (A830052D11Rik), non-coding RNA	chr18	32359056	32378284	0.00074345	0.00459	-1.42434	6.99783	8.31004
Fam53a	AK155077;NM_178390	NM_178390	uc008xat.2;uc012dus.1	Mus musculus family with sequence similarity 53, member A (Fam53a), mRNA	chr5	33600352	33629635	2.66e-05	0.000607	-1.42311	11.0166	12.5116
Fuz	BC057127;NM_027376	NM_027376	uc009gru.1;uc009grt.2	Mus musculus fuzzy homolog (Drosophila) (Fuz), mRNA	chr7	44896078;44898180	44900624	4.04e-05	0.000745	-1.42224	9.18415	10.591
Cox5a	NM_007747	NM_007747	uc009puz.1	Mus musculus cytochrome c oxidase, subunit Va (Cox5a), nuclear gene encoding mitochondrial protein, mRNA	chr9	57521231	57532426	0.000226973	0.00203	-1.42203	13.9477	15.3067
A930005H10Rik	NR_015487;NR_027894;AK007373;NR_027895	NR_015487;NR_027894;NR_027895	uc008rbp.2;uc008rbq.2;uc012cwo.1;uc012cwp.1	Mus musculus RIKEN cDNA A930005H10 gene (A930005H10Rik)	chr3	115887147;115881578	115888120;115888130;115888059	3.88e-06	0.00024	-1.42146	8.48286	9.83835
Ccbl2	NM_173763;AF363737	NM_173763	uc008rpa.1;uc008roz.1	Mus musculus cysteine conjugate-beta lyase 2 (Ccbl2), mRNA	chr3	142701079	142744910	0.000465104	0.00326	-1.42092	9.14575	10.6369
Il12a	NM_001159424;NM_008351	NM_001159424;NM_008351	uc008plv.2;uc008plu.2	Mus musculus interleukin 12a (Il12a)	chr3	68690643;68691423	68698547	0.00054758	0.00369	-1.42022	7.46936	8.98985
Tsc1	AK078140;AJ271912;AK147428;AK030318;NM_022887	NM_022887	uc008iyv.1;uc008iyy.1;uc008iyz.1;uc008iyx.1;uc008iyw.1	Mus musculus tuberous sclerosis 1 (Tsc1), mRNA	chr2	28641242;28641249	28667959;28691167	6.32e-05	0.000951	-1.41993	11.6575	13.0382
Pdha1	NM_008810	NM_008810	uc009utc.1	Mus musculus pyruvate dehydrogenase E1 alpha 1 (Pdha1), nuclear gene encoding mitochondrial protein, mRNA	chrX	160122218	160138336	0.000360182	0.00274	-1.41989	15.182	16.553
Alox12	AK079232;AK036960;NM_007440	NM_007440	uc007jul.1;uc007juk.1;uc007juj.1	Mus musculus arachidonate 12-lipoxygenase (Alox12), mRNA	chr11	70249062;70241454	70255341	0.00208344	0.00984	-1.41829	6.49868	7.85746
D4Wsu53e	NM_023665;AK206224;AB041555	NM_023665	uc008vfz.1;uc008vfx.1;uc008vfy.1	Mus musculus DNA segment, Chr 4, Wayne State University 53, expressed (D4Wsu53e), mRNA	chr4	134923874;134923624	134926818;134927370	0.00125489	0.00672	-1.41805	13.7616	15.0886
Tcf15	NM_009328	NM_009328	uc008nex.1	Mus musculus transcription factor 15 (Tcf15), mRNA	chr2	152143608	152149096	0.00135573	0.00712	-1.41763	6.93357	8.55395
Cog6	BC071236;AK048986;NM_026225	NM_026225	uc008pen.2;uc008pem.2;uc008peo.2	Mus musculus component of oligomeric golgi complex 6 (Cog6), mRNA	chr3	52995799;52982122	53017223;52994309	0.000591038	0.0039	-1.41747	12.2863	13.5772
Slc25a47	NM_001012310;BC035527	NM_001012310	uc007paf.1;uc007pae.1	Mus musculus solute carrier family 25, member 47 (Slc25a47), nuclear gene encoding mitochondrial protein, mRNA	chr12	108851128	108856815	1.61e-05	0.000473	-1.41721	6.63628	8.14891
Zdhhc3	AK007355;NM_026917;BC018334;AK169197;AK046166;BC005531	NM_026917	uc009sfs.2;uc009sft.2;uc009sfr.2;uc009sfq.2;uc009sfu.2;uc009sfp.2	Mus musculus zinc finger, DHHC domain containing 3 (Zdhhc3), mRNA	chr9	123082847;123072309;123066159	123113205	0.000110191	0.00131	-1.4161	12.5429	13.8139
Egln2	AK166661;NM_053208	NM_053208	uc009fvb.1;uc009fva.2	Mus musculus EGL nine homolog 2 (C. elegans) (Egln2), mRNA	chr7	27164619;27158657	27166414;27166802	6.44e-06	0.000298	-1.41597	11.539	12.937
Nampt	NM_021524	NM_021524	uc007nif.2	Mus musculus nicotinamide phosphoribosyltransferase (Nampt), mRNA	chr12	32820334	32853369	0.000136938	0.00151	-1.41484	12.8632	14.1851
Zfp235	AK147833;NM_019941;AK002713	NM_019941	uc009fov.1;uc009fow.1;uc012ffg.1	Mus musculus zinc finger protein 235 (Zfp235), mRNA	chr7	24134162	24143241;24136910	0.000603649	0.00396	-1.4144	7.86788	9.13549
Phpt1	NM_029293	NM_029293	uc008isp.1	Mus musculus phosphohistidine phosphatase 1 (Phpt1), mRNA	chr2	25573430	25574871	3.93e-05	0.000732	-1.4144	10.6664	12.112
Thra	NM_178060;AK082121;X07752;BC046795	NM_178060	uc007lhg.1;uc007lhe.1;uc007lhd.1;uc007lhf.1	Mus musculus thyroid hormone receptor alpha (Thra), mRNA	chr11	98753289;98741872	98757695;98768403;98765111;98769006	0.000136536	0.0015	-1.41401	11.5379	12.9527
Ppp1r12b	BC145746;AK039445;NM_001081307;NR_015606	NM_001081307;NR_015606	uc007csn.1;uc007csm.1;uc007csl.1;uc007cso.3	Mus musculus protein phosphatase 1, regulatory (inhibitor) subunit 12B (Ppp1r12b)	chr1	134759066;134765896;134779722	134846420;134955940;134803721	0.000147256	0.00157	-1.41303	12.9178	14.282
Acyp1	AK027969;NM_025421	NM_025421	uc007ogv.1;uc007ogu.2	Mus musculus acylphosphatase 1, erythrocyte (common) type (Acyp1), mRNA	chr12	85278893;85272397	85280435	0.00024236	0.00211	-1.41236	8.67223	10.1345
Ubl7	NM_001122873;NM_027086	NM_001122873;NM_027086	uc012gub.1;uc009pvx.2	Mus musculus ubiquitin-like 7 (bone marrow stromal cell-derived) (Ubl7)	chr9	57910985	57929968	5.85e-06	0.000286	-1.41205	11.5139	12.9014
Slc35f1	NM_178675	NM_178675	uc007fbk.2	Mus musculus solute carrier family 35, member F1 (Slc35f1), mRNA	chr10	52690500	53111622	0.00124723	0.00669	-1.41148	5.98036	7.33089
Rev1	BC006721;AF179302;NM_019570	NM_019570	uc007asr.1;uc007asp.1;uc007asq.1	Mus musculus REV1 homolog (S. cerevisiae) (Rev1), mRNA	chr1	38052785	38129662;38083827;38088674	2.82e-05	0.000627	-1.41095	10.5242	11.8661
Map1lc3a	NR_046364;NM_025735	NR_046364;NM_025735	uc029uhm.1;uc012cha.2	Mus musculus microtubule-associated protein 1 light chain 3 alpha (Map1lc3a)	chr2	155276363	155278073	0.000112921	0.00133	-1.41063	12.2079	13.6118
Sgca	NM_009161;NM_001136080	NM_009161;NM_001136080	uc007kzo.2;uc007kzp.1	Mus musculus sarcoglycan, alpha (dystrophin-associated glycoprotein) (Sgca)	chr11	94963201;94962821	94976327;94973478	0.00038699	0.00287	-1.40988	13.1091	14.3975
Ptp4a2	NM_008974;NM_001164745;AK155895	NM_008974;NM_001164745	uc008uyg.2;uc008uyf.2;uc008uyh.2	Mus musculus protein tyrosine phosphatase 4a2 (Ptp4a2)	chr4	129820220;129820478;129820707	129850003	1.91e-05	0.000512	-1.40952	15.4876	16.8559
Gtf2ird2	NM_053266;BC057179;AK082488;AK081801	NM_053266	uc008zvd.1;uc012eec.1;uc008zvf.1;uc008zve.1	Mus musculus GTF2I repeat domain containing 2 (Gtf2ird2), mRNA	chr5	134196421;134184037	134224355;134197488;134218143	0.000273663	0.00229	-1.40912	8.91915	10.2488
D9Ertd402e	NM_001013405	NM_001013405	uc009sfc.2	Mus musculus DNA segment, Chr 9, ERATO Doi 402, expressed (D9Ertd402e), mRNA	chr9	122805546	122836332	0.000136385	0.0015	-1.4085	10.8542	12.2072
Dtwd2	NM_001170960;BC145608;NM_026854	NM_001170960;NM_026854	uc012bcw.1;uc012bcx.1;uc008ewl.2	Mus musculus DTW domain containing 2 (Dtwd2)	chr18	49696144	49755601	0.000145988	0.00156	-1.40819	7.84943	9.2615
Ppp3cc	BC046617;BC145347;NM_008915	NM_008915	uc007unp.1;uc007unq.1;uc011znz.1	Mus musculus protein phosphatase 3, catalytic subunit, gamma isoform (Ppp3cc), mRNA	chr14	70217897	70289449	0.000690028	0.00436	-1.40757	10.0627	11.3652
Mapk9	NM_207692;NM_001163671;AK090057;NM_016961;NM_001163672;AK043169	NM_207692;NM_001163671;NM_016961;NM_001163672	uc007iri.2;uc007ire.2;uc007irh.2;uc007irf.2;uc007ird.2;uc007irg.2	Mus musculus mitogen-activated protein kinase 9 (Mapk9)	chr11	49846750	49886421;49875626;49873395	6.94e-06	0.00031	-1.40753	11.7146	13.1126
Otud3	NM_028453	NM_028453	uc008vln.2	Mus musculus OTU domain containing 3 (Otud3), mRNA	chr4	138895378	138913947	0.000126251	0.00143	-1.4072	9.50951	10.8139
Macrod1	NM_134147	NM_134147	uc008gkg.2	Mus musculus MACRO domain containing 1 (Macrod1), mRNA	chr19	7056767	7198062	9.83e-05	0.00123	-1.40709	12.1263	13.5335
Gatc	NM_029645	NM_029645	uc008zdr.1	Mus musculus glutamyl-tRNA(Gln) amidotransferase, subunit C homolog (bacterial) (Gatc), mRNA	chr5	115333241	115341161	1.51e-05	0.000459	-1.40671	10.5352	11.8205
Pgk1	NM_008828	NM_008828	uc009ubo.1	Mus musculus phosphoglycerate kinase 1 (Pgk1), mRNA	chrX	106187123	106203699	0.00110856	0.00611	-1.4061	15.5945	16.8559
Dyrk1a	NM_007890;AK047845;NM_001113389;BC145405	NM_007890;NM_001113389	uc008abi.1;uc008abh.2;uc008abg.2;uc008abj.2	Mus musculus dual-specificity tyrosine-(Y)-phosphorylation regulated kinase 1a (Dyrk1a)	chr16	94611418;94570205;94668804;94570906	94679521;94695519	0.000387223	0.00287	-1.40564	12.5182	13.811
Faf1	AK198867;NM_007983	NM_007983	uc008uct.1;uc012dil.1	Mus musculus Fas-associated factor 1 (Faf1), mRNA	chr4	109736590;109676626	109963960;109742957	0.00039899	0.00293	-1.40419	11.9824	13.2534
Abcc9	BC094922;NM_011511;NM_021042;NM_001044720;NM_021041	NM_011511;NM_021042;NM_001044720;NM_021041	uc009epr.1;uc009epo.1;uc009epp.1;uc009epm.1;uc009epn.1	Mus musculus ATP-binding cassette, sub-family C (CFTR/MRP), member 9 (Abcc9)	chr6	142691986;142587861	142702274	0.000577484	0.00384	-1.404	14.2142	15.4553
Tfap4	NM_031182	NM_031182	uc007xzv.1	Mus musculus transcription factor AP4 (Tfap4), mRNA	chr16	4544660	4559720	5.56e-05	0.000884	-1.40336	8.01213	9.46511
Zfp768	NM_146202	NM_146202	uc009jvc.1	Mus musculus zinc finger protein 768 (Zfp768), mRNA	chr7	127342794	127345314	6.32e-06	0.000295	-1.40269	10.5319	11.9443
Nrxn2	AK170622;NM_001205234;NM_020253;NM_001205235;AK163904;AK162611	NM_001205234;NM_020253;NM_001205235	uc008giu.2;uc008giv.2;uc008giy.1;uc012bhm.2;uc008gix.1;uc008git.2	Mus musculus neurexin II (Nrxn2)	chr19	6454570;6497834;6418737	6466750;6544169;6482697;6533217	0.000704099	0.00442	-1.40257	5.00363	6.28344
Smpx	NR_045569;NM_001252591;NM_025357	NR_045569;NM_001252591;NM_025357	uc009use.2;uc009usd.2;uc029xnz.1	Mus musculus small muscle protein, X-linked (Smpx)	chrX	157698972	157752591	0.000527519	0.00359	-1.4025	13.8221	15.1358
Pitpna	NM_008850;BC056171	NM_008850	uc007kei.1;uc007keh.1	Mus musculus phosphatidylinositol transfer protein, alpha (Pitpna), mRNA	chr11	75588107	75628778	0.000445207	0.00317	-1.40195	13.1854	14.4646
Eif4g3	BC037770;AK019693;NM_001256195;AK054068;AK137712;NM_172703;NM_001256198;BC022766;BC047531;AK046639	NM_172703;NM_001256198;NM_001256195	uc008vjz.2;uc008vkb.2;uc008vkf.1;uc008vjy.2;uc012dnm.2;uc008vkd.2;uc008vjx.2;uc008vjw.2;uc008vkc.2;uc008vka.2	Mus musculus eukaryotic translation initiation factor 4 gamma, 3 (Eif4g3)	chr4	138125809;137993455;138180546;138177916	138207079;138116244;138120454;138190133;138058077;138127434	3.61e-06	0.000236	-1.40118	13.5621	14.9377
Ehhadh	NM_023737	NM_023737	uc007yrm.2	Mus musculus enoyl-Coenzyme A, hydratase/3-hydroxyacyl Coenzyme A dehydrogenase (Ehhadh), mRNA	chr16	21761284	21787834	0.000433218	0.00311	-1.40036	8.84194	10.1742
Rpp14	NM_025938	NM_025938	uc007seq.2	Mus musculus ribonuclease P 14 subunit (human) (Rpp14), mRNA	chr14	8080312	8091846	0.000315598	0.00252	-1.40003	10.7802	12.1052
Trap1	NM_026508	NM_026508	uc007xzk.1	Mus musculus TNF receptor-associated protein 1 (Trap1), mRNA	chr16	4039976	4077810	6.14e-05	0.000936	-1.39991	13.0033	14.3806
Tprgl	AK214091;NM_026388	NM_026388	uc008wbl.2;uc008wbm.2	Mus musculus transformation related protein 63 regulated like (Tprgl), mRNA	chr4	154157484	154160261;154160684	8.71e-06	0.000345	-1.39974	12.1251	13.4797
Exoc6	NM_175353;BC026859	NM_175353	uc029tsf.1;uc008hiq.1	Mus musculus exocyst complex component 6 (Exoc6), mRNA	chr19	37550417	37683249;37577140	0.0004848	0.00336	-1.39905	11.8473	13.1403
2010320M18Rik	NR_029440	NR_029440	uc009mbo.2	Mus musculus RIKEN cDNA 2010320M18 gene (2010320M18Rik), non-coding RNA	chr8	70776861	70777606	3.2e-07	0.0001	-1.39879	8.4119	9.81131
Myh11	NM_013607;NM_001161775;AK137226;AK085742	NM_013607;NM_001161775	uc007yhf.2;uc007yhe.2;uc007yhd.2;uc007yhg.2	Mus musculus myosin, heavy polypeptide 11, smooth muscle (Myh11)	chr16	14249531;14194526;14207539	14291408	0.00212003	0.00996	-1.39701	10.9148	12.4177
Ginm1	NM_145418;BC024530;AK144481	NM_145418	uc007eik.2;uc011wzz.1;uc007eil.2	Mus musculus glycoprotein integral membrane 1 (Ginm1), mRNA	chr10	7767946	7780917;7770551	5.67e-05	0.000895	-1.39636	11.7731	13.1506
Tmem65	NM_175212	NM_175212	uc007vto.1	Mus musculus transmembrane protein 65 (Tmem65), mRNA	chr15	58782268	58823427	0.000124107	0.00141	-1.39581	13.1583	14.5638
Glo1	NM_025374;BC020276;NM_001113560	NM_025374;NM_001113560	uc012aot.1;uc012aos.1;uc029tgs.1	Mus musculus glyoxalase 1 (Glo1);Mus musculus 16 days neonate thymus cDNA, RIKEN full-length enriched library, clone:A130037J09 product:unclassifiable, full insert sequence	chr17	30592860;30592861	30593612;30612659	0.000163229	0.00166	-1.39562	12.6895	13.9656
Lcmt1	AK219030;BC145301;NM_025304	NM_025304	uc009jpq.1;uc009jpp.1;uc012ftj.1	Mus musculus leucine carboxyl methyltransferase 1 (Lcmt1), mRNA	chr7	123377981;123421537	123428191;123430358	3.32e-06	0.000227	-1.3953	10.0929	11.4637
Esr1	AK136228;AK039911;AK077236;AK087638;NM_007956;AB560756;AK041525;AK139745	NM_007956	uc007egx.2;uc011wzr.1;uc011wzp.1;uc007egu.2;uc007egv.1;uc011wzo.1;uc007egw.1;uc011wzq.1	Mus musculus estrogen receptor 1 (alpha) (Esr1), mRNA	chr10	4936522;4712312;4710157;4612045	5003761;4893086;4857515	0.000364626	0.00276	-1.39503	9.58788	10.949
Crbn	AK141428;NM_021449;NM_175357	NM_021449;NM_175357	uc009ddc.1;uc009dda.1;uc009ddb.1	Mus musculus cereblon (Crbn)	chr6	106788747;106778244	106800074	0.000185766	0.00179	-1.39361	11.5764	12.8648
Trak1	AK052264;AK041436;AK122426;BC046285;AK029123;NM_175114	NM_175114	uc009sda.1;uc009sdb.1;uc009sde.1;uc009sdf.1;uc009sdd.1;uc009sdc.1	Mus musculus trafficking protein, kinesin binding 1 (Trak1), mRNA	chr9	121366957;121297533	121445108;121455037;121452162;121474918	3.72e-06	0.000237	-1.3928	13.1511	14.5436
Ikzf2	BC050049;NM_011770	NM_011770	uc029qoy.1;uc007bjd.2	Mus musculus IKAROS family zinc finger 2 (Ikzf2), mRNA	chr1	69681570;69531209	69687140;69685960	2.56e-05	0.000597	-1.39246	9.26396	10.6104
Eef2k	BC055361;NM_007908;AK179186;AK080915	NM_007908;NM_001251826	uc009jne.1;uc009jnc.2;uc009jnd.2;uc009jnb.2	Mus musculus eukaryotic elongation factor-2 kinase (Eef2k)	chr7	120889189;120843599;120851188;120842854	120895308;120907219	1.47e-05	0.000451	-1.39006	12.1376	13.5877
2410003K15Rik	NM_029353;AK153503	NM_029353	uc012elp.1;uc009bwg.2	Mus musculus RIKEN cDNA 2410003K15 gene (2410003K15Rik), mRNA	chr6	49073794	49084717	0.000312713	0.0025	-1.38925	10.0098	11.2674
Det1	NM_029585	NM_029585	uc009hxo.1	Mus musculus de-etiolated homolog 1 (Arabidopsis) (Det1), mRNA	chr7	78827473	78847211	0.000231713	0.00205	-1.38925	9.38037	10.6612
Zcrb1	AK170136;AK012589;NM_026025	NM_026025	uc007xiu.1;uc007xiv.1;uc007xiw.1	Mus musculus zinc finger CCHC-type and RNA binding motif 1 (Zcrb1), mRNA	chr15	93387746;93386112	93398290	0.000262955	0.00222	-1.3892	11.5667	12.8433
Ube2r2	NM_026275	NM_026275	uc008sij.1	Mus musculus ubiquitin-conjugating enzyme E2R 2 (Ube2r2), mRNA	chr4	41136020	41193370	0.00010861	0.0013	-1.38915	13.0495	14.3334
Ctdnep1	NM_026017	NM_026017	uc007jtf.1	Mus musculus CTD nuclear envelope phosphatase 1 (Ctdnep1), mRNA	chr11	69981167	69990600	2.51e-05	0.000593	-1.38667	12.6665	13.9761
Capn3	NM_007601;AB117944;AK049994;NM_001177799;AB117943;NM_001109761	NM_007601;NM_001177799;NM_001109761	uc008lwb.2;uc008lwa.2;uc008lvy.2;uc008lvz.2;uc012ccf.1;uc008lvx.2	Mus musculus calpain 3 (Capn3)	chr2	120476908;120455992;120463592;120496814	120504919	2.49e-05	0.00059	-1.38585	12.8428	14.2304
AA415398	NM_001004178	NM_001004178	uc008ump.2	Mus musculus expressed sequence AA415398 (AA415398), mRNA	chr4	119530314	119538769	5.25e-05	0.000858	-1.38561	6.63708	8.01779
Atmin	NM_177700	NM_177700	uc009nop.2	Mus musculus ATM interactor (Atmin), mRNA	chr8	116943392	116960445	3.32e-05	0.000674	-1.38556	11.2461	12.5053
Unc45b	AK169274;AF539793;NM_178680	NM_178680	uc007knw.1;uc007knu.2;uc007knv.2	Mus musculus unc-45 homolog B (C. elegans) (Unc45b), mRNA	chr11	82911679;82911252	82929745;82943406	0.0005218	0.00356	-1.38524	13.8524	15.1689
Ubxn6	NM_024432	NM_024432	uc008dat.2	Mus musculus UBX domain protein 6 (Ubxn6), mRNA	chr17	56068252	56074989	6.6e-07	0.000128	-1.38493	11.1612	12.5185
Nomo1	NM_153057	NM_153057	uc009gyb.2	Mus musculus nodal modulator 1 (Nomo1), mRNA	chr7	46033695	46084212	4.4e-05	0.000778	-1.38474	12.5769	13.8881
Cacfd1	AK169470;NM_029862;NM_001243239;NM_001243240;AK040379	NM_029862;NM_001243239;NM_001243240	uc008iwr.2;uc008iwt.2;uc008iwu.2;uc008iws.2;uc008iwq.2	Mus musculus calcium channel flower domain containing 1 (Cacfd1)	chr2	27009925	27021089;27016849;27017435;27019571	3.59e-05	0.000697	-1.38378	10.8811	12.1792
2210015D19Rik	BC094935;NR_015577	NR_015577	uc007hwz.1;uc007hxa.1	Mus musculus RIKEN cDNA 2210015D19 gene (2210015D19Rik), non-coding RNA	chr11	5762149	5781876;5784710	6.74e-06	0.000304	-1.38345	10.2931	11.6505
Clk4	NM_007714;AK013974;AY653308;BC002220	NM_007714	uc007its.1;uc007itu.1;uc007itt.1;uc007itr.1	Mus musculus CDC like kinase 4 (Clk4), mRNA	chr11	51267170;51263170;51271998	51281764	1.07e-05	0.000382	-1.38176	11.4165	12.8348
Ankrd23	BC145421;NM_153502;BC022973;BC023221	NM_153502	uc007aql.1;uc007aqn.1;uc011wjl.1;uc007aqm.1	Mus musculus ankyrin repeat domain 23 (Ankrd23), mRNA	chr1	36530533	36536556;36539358;36535729	0.000148368	0.00157	-1.38157	16.2624	17.5738
Rnf123	AK137599;AK157870;BC057082;NM_032543;BC003945	NM_032543	uc009rol.1;uc009roj.2;uc009roo.1;uc009ron.1;uc009roi.2;uc009rok.2	Mus musculus ring finger protein 123 (Rnf123), mRNA	chr9	108069171;108051671;108055903;108052213	108059840;108069801;108079301;108079375;108079740	0.00147178	0.00757	-1.38156	12.7634	13.9451
Ddo	AK165344;AM180091;NM_027442	NM_027442	uc007exc.2;uc007exb.2;uc007exa.2	Mus musculus D-aspartate oxidase (Ddo), mRNA	chr10	40630010	40674915;40649931;40681847	0.000205317	0.0019	-1.38108	10.6552	11.8989
Lsm14b	BC099395;AK035040;NM_177727	NM_177727	uc008ohz.1;uc008oia.1;uc008ohy.1	Mus musculus LSM14 homolog B (SCD6, S. cerevisiae) (Lsm14b), mRNA	chr2	180027899;180024986;180026397	180035461	1.92e-05	0.000513	-1.38026	11.1079	12.4204
Gm14634	NR_045852	NR_045852	uc009sre.1	Mus musculus predicted gene 14634 (Gm14634), non-coding RNA	chrX	12762277	12821492	0.0020554	0.00974	-1.37936	4.56151	6.06701
Gpihbp1	NM_026730	NM_026730	uc007wgw.1	Mus musculus GPI-anchored HDL-binding protein 1 (Gpihbp1), mRNA	chr15	75596657	75598213	0.000669161	0.00426	-1.37881	9.95391	11.2297
Bckdk	NM_009739	NM_009739	uc009jxf.1	Mus musculus branched chain ketoacid dehydrogenase kinase (Bckdk), nuclear gene encoding mitochondrial protein, mRNA	chr7	127904072	127909664	0.000477112	0.00333	-1.37866	12.6891	13.9899
Pcyt1a	NM_009981;NM_001163159;NM_001163160	NM_009981;NM_001163159;NM_001163160	uc012aen.1;uc012aem.1;uc007yyw.2	Mus musculus phosphate cytidylyltransferase 1, choline, alpha isoform (Pcyt1a)	chr16	32431019;32430920;32431229	32475065	5.76e-07	0.000123	-1.37828	12.963	14.3135
Insr	EU346716;AK077054;NM_010568;AK052187	NM_010568	uc012fyh.1;uc009kre.2;uc009krc.2;uc009krd.2	Mus musculus insulin receptor (Insr), mRNA	chr8	3211100;3150921;3174613	3258947;3279617;3192802	2.97e-05	0.000643	-1.3782	12.303	13.6693
8430406I07Rik	NM_028984;AK049565;BC063088	NM_028984	uc008mqs.1;uc008mqt.1;uc008mqu.1	Mus musculus RIKEN cDNA 8430406I07 gene (8430406I07Rik), mRNA	chr2	144270930;144271034	144281229	0.000127376	0.00143	-1.37788	8.80255	10.17
Nfic	AF358457;NM_008688;Y07693;NM_026756;AF358458	NM_008688;NM_026756	uc007ghx.1;uc007gia.1;uc007ghy.1;uc011xji.1;uc007ghz.1	Mus musculus nuclear factor I/C (Nfic)	chr10	81396190	81420798;81430794;81427173	1.82e-05	0.000501	-1.37783	14.0954	15.4585
Omd	BC095997;NM_012050	NM_012050	uc007qjq.1;uc007qjp.1	Mus musculus osteomodulin (Omd), mRNA	chr13	49582746	49592609	0.000304436	0.00246	-1.37763	6.49528	7.94685
Zfp940	AK139326;AK137204;NM_173738	NM_173738	uc009gcf.1;uc009gch.1;uc009gcg.1	Mus musculus zinc finger protein 940 (Zfp940), mRNA	chr7	29833619;29843935	29853648	0.00198733	0.00948	-1.37759	7.05721	8.38879
Sord	NM_146126	NM_146126	uc008maj.1	Mus musculus sorbitol dehydrogenase (Sord), mRNA	chr2	122234838	122265337	0.00128327	0.00683	-1.37752	11.7973	13.0613
Suox	NM_173733	NM_173733	uc007hnt.2	Mus musculus sulfite oxidase (Suox), nuclear gene encoding mitochondrial protein, mRNA	chr10	128669886	128673918	0.000150306	0.00159	-1.37745	11.2212	12.4838
Kbtbd13	NM_028974	NM_028974	uc009qde.2	Mus musculus kelch repeat and BTB (POZ) domain containing 13 (Kbtbd13), mRNA	chr9	65388683	65391652	0.000180659	0.00176	-1.37712	9.46866	10.8107
Fbxw5	AK154911;NM_013908	NM_013908	uc008isk.1;uc008isj.1	Mus musculus F-box and WD-40 domain protein 5 (Fbxw5), mRNA	chr2	25500888;25500777	25505470	8.54e-06	0.00034	-1.37711	11.885	13.1888
Acot13	NM_025790	NM_025790	uc007pwj.1	Mus musculus acyl-CoA thioesterase 13 (Acot13), mRNA	chr13	24817954	24831489	1.29e-05	0.00042	-1.37681	11.2601	12.625
Epb4.1l4b	AK144315;NM_019427	NM_019427	uc008sxy.2;uc008sxz.2	Mus musculus erythrocyte protein band 4.1-like 4b (Epb4.1l4b), mRNA	chr4	57061725	57143156	8.21e-05	0.0011	-1.37547	7.25308	8.59765
0610012G03Rik	NR_027897	NR_027897	uc007yxy.2	Mus musculus RIKEN cDNA 0610012G03 gene (0610012G03Rik), non-coding RNA	chr16	31947050	31948521	1.74e-06	0.000176	-1.37518	10.3856	11.7364
Ubl3	BC043729;NM_011908	NM_011908	uc009aov.1;uc009aou.1	Mus musculus ubiquitin-like 3 (Ubl3), mRNA	chr5	148504630	148552788;148552789	5.93e-06	0.000286	-1.37455	12.3666	13.7508
Tdrkh	NM_028307;BC031886;BC057030	NM_028307	uc008qgd.1;uc008qgf.1;uc008qge.1	Mus musculus tudor and KH domain containing protein (Tdrkh), mRNA	chr3	94413317;94413295	94431499;94426387;94432634	5.78e-05	0.000905	-1.37323	8.76203	10.0227
A2ld1	BC080839;NM_145466	NM_145466	uc011zqm.1;uc007vbf.2	Mus musculus AIG2-like domain 1 (A2ld1), mRNA	chr14	122890859;122816222	122913165	0.00163296	0.00818	-1.37161	9.00596	10.2289
Tmem201	AK040555;AK078532;NM_177672;AK039221;NM_001025106	NM_177672;NM_001025106	uc008vxd.1;uc008vxb.1;uc008vwz.1;uc008vxa.1;uc008vxc.1	Mus musculus transmembrane protein 201 (Tmem201)	chr4	149724863;149728789;149715374;149715383	149738036;149730687	2.29e-06	0.000194	-1.37152	11.1442	12.5154
Gsk3b	AK164048;NM_019827	NM_019827	uc007zeo.1;uc007zen.1	Mus musculus glycogen synthase kinase 3 beta (Gsk3b), mRNA	chr16	38144259;38089000	38246079;38209490	3.43e-05	0.000682	-1.37125	12.4508	13.7355
Syngr2	NM_009304;AK185198	NM_009304	uc007mnw.2;uc007mnx.2	Mus musculus synaptogyrin 2 (Syngr2), mRNA	chr11	117809666	117812565;117814286	7e-05	0.00101	-1.37121	13.0002	14.2812
Slc25a26	BC049899;NM_026255;AK015954;BC037648;AK017037	NM_026255	uc012epk.1;uc009czt.1;uc009czs.2;uc012epj.1;uc009czr.2	Mus musculus solute carrier family 25 (mitochondrial carrier, phosphate carrier), member 26 (Slc25a26), nuclear gene encoding mitochondrial protein, mRNA	chr6	94500313;94517500;94507513	94596089;94604652	0.00136852	0.00716	-1.37078	9.85902	11.1127
Suclg1	NM_019879;AK139288	NM_019879	uc009cjl.2;uc009cjm.2	Mus musculus succinate-CoA ligase, GDP-forming, alpha subunit (Suclg1), nuclear gene encoding mitochondrial protein, mRNA	chr6	73248504	73263051;73276907	0.000415249	0.00302	-1.37044	13.417	14.7615
Mapkapk5	AK137657;AY533682;AY533681;NM_010765	NM_010765	uc008zjp.1;uc008zjr.1;uc008zjq.1;uc008zjs.1	Mus musculus MAP kinase-activated protein kinase 5 (Mapkapk5), mRNA	chr5	121522830;121518612	121545892	0.000349037	0.00268	-1.36977	11.6463	12.8757
1110005A03Rik	NM_028865;AK168267;AK135294	NM_028865	uc007mml.2;uc007mmm.2;uc007mmk.2	Mus musculus RIKEN cDNA 1110005A03 gene (1110005A03Rik), mRNA	chr11	116843514	116846133;116849740;116850360	2.59e-06	0.000207	-1.36906	9.94641	11.3684
Zfp386	NM_001004066;AK043310;NM_019565	NM_001004066;NM_019565	uc007pha.1;uc007phc.1;uc007phb.1	Mus musculus zinc finger protein 386 (Kruppel-like) (Zfp386)	chr12	116047723	116055015;116060594	4.22e-05	0.00076	-1.36898	10.4556	11.7667
Nr3c2	NM_001083906	NM_001083906	uc009mhl.1	Mus musculus nuclear receptor subfamily 3, group C, member 2 (Nr3c2), mRNA	chr8	76902507	77243639	0.000266637	0.00224	-1.36844	8.56899	9.95476
Maob	NM_172778	NM_172778	uc009ssb.2	Mus musculus monoamine oxidase B (Maob), nuclear gene encoding mitochondrial protein, mRNA	chrX	16709280	16817366	0.000495704	0.00342	-1.36809	9.83996	11.2554
Nme6	NM_018757;AK004201	NM_018757	uc009rst.1;uc009rsu.1	Mus musculus NME/NM23 nucleoside diphosphate kinase 6 (Nme6), mRNA	chr9	109832793	109842961	0.000235088	0.00207	-1.36716	9.47422	10.679
Map3k4	AK035823;U85608;AK133605;NM_011948	NM_011948	uc008akp.1;uc008akq.1;uc008ako.1;uc008akn.1	Mus musculus mitogen-activated protein kinase kinase kinase 4 (Map3k4), mRNA	chr17	12274597;12249196;12227620	12318660	1.64e-08	5.24e-05	-1.36716	10.9215	12.2816
Mapkapk2	NM_008551	NM_008551	uc007cmv.1	Mus musculus MAP kinase-activated protein kinase 2 (Mapkapk2), mRNA	chr1	131053703	131097543	2.25e-05	0.000555	-1.36618	13.6157	14.9178
2010305A19Rik	AK168902;NM_027250	NM_027250	uc008uba.1;uc008uaz.1	Mus musculus RIKEN cDNA 2010305A19 gene (2010305A19Rik), mRNA	chr4	108328169;108328151	108340718	0.000250213	0.00215	-1.36594	9.66485	10.9849
Stxbp5l	NM_001114611;AK082159;AK043658;NM_172440;BC137883;AK137325;AK161955;BC145007;NM_001114612;NM_001114613;BC145008;BC145009	NM_001114611;NM_001114612;NM_172440;NM_001114613	uc007zdx.2;uc007zdz.2;uc012afm.1;uc012afl.1;uc007zdu.2;uc007zdy.2;uc007zdt.2;uc007zea.2;uc007zds.2;uc007zdv.2;uc012afn.1;uc007zdw.2	Mus musculus syntaxin binding protein 5-like (Stxbp5l)	chr16	37382848;37374107;37321926;37107309;37134011;37214677	37384958	0.00108606	0.00602	-1.36591	3.51776	4.91961
Vegfb	NM_011697;NM_001185164	NM_011697;NM_001185164	uc008gjv.2;uc008gjw.2	Mus musculus vascular endothelial growth factor B (Vegfb)	chr19	6982471	6987651	2.72e-05	0.000615	-1.36501	11.4321	12.8163
Mpp7	AK050710;AK017344;AK036956;NM_001161620;BC049662;NM_001081287;AK035303;AK033081;AK162694	NM_001081287;NM_001161620	uc008dzt.1;uc008dzu.1;uc008dzs.2;uc008dzx.1;uc008dzw.1;uc008eaa.1;uc008dzz.1;uc008dzv.1;uc008dzy.1	Mus musculus membrane protein, palmitoylated 7 (MAGUK p55 subfamily member 7) (Mpp7)	chr18	7347961;7438828;7510046;7443807;7403185;7379648;7399142;7436072	7626863;7608982;7626859	9.57e-05	0.00121	-1.36453	7.48392	8.89424
Cyb5d2	AK034043;NM_001024926	NM_001024926	uc007jzj.2;uc007jzi.2	Mus musculus cytochrome b5 domain containing 2 (Cyb5d2), mRNA	chr11	72777231	72796040;72795839	3.75e-05	0.000712	-1.36373	9.71207	10.9451
Mfsd8	NM_028140	NM_028140	uc008pbp.1	Mus musculus major facilitator superfamily domain containing 8 (Mfsd8), mRNA	chr3	40818171	40846854	0.000542805	0.00367	-1.36335	10.0288	11.2813
Esrra	AK046588;NM_007953	NM_007953	uc008gjh.1;uc008gjg.1	Mus musculus estrogen related receptor, alpha (Esrra), mRNA	chr19	6918056;6910976	6921808	6.53e-06	0.0003	-1.36303	11.4687	12.8619
Nfs1	BC012651;NM_010911;AK003786	NM_010911	uc008nml.2;uc008nmk.2;uc008nmj.2	Mus musculus nitrogen fixation gene 1 (S. cerevisiae) (Nfs1), mRNA	chr2	156141786;156123636;156138522	156144186	0.00020039	0.00188	-1.36302	12.0731	13.3645
1300018J18Rik	NM_027905	NM_027905	uc007xff.1	Mus musculus RIKEN cDNA 1300018J18 gene (1300018J18Rik), mRNA	chr15	89089106	89100340	3.13e-05	0.000656	-1.36264	9.54821	10.8585
Ptch1	AB189441;AK163736;AB214501;NM_008957;AB164616	NM_008957	uc007qxv.1;uc007qxw.1;uc007qxu.1;uc007qxy.1;uc007qxx.1	Mus musculus patched homolog 1 (Ptch1), mRNA	chr13	63508335;63511531;63543083;63533263	63514341;63565274;63564535;63565520;63539912	2.65e-06	0.00021	-1.36235	9.50951	10.8694
Kalrn	AK159031;AK139581;AK158544;NM_177357;AK088732;AK164180;NM_001164268;AK081504	NM_177357;NM_001164268	uc007zax.2;uc007zas.1;uc007zay.1;uc012aew.1;uc007zav.1;uc007zat.1;uc007zar.2;uc007zaw.1	Mus musculus kalirin, RhoGEF kinase (Kalrn)	chr16	34152024;34012969;33969072;34218756	34262965;34514027;33978726;34097090;34263200	0.000123724	0.00141	-1.36127	9.63826	11.0074
Ap1ar	NM_145964	NM_145964	uc008rhp.1	Mus musculus adaptor-related protein complex 1 associated regulatory protein (Ap1ar), mRNA	chr3	127807264	127837492	1.8e-06	0.000181	-1.3608	10.7791	12.139
Capza2	NM_007604;AK031551	NM_007604	uc009azt.1;uc009azs.1	Mus musculus capping protein (actin filament) muscle Z-line, alpha 2 (Capza2), mRNA	chr6	17637097	17659609;17666536	0.000356306	0.00272	-1.36025	14.2462	15.4513
Tmub1	NM_022418	NM_022418	uc008wrt.2	Mus musculus transmembrane and ubiquitin-like domain containing 1 (Tmub1), mRNA	chr5	24445462	24447846	7.73e-05	0.00106	-1.35862	8.71584	10.0765
Rcsd1	NM_178593;NM_001038846	NM_178593;NM_001038846	uc007djj.1;uc007djk.1	Mus musculus RCSD domain containing 1 (Rcsd1)	chr1	165648944	165708094	1.47e-05	0.000452	-1.35815	12.5696	13.9215
2310001K24Rik	NR_028122	NR_028122	uc012cir.1	Mus musculus RIKEN cDNA 2310001K24 gene (2310001K24Rik), non-coding RNA	chr2	163472544	163473003	0.00209561	0.00989	-1.35793	3.42282	4.81661
5430411K18Rik	NM_001195633;AK028969	NM_001195633	uc008fsa.2;uc008frz.1	Mus musculus RIKEN cDNA 5430411K18 gene (5430411K18Rik), mRNA	chr18	77938466;77955209	77991628;78035027	0.000222909	0.002	-1.35718	11.3201	12.5596
Arih2	AK167104;AK189843;NM_011790;AK165028;AK168055	NM_011790	uc009rqr.1;uc009rqn.1;uc009rqo.1;uc009rqp.1;uc009rqq.1	Mus musculus ariadne homolog 2 (Drosophila) (Arih2), mRNA	chr9	108602942;108615767	108653681;108649380;108607356	4.08e-05	0.000749	-1.35709	12.2706	13.5635
Impad1	NM_177730	NM_177730	uc008rxc.2	Mus musculus inositol monophosphatase domain containing 1 (Impad1), mRNA	chr4	4764350	4793306	0.000570993	0.00381	-1.35696	12.0404	13.3109
Adcy9	U30602;NM_009624;AK156940	NM_009624	uc007xzr.1;uc007xzq.1;uc007xzs.1	Mus musculus adenylate cyclase 9 (Adcy9), mRNA	chr16	4287544	4419588;4420498	0.0018085	0.00883	-1.35677	10.9162	12.1541
Bmpr1a	U04673;NM_009758	NM_009758	uc007tax.1;uc007taw.1	Mus musculus bone morphogenetic protein receptor, type 1A (Bmpr1a), mRNA	chr14	34411067;34414487	34502546;34460612	6.45e-07	0.000128	-1.35651	12.2375	13.5757
Cpt1b	NM_009948	NM_009948	uc007xgr.1	Mus musculus carnitine palmitoyltransferase 1b, muscle (Cpt1b), nuclear gene encoding mitochondrial protein, mRNA	chr15	89416404	89425862	0.000368299	0.00278	-1.35607	13.9922	15.3759
Myom2	AK052683;NM_008664	NM_008664	uc009kzm.2;uc009kzn.1	Mus musculus myomesin 2 (Myom2), mRNA	chr8	15057652;15060189	15133419;15073840	0.0014583	0.00752	-1.3558	16.5571	17.8228
Stard7	NM_139308;AK044519;AK083125	NM_139308	uc008mfe.2;uc008mfd.2;uc012cdm.1	Mus musculus START domain containing 7 (Stard7), mRNA	chr2	127270228	127285705;127298934	0.000148171	0.00157	-1.35572	13.1152	14.5249
Gps2	AF153696;NM_019726	NM_019726	uc007jsp.1;uc007jso.1	Mus musculus G protein pathway suppressor 2 (Gps2), mRNA	chr11	69914049;69914191	69915390;69916591	1e-05	0.000369	-1.35484	10.4383	11.8038
Chchd3	AK006643;NM_025336	NM_025336	uc009bgp.1;uc009bgo.1	Mus musculus coiled-coil-helix-coiled-coil-helix domain containing 3 (Chchd3), mRNA	chr6	32851445;32792226	33060152	0.000244761	0.00212	-1.35386	13.4437	14.6884
Fhl5	NM_021318	NM_021318	uc008sef.1	Mus musculus four and a half LIM domains 5 (Fhl5), mRNA	chr4	25199908	25242876	1.72e-05	0.000486	-1.35357	5.01656	6.29078
Zfp72	NM_001081680	NM_001081680	uc007rff.1	Mus musculus zinc finger protein 72 (Zfp72), mRNA	chr13	74371425	74376566	0.000144198	0.00155	-1.3523	6.59311	7.8399
Fkbp4	NM_010219	NM_010219	uc009edr.1	Mus musculus FK506 binding protein 4 (Fkbp4), mRNA	chr6	128430106	128438631	1.01e-06	0.000149	-1.35168	12.1061	13.432
Amz2	NM_001252193;AK143908;NM_025275	NM_001252193;NM_025275	uc007mcg.1;uc007mcj.2;uc007mch.1	Mus musculus archaelysin family metallopeptidase 2 (Amz2)	chr11	109425945;109426219	109438148;109431045	3.78e-05	0.000715	-1.35141	11.7997	13.101
Flt1	NM_010228;AK146906	NM_010228	uc009aoh.1;uc009aoi.2	Mus musculus FMS-like tyrosine kinase 1 (Flt1), mRNA	chr5	147638066;147562195	147725988	0.000323929	0.00256	-1.35105	11.6363	12.8604
Pcnt	AB207234;AK163352;NM_008787;AB207233	NM_008787	uc007fuj.1;uc007ful.1;uc007fuk.1;uc007fum.1	Mus musculus pericentrin (kendrin) (Pcnt)	chr10	76351253;76401331	76414032;76416912;76442912	1.47e-06	0.000167	-1.35099	12.1017	13.4418
Cnot7	AK007767;AK166449;NM_011135;AK132063;AK135669	NM_011135	uc009lms.1;uc009lmu.1;uc009lmq.1;uc009lmr.1;uc009lmt.1	Mus musculus CCR4-NOT transcription complex, subunit 7 (Cnot7), mRNA	chr8	40493035;40507317	40515847;40511722;40511304	2.61e-05	0.000602	-1.35041	11.2767	12.5888
Zfp759	NM_172392	NM_172392	uc007rah.1	Mus musculus zinc finger protein 759 (Zfp759), mRNA	chr13	67128227	67141787	1.63e-05	0.000474	-1.34969	8.21927	9.51077
Usp15	AK083303;AK052398;AK046332;NM_027604;AK161957;AK014891;BC003978;AK133852;AK164382	NM_027604	uc007hgs.1;uc007hgq.1;uc007hgp.1;uc011xpf.1;uc007hgt.1;uc007hgm.1;uc007hgo.1;uc007hgr.1;uc007hgn.1	Mus musculus ubiquitin specific peptidase 15 (Usp15), mRNA	chr10	123113243;123124294;123161446;123121485;123151517;123130225	123181800;123127885;123147330;123196923	7.44e-05	0.00105	-1.34886	12.9148	14.1937
Zfp383	BC064456;NM_001243908	NM_001243908	uc009gcn.2;uc009gco.2	Mus musculus zinc finger protein 383 (Zfp383), mRNA	chr7	29908516	29916813	0.000130285	0.00146	-1.34838	8.94372	10.2861
1110035M17Rik	NR_045780	NR_045780	uc007lao.2	Mus musculus RIKEN cDNA 1110035M17 gene (1110035M17Rik), non-coding RNA	chr11	95700105	95712754	0.000423428	0.00307	-1.3478	5.56308	6.91331
Eif4e3	NM_025829	NM_025829	uc009dbr.1	Mus musculus eukaryotic translation initiation factor 4E member 3 (Eif4e3), mRNA	chr6	99625136	99666771	0.00117055	0.00637	-1.34771	11.2062	12.3522
Fam125b	NM_175184;AK011854;AK135990	NM_175184	uc008jie.1;uc008jic.1;uc008jib.1	Mus musculus family with sequence similarity 125, member B (Fam125b), mRNA	chr2	33729955;33873613;33787167	33887946;33886845	2.49e-06	0.000202	-1.34739	11.1362	12.5574
Timm8b	NM_013897;AK004190	NM_013897	uc009pjx.2;uc009pjw.2	Mus musculus translocase of inner mitochondrial membrane 8 homolog b (yeast) (Timm8b), nuclear gene encoding mitochondrial protein, mRNA	chr9	50603900	50614192;50605320	0.000269143	0.00226	-1.34735	11.3701	12.6269
Rsad1	BC145594;AK046706;NM_001013381	NM_001013381	uc011ycx.1;uc007kza.2;uc007kzb.1	Mus musculus radical S-adenosyl methionine domain containing 1 (Rsad1), mRNA	chr11	94539797	94549207	1.24e-06	0.000162	-1.34694	8.97728	10.3214
Chd1l	NM_026539;AK165656	NM_026539	uc008qox.1;uc008qow.1	Mus musculus chromodomain helicase DNA binding protein 1-like (Chd1l), mRNA	chr3	97560747;97562538	97610190	0.00072457	0.00451	-1.34663	10.1963	11.3905
Ndufc1	NM_025523	NM_025523	uc008pdy.1	Mus musculus NADH dehydrogenase (ubiquinone) 1, subcomplex unknown, 1 (Ndufc1), nuclear gene encoding mitochondrial protein, mRNA	chr3	51405478	51408955	0.000237949	0.00209	-1.34631	12.2231	13.5347
Gm17296	NM_001159907	NM_001159907	uc012gne.1	Mus musculus predicted gene, 17296 (Gm17296), mRNA	chr8	126426651	126475065	2.6e-07	9.35e-05	-1.34615	8.9041	10.2333
Gpr180	AK170316;NM_021434	NM_021434	uc007uyq.2;uc007uyr.2	Mus musculus G protein-coupled receptor 180 (Gpr180), mRNA	chr14	118137126	118164232	1.52e-05	0.000459	-1.34603	10.4864	11.7536
Anapc13	NM_181394	NM_181394	uc009rft.2	Mus musculus anaphase promoting complex subunit 13 (Anapc13), mRNA	chr9	102626295	102634244	2.38e-05	0.000576	-1.34565	10.4176	11.7287
Morn4	BC057060;NM_198108	NM_198108	uc008hnd.1;uc008hne.1	Mus musculus MORN repeat containing 4 (Morn4), mRNA	chr19	42074938	42079133;42086370	0.000431436	0.00311	-1.34531	8.64149	9.87728
Pstk	AK077585;NM_001039534	NM_001039534	uc009kbi.1;uc009kbh.1	Mus musculus phosphoseryl-tRNA kinase (Pstk), mRNA	chr7	131371145	131387838	4.13e-05	0.000753	-1.34469	9.48215	10.8009
Gm608	NM_001029889;BC141330	NM_001029889	uc012afz.2;uc012afy.2	Mus musculus predicted gene 608 (Gm608), mRNA	chr16	44199097;44173396	44227466	4.75e-06	0.000261	-1.34463	12.3409	13.7359
Polr2c	NM_009090	NM_009090	uc009mxe.2	Mus musculus polymerase (RNA) II (DNA directed) polypeptide C (Polr2c), mRNA	chr8	94857449	94864240	0.000100937	0.00125	-1.3438	11.2341	12.478
Bmi1	NM_007552;AK145393;AK145437	NM_007552	uc008ily.1;uc009uoe.1;uc008ilz.1	Mus musculus Bmi1 polycomb ring finger oncogene (Bmi1), mRNA;SubName: Full=Putative uncharacterized protein	chrX;chr2	150220715;18677017;18680373	150226019;18686629	4e-06	0.000242	-1.34355	11.4436	12.7602
Snrnp35	NM_029532	NM_029532	uc008zpy.1	Mus musculus small nuclear ribonucleoprotein 35 (U11/U12) (Snrnp35), mRNA	chr5	124483154	124491122	0.000689862	0.00436	-1.34352	9.23877	10.4525
Nsmaf	AK147709;NM_010945;AK134518;AK164305	NM_010945	uc008rxp.2;uc012dai.2;uc008rxr.2;uc008rxq.1	Mus musculus neutral sphingomyelinase (N-SMase) activation associated factor (Nsmaf), mRNA	chr4	6405940;6408432;6418905;6396207	6454271;6440989	3.11e-05	0.000654	-1.34279	11.3434	12.6168
Slc25a44	NM_178696;NM_001145877;NR_027357;NM_001145876	NM_178696;NM_001145877;NM_001145876	uc008pve.2;uc008pvc.2;uc008pvf.2;uc008pvd.2	Mus musculus solute carrier family 25, member 44 (Slc25a44)	chr3	88410495	88425139	4.24e-05	0.000763	-1.34216	10.8785	12.1251
Idh3b	NM_130884	NM_130884	uc008min.2	Mus musculus isocitrate dehydrogenase 3 (NAD+) beta (Idh3b), nuclear gene encoding mitochondrial protein, mRNA	chr2	130279308	130284451	0.000316447	0.00252	-1.34204	14.0929	15.3802
Angptl6	NM_145154	NM_145154	uc009ojj.1	Mus musculus angiopoietin-like 6 (Angptl6), mRNA	chr9	20873808	20879710	0.000382564	0.00285	-1.34175	7.33988	8.6066
Gpr37l1	NM_134438	NM_134438	uc007csv.2	Mus musculus G protein-coupled receptor 37-like 1 (Gpr37l1), mRNA	chr1	135160249	135167681	0.00159849	0.00805	-1.34169	4.75913	6.07031
Stk11	AK171909;NM_011492;AK147802	NM_011492	uc007gbu.1;uc007gbt.1;uc007gbv.1	Mus musculus serine/threonine kinase 11 (Stk11), mRNA	chr10	80116346;80125478;80116535	80130470;80124885	1.28e-06	0.000162	-1.34129	11.7697	13.1082
Herc2	AF061530;AK165121;BC044667;NM_010418	NM_010418	uc009hdx.1;uc012flj.1;uc009hdv.1;uc009hdw.1	Mus musculus hect (homologous to the E6-AP (UBE3A) carboxyl terminus) domain and RCC1 (CHC1)-like domain (RLD) 2 (Herc2), mRNA	chr7	56220476;56050764;56050154;56197055	56114880;56231798	6.39e-05	0.000956	-1.34038	12.3321	13.5972
Ndufs2	NM_153064;AK167016	NM_153064	uc011wvz.1;uc007dnm.1	Mus musculus NADH dehydrogenase (ubiquinone) Fe-S protein 2 (Ndufs2), nuclear gene encoding mitochondrial protein, mRNA	chr1	171234859	171247112	0.00115891	0.00633	-1.33994	14.9201	16.1634
Cux1	X75013;AK220173;AY037807;AK133543;NM_009986;BC079570;NM_198602;AK131704;BC014289;AB041595;AF004225	NM_009986;NM_198602	uc009aao.1;uc009aaj.1;uc009aas.1;uc009aak.1;uc009aam.1;uc009aar.1;uc009aaq.1;uc009aal.1;uc009aan.1;uc009aat.1;uc009aap.1	Mus musculus cut-like homeobox 1 (Cux1)	chr5	136362294;136274244;136248134	136567431;136373459;136302521;136565828	1.15e-05	0.000397	-1.33975	12.1727	13.4451
Ktn1	AJ517378;AJ517371;AK162812;NM_008477;AJ517379;AJ517367;AJ517383;BC075697;AJ517381;AJ517382;AJ517374;AJ517377;AJ517373;AJ517369;AJ517384;AJ517372;BC066871;AK040200;AJ517375;AJ517376;AJ517370;AK172869	NM_008477	uc007tiv.1;uc007tiq.1;uc007tjc.1;uc007tjf.1;uc007tiy.1;uc007tin.1;uc007tis.1;uc007tjd.1;uc007tje.1;uc007tja.1;uc007tjb.1;uc007tio.1;uc007tiu.1;uc007tiw.1;uc007tip.1;uc007tit.1;uc007tim.1;uc007tix.1;uc007tiz.1;uc007til.1;uc011zjp.1;uc007tir.1	Mus musculus kinectin 1 (Ktn1), mRNA	chr14	47704186;47667295;47649310;47705250;47663755	47736561;47715476;47690115;47736564	0.000372308	0.00281	-1.33972	13.7788	15.0005
Pabpc4	NM_130881;BC058263;AK162172;AK016732;NM_148917;AK135962	NM_130881;NM_148917	uc008upa.2;uc008upd.2;uc008upe.2;uc008upc.2;uc008upb.2;uc008upf.2	Mus musculus poly(A) binding protein, cytoplasmic 4 (Pabpc4)	chr4	123290870;123282910;123294963;123262377	123298835	0.000204755	0.0019	-1.33889	13.8621	15.1506
Gstm2	NM_008183	NM_008183	uc008qxw.1	Mus musculus glutathione S-transferase, mu 2 (Gstm2), mRNA	chr3	107981701	107986436	3.04e-05	0.000649	-1.33763	11.1477	12.4626
Ppp2r5b	NM_198168	NM_198168	uc008ght.1	Mus musculus protein phosphatase 2, regulatory subunit B (B56), beta isoform (Ppp2r5b), mRNA	chr19	6227766	6235840	2.6e-05	0.000602	-1.33689	10.7199	12.0133
Vapb	AK172080;NM_019806	NM_019806	uc008oei.1;uc012ckt.1	Mus musculus vesicle-associated membrane protein, associated protein B and C (Vapb), mRNA	chr2	173737570	173784336	2.45e-06	0.000201	-1.33683	12.9105	14.188
Npepl1	NM_213733	NM_213733	uc008oeo.2	Mus musculus aminopeptidase-like 1 (Npepl1), mRNA	chr2	174110350	174122702	2.98e-06	0.00022	-1.33642	12.1537	13.4683
Fam160b2	NM_194345	NM_194345	uc007uol.2	Mus musculus family with sequence similarity 160, member B2 (Fam160b2), mRNA	chr14	70583294	70599835	2.96e-05	0.000643	-1.33637	11.2756	12.561
Rwdd1	NM_025614	NM_025614	uc007eun.1	Mus musculus RWD domain containing 1 (Rwdd1), mRNA	chr10	33996554	34019616	0.000611437	0.00399	-1.33604	12.1436	13.3263
Rps6kc1	AK049003;AK044809;NM_178775;BC058403	NM_178775	uc007ebi.2;uc007ebf.1;uc007ebh.2;uc007ebg.1	Mus musculus ribosomal protein S6 kinase polypeptide 1 (Rps6kc1), mRNA	chr1	190772878;190798447;190796068	190844602;190834098;190911770	2.32e-05	0.000567	-1.33604	10.5178	11.8097
Cdkal1	AK169761;AK041864;AK158546;NM_144536	NM_144536	uc007pyo.1;uc011yxw.1;uc007pyn.1;uc007pyp.1	Mus musculus CDK5 regulatory subunit associated protein 1-like 1 (Cdkal1), mRNA	chr13	29514206;29325305;29521836;29473867	29855588	0.00146562	0.00755	-1.33563	10.0561	11.2451
Ankrd24	NM_027480;AK019475	NM_027480	uc007gjd.1;uc011xjk.1	Mus musculus ankyrin repeat domain 24 (Ankrd24), mRNA	chr10	81628539;81640891	81647612;81645967	0.000173266	0.00172	-1.33548	7.97831	9.18052
Atp5c1	NM_001112738;NM_020615	NM_001112738;NM_020615	uc008ihm.3;uc008ihn.3	Mus musculus ATP synthase, H+ transporting, mitochondrial F1 complex, gamma polypeptide 1 (Atp5c1), nuclear gene encoding mitochondrial protein	chr2	10056030	10080510	0.00027502	0.0023	-1.33509	14.7459	16.0371
Neurl2	NM_001082974	NM_001082974	uc008nwk.2	Mus musculus neuralized-like 2 (Drosophila) (Neurl2), mRNA	chr2	164830729	164833596	0.000204738	0.0019	-1.33508	9.50699	10.7457
Eya4	NM_010167;Y17115	NM_010167	uc007ept.1;uc007epu.1	Mus musculus eyes absent 4 homolog (Drosophila) (Eya4), mRNA	chr10	23104167	23349903;23350786	0.0001	0.00124	-1.33491	11.2223	12.4586
Fam174a	NM_026321;AK084861	NM_026321	uc007cex.2;uc007cey.2	Mus musculus family with sequence similarity 174, member A (Fam174a), mRNA	chr1	95313627	95327945;95335284	3.38e-05	0.000678	-1.3342	11.2783	12.5216
Pitpnm2	BC115953;AK149575;NM_011256;AK015126;AK129364	NM_011256	uc008zpd.1;uc029vof.1;uc008zpa.2;uc008zpc.2;uc029voe.1;uc008zpb.2	Mus musculus phosphatidylinositol transfer protein, membrane-associated 2 (Pitpnm2), mRNA	chr5	124142068;124118689;124125216;124132812	124140751;124124554;124189747;124216417;124126632;124187182	9.88e-07	0.000149	-1.33401	10.6673	12.0258
Spop	NM_025287;BC043131	NM_025287	uc007lak.1;uc007laj.1	Mus musculus speckle-type POZ protein (Spop), mRNA	chr11	95414107;95414082	95493410	0.00171663	0.00848	-1.3339	13.6257	14.7787
Mccc2	BC051500;BC058987;NM_030026;AK019760	NM_030026	uc007rqa.1;uc007rpy.1;uc007rpz.1;uc011zdn.1	Mus musculus methylcrotonoyl-Coenzyme A carboxylase 2 (beta) (Mccc2), nuclear gene encoding mitochondrial protein, mRNA	chr13	99958490;99948531	99961050;100015639;99975314;99971843	0.000159299	0.00164	-1.3339	9.87587	11.3074
Fbxo8	BC011100;AK162592;NM_015791	NM_015791	uc012gdz.1;uc009lsq.1;uc009lsr.1	Mus musculus F-box protein 8 (Fbxo8), mRNA	chr8	56551133	56571116;56593939	3.96e-05	0.000736	-1.33362	10.5705	11.8586
Pnpla7	BC027342;BC021312;EU368675;EU402948;NM_146251;AK038505	NM_146251	uc008ipv.2;uc012brs.1;uc008ipz.2;uc008ipx.2;uc008ipy.2;uc008ipw.2	Mus musculus patatin-like phospholipase domain containing 7 (Pnpla7), mRNA	chr2	24976032;24980033;24976103;25039505	25039352;25054072	7.66e-05	0.00106	-1.33326	11.4127	12.7001
Tmem223	NM_025791	NM_025791	uc008gms.1	Mus musculus transmembrane protein 223 (Tmem223), mRNA	chr19	8770995	8772475	2.91e-05	0.000637	-1.33291	10.6761	11.955
Acad11	NM_175324	NM_175324	uc009rhg.1	Mus musculus acyl-Coenzyme A dehydrogenase family, member 11 (Acad11), mRNA	chr9	104063702	104127646	5.44e-06	0.00028	-1.33225	11.8223	13.203
0610037P05Rik	NM_025345;AK002785	NM_025345	uc007yhh.1;uc007yhi.1	Mus musculus RIKEN cDNA 0610037P05 gene (0610037P05Rik), mRNA	chr16	14299243	14317332	8.88e-05	0.00115	-1.33218	11.5361	12.7682
Trpc3	FJ207476;AK082063;AK163714;NM_019510	NM_019510	uc012cow.1;uc008ozt.2;uc008ozv.1;uc008ozu.1	Mus musculus transient receptor potential cation channel, subfamily C, member 3 (Trpc3), mRNA	chr3	36638355;36620481;36669202	36644349;36671643;36690167	2.66e-07	9.35e-05	-1.33209	8.00099	9.31591
Klc2	NR_045528;NM_008451	NR_045528;NM_008451	uc008gch.1;uc008gcg.1	Mus musculus kinesin light chain 2 (Klc2)	chr19	5107745	5118408	0.000142428	0.00154	-1.33127	11.625	12.8814
Neurl1a	AK046382;AK078529;NM_021360;NM_001163480	NM_021360;NM_001163480	uc008huv.2;uc008hut.1;uc008huw.1;uc008huu.1	Mus musculus neuralized homolog 1A (Drosophila) (Neurl1a)	chr19	47240319;47228842;47178819	47259441;47243611	1.59e-05	0.000469	-1.3307	12.7495	14.0781
Kat8	NM_026370;AK029350	NM_026370	uc009jxg.1;uc009jxh.1	Mus musculus K(lysine) acetyltransferase 8 (Kat8), mRNA	chr7	127912516	127916090;127925762	0.000385903	0.00287	-1.33021	9.93731	11.1686
Samd10	BC019475;AK053884;NM_172676	NM_172676	uc008omx.2;uc008omw.2;uc012cmt.2	Mus musculus sterile alpha motif domain containing 10 (Samd10), mRNA	chr2	181595217	181599147	0.001376	0.00719	-1.32945	8.64118	9.83254
BC046331	NM_177673	NM_177673	uc008wax.1	Mus musculus cDNA sequence BC046331 (BC046331), mRNA	chr4	153975560	154007225	3.47e-06	0.000233	-1.32926	10.7975	12.0936
Znhit3	BC089554;NM_001005223	NM_001005223	uc007krf.1;uc007kre.1	Mus musculus zinc finger, HIT type 3 (Znhit3), mRNA	chr11	84910954	84916356	0.000783247	0.00477	-1.32919	9.14511	10.35
Ppp1r26	NM_001005420	NM_001005420	uc008iye.1	Mus musculus protein phosphatase 1, regulatory subunit 26 (Ppp1r26), mRNA	chr2	28447940	28455508	0.000120262	0.00139	-1.32865	7.5867	8.79049
5730403B10Rik	AK150219;AK166141;NM_025670	NM_025670	uc007yaj.1;uc012aau.1;uc007yak.1	Mus musculus RIKEN cDNA 5730403B10 gene (5730403B10Rik), mRNA	chr16	4765460	4790246;4789935	0.000725103	0.00451	-1.32864	12.204	13.441
Prpf19	NM_001253844;NM_001253843;NM_134129	NM_001253844;NM_001253843;NM_134129	uc029trh.1;uc008grg.2;uc008grf.2	Mus musculus PRP19/PSO4 pre-mRNA processing factor 19 homolog (S. cerevisiae) (Prpf19)	chr19	10898644;10895230	10909559	2.03e-05	0.000528	-1.32848	13.2036	14.4872
Strn3	NM_052973;EF685153;NM_001172098	NM_052973;NM_001172098	uc007nmt.2;uc007nmu.2;uc011ylt.1	Mus musculus striatin, calmodulin binding protein 3 (Strn3)	chr12	51608540;51629373	51691914;51648135	0.000221068	0.002	-1.32841	13.5061	14.7497
Mlh3	AK029786;BC003865;NM_175337	NM_175337	uc007ogt.1;uc011ypg.1;uc007ogs.1	Mus musculus mutL homolog 3 (E coli) (Mlh3), mRNA	chr12	85234519	85270564;85269474	0.00148677	0.00763	-1.32785	10.2667	11.4391
Carm1	NM_153141;NM_021531;BC071267	NM_153141;NM_021531	uc009olu.2;uc009olv.2;uc009olw.2	Mus musculus coactivator-associated arginine methyltransferase 1 (Carm1)	chr9	21546893	21589465	3.17e-05	0.000658	-1.32763	11.874	13.1003
Synj2bp	AK008254;AK078422;AY157057;NM_025292	NM_025292	uc007ocj.2;uc007oca.1;uc007oci.2;uc007och.2	Mus musculus synaptojanin 2 binding protein (Synj2bp), mRNA	chr12	81492193;81504123;81359025	81532907	6.02e-05	0.000929	-1.32726	12.021	13.2516
4933403F05Rik	NM_153794	NM_153794	uc008fni.1	Mus musculus RIKEN cDNA 4933403F05 gene (4933403F05Rik), mRNA	chr18	68260184	68300333	2.83e-05	0.000628	-1.32652	12.8468	14.1929
Timm23	NM_016897	NM_016897	uc007syn.2	Mus musculus translocase of inner mitochondrial membrane 23 homolog (yeast) (Timm23), nuclear gene encoding mitochondrial protein, mRNA	chr14	32180165	32201891	0.000153897	0.00161	-1.3265	13.3935	14.6316
Ogdh	AK181416;NM_001252288;NM_010956;NM_001252283;NM_001252287;NM_001252282	NM_001252288;NM_010956;NM_001252283;NM_001252287;NM_001252282	uc007hyk.1;uc007hyf.2;uc007hyh.2;uc007hyg.2;uc007hyj.2;uc007hyi.2	Mus musculus oxoglutarate dehydrogenase (lipoamide) (Ogdh);Mus musculus oxoglutarate dehydrogenase (lipoamide) (Ogdh), nuclear gene encoding mitochondrial protein	chr11	6292557;6291596;6313787	6317080;6359094	0.000350639	0.00269	-1.32644	15.559	16.8354
Phf2	NM_011078;AK172995	NM_011078	uc007qim.1;uc007qin.2	Mus musculus PHD finger protein 2 (Phf2), mRNA	chr13	48801749	48832125;48870885	2.91e-07	9.51e-05	-1.3258	11.5812	12.8889
Tob1	NM_009427	NM_009427	uc007kyf.1	Mus musculus transducer of ErbB-2.1 (Tob1), mRNA	chr11	94211453	94215492	5.88e-05	0.000916	-1.32526	12.9334	14.2553
AI316807	NM_001012667;NM_001146117	NM_001012667;NM_001146117	uc009lde.2;uc009ldd.2	Mus musculus expressed sequence AI316807 (AI316807)	chr8	22462613	22476879	3.22e-05	0.000662	-1.3237	10.4887	11.7911
Kif16b	AK018455;NM_001081133;AB610968	NM_001081133	uc012cfd.1;uc008mpy.1;uc008mpz.1	Mus musculus kinesin family member 16B (Kif16b), mRNA	chr2	142618344	142901464;142648763	3.28e-06	0.000226	-1.32356	11.9071	13.2106
Pcmt1	AK148789;AK006162;BC085283;NM_008786;BC049613	NM_008786	uc011wzx.1;uc007ehx.2;uc007eia.2;uc007ehz.2;uc007ehy.2	Mus musculus protein-L-isoaspartate (D-aspartate) O-methyltransferase 1 (Pcmt1), mRNA	chr10	7639658;7630235;7637734	7649155;7663584	0.00116503	0.00636	-1.32223	12.3095	13.4874
Hexdc	EF437388;NM_001001333;NM_001146073	NM_001001333;NM_001146073	uc007mvl.2;uc007mvm.2;uc011yjk.1	Mus musculus hexosaminidase (glycosyl hydrolase family 20, catalytic domain) containing (Hexdc)	chr11	121204432;121207638;121214855	121218159;121222656	3.69e-05	0.000707	-1.32216	8.69857	9.9086
BC023829	NM_001033328;BC145368	NM_001033328	uc009tji.1;uc012hjm.1	Mus musculus cDNA sequence BC023829 (BC023829), mRNA	chrX	70460055	70477043	5.88e-06	0.000286	-1.32211	10.2576	11.5471
Ghitm	NM_078478;NM_001199122	NM_078478;NM_001199122	uc007tby.3;uc007tbx.3	Mus musculus growth hormone inducible transmembrane protein (Ghitm)	chr14	37120444	37135322;37135139	0.00111822	0.00615	-1.32204	14.7808	15.997
Atp5e	NM_025983	NM_025983	uc008off.1	Mus musculus ATP synthase, H+ transporting, mitochondrial F1 complex, epsilon subunit (Atp5e), nuclear gene encoding mitochondrial protein, mRNA	chr2	174461074	174464101	7.74e-05	0.00107	-1.32101	13.4451	14.7301
Ndufv1	NM_133666	NM_133666	uc008fye.1	Mus musculus NADH dehydrogenase (ubiquinone) flavoprotein 1 (Ndufv1), nuclear gene encoding mitochondrial protein, mRNA	chr19	4007504	4012725	0.00023295	0.00206	-1.32003	13.843	15.1626
Chchd7	AK169018;NM_001190323;AK145105;NM_181391;NM_001190322;NM_001190324	NM_001190323;NM_181391;NM_001190322;NM_001190324	uc008rwq.2;uc008rwu.1;uc012dag.1;uc008rwt.2;uc008rwr.2;uc008rws.2	Mus musculus coiled-coil-helix-coiled-coil-helix domain containing 7 (Chchd7)	chr4	3938887;3938913	3943525;3950507	1.93e-06	0.000184	-1.31959	8.98134	10.3079
Ndufs6	NR_033306;NM_010888	NR_033306;NM_010888	uc007rdh.2;uc007rdg.2	Mus musculus NADH dehydrogenase (ubiquinone) Fe-S protein 6 (Ndufs6);Mus musculus NADH dehydrogenase (ubiquinone) Fe-S protein 6 (Ndufs6), nuclear gene encoding mitochondrial protein	chr13	73319875	73328482	0.000102868	0.00126	-1.31953	12.0012	13.297
Sult1a1	L02331;NM_133670	NM_133670	uc009jsg.1;uc009jsf.1	Mus musculus sulfotransferase family 1A, phenol-preferring, member 1 (Sult1a1), mRNA	chr7	126672869;126672865	126676357	0.000176731	0.00174	-1.31931	10.012	11.3207
R3hdm1	BC144899;NM_181750;AK144098;BC049181	NM_181750	uc011wrb.1;uc007clj.1;uc007clh.1;uc007cli.1	Mus musculus R3H domain 1 (binds single-stranded nucleic acids) (R3hdm1), mRNA	chr1	128151743;128103305	128184654;128188856;128237735	6.03e-05	0.000929	-1.31902	12.3066	13.5464
Tada2b	NM_001170454	NM_001170454	uc012dvi.1	Mus musculus transcriptional adaptor 2B (Tada2b), mRNA	chr5	36473669	36484285	3.55e-05	0.000694	-1.31833	10.4242	11.6755
Cdadc1	NM_027986;NM_001168535;NM_001168538;NM_001168536;NM_001168537;AK045962	NM_027986;NM_001168535;NM_001168538;NM_001168536;NM_001168537	uc011zmx.1;uc007ueo.2;uc011zmw.1;uc007ueq.2;uc007uep.2;uc011zmv.1	Mus musculus cytidine and dCMP deaminase domain containing 1 (Cdadc1)	chr14	59559387;59563944;59584572;59567728	59597959	7.03e-05	0.00101	-1.3178	10.6569	11.8919
Ppm1k	NM_175523	NM_175523	uc009cch.1	Mus musculus protein phosphatase 1K (PP2C domain containing) (Ppm1k), nuclear gene encoding mitochondrial protein, mRNA	chr6	57506501	57535426	2.16e-05	0.000543	-1.31701	9.69882	10.975
Setbp1	NM_053099	NM_053099	uc008fsi.2	Mus musculus SET binding protein 1 (Setbp1), mRNA	chr18	78750377	79109391	1.26e-05	0.000416	-1.31567	9.83406	11.1555
Fzd9	NM_010246	NM_010246	uc008zya.2	Mus musculus frizzled homolog 9 (Drosophila) (Fzd9), mRNA	chr5	135248937	135251047	0.00015487	0.00162	-1.31524	9.74416	11.0827
E130310I04Rik	NR_045722;NR_045723	NR_045722;NR_045723	uc007zbg.2;uc029swx.1	Mus musculus RIKEN cDNA E130310I04 gene (E130310I04Rik)	chr16	34952025;34943174	34958994	0.000807284	0.00486	-1.31485	1.73957	3.29771
Vps4a	NM_126165	NM_126165	uc009ngv.1	Mus musculus vacuolar protein sorting 4a (yeast) (Vps4a), mRNA	chr8	107031325	107045756	0.000340263	0.00263	-1.31428	11.7351	12.9162
Mocs2	NM_013826;NM_001113375;NM_001113374	NM_013826;NM_001113375;NM_001113374	uc007rxv.2;uc007rxu.2;uc011zew.1	Mus musculus molybdenum cofactor synthesis 2 (Mocs2)	chr13	114818236	114829420	1.43e-06	0.000166	-1.31366	10.8943	12.2213
St3gal3	NM_009176;NM_001161774;AK013016	NM_009176;NM_001161774	uc008ujk.2;uc008ujm.2;uc008ujl.2	Mus musculus ST3 beta-galactoside alpha-2,3-sialyltransferase 3 (St3gal3)	chr4	117932152	118134890;118134914	0.000167293	0.00169	-1.31303	11.487	12.7365
Zfp85-rs1	NM_001001130	NM_001001130	uc007rbm.1	Mus musculus zinc finger protein 85, related sequence 1 (Zfp85-rs1), mRNA	chr13	67747799	67755134	7.62e-05	0.00106	-1.31302	7.3997	8.68728
Aip	NM_016666;AK146390	NM_016666	uc008fyp.1;uc008fyq.1	Mus musculus aryl-hydrocarbon receptor-interacting protein (Aip), mRNA	chr19	4114445	4125827;4121575	1.42e-05	0.000444	-1.31284	11.2074	12.4855
Scyl1	NM_023912;HM856325;AK161813	NM_023912	uc008gfi.1;uc012bhd.1;uc008gfh.1	Mus musculus SCY1-like 1 (S. cerevisiae) (Scyl1), mRNA	chr19	5758426	5771401	0.000255605	0.00218	-1.31139	12.1248	13.3113
Fam100a	NM_145359	NM_145359	uc007yao.2	Mus musculus family with sequence similarity 100, member A (Fam100a), mRNA	chr16	4874778	4879851	2.42e-05	0.000579	-1.31043	10.4718	11.7726
Ndufs1	AK166604;NM_145518;NM_001160040;AK078590;NM_001160038;NM_001160039	NM_145518;NM_001160040;NM_001160038;NM_001160039	uc011wmd.1;uc007bfw.1;uc007bfu.2;uc007bfy.2;uc007bfx.2;uc007bfv.2	Mus musculus NADH dehydrogenase (ubiquinone) Fe-S protein 1 (Ndufs1), nuclear gene encoding mitochondrial protein	chr1	63156682;63158901;63143591	63165030;63176822	0.000304729	0.00246	-1.30997	14.4028	15.6954
Rnls	NM_001167818;NM_001146342	NM_001167818;NM_001146342	uc008hft.2;uc008hfu.2	Mus musculus renalase, FAD-dependent amine oxidase (Rnls)	chr19	33137744	33392295	0.000235072	0.00207	-1.30944	7.76559	9.07781
Setd3	AK208552;NM_028262;BC057968;AK029403	NM_028262	uc007ozk.2;uc011yrq.1;uc007ozl.2;uc007ozj.2	Mus musculus SET domain containing 3 (Setd3), mRNA	chr12	108118241;108117033;108106430	108163065;108179284	5.88e-06	0.000286	-1.30903	12.9058	14.1661
Adig	NM_145635	NM_145635	uc008nqi.1	Mus musculus adipogenin (Adig), mRNA	chr2	158502611	158508198	0.000464068	0.00326	-1.30876	5.84599	7.18578
Zfp523	BC029635;NM_172617	NM_172617	uc008bqg.2;uc008bqh.2	Mus musculus zinc finger protein 523 (Zfp523), mRNA	chr17	28203085;28177417	28205886	8.17e-05	0.0011	-1.30856	9.15932	10.5677
Slc35e1	NM_177766;BC115554	NM_177766	uc009mge.2;uc009mgd.2	Mus musculus solute carrier family 35, member E1 (Slc35e1), mRNA	chr8	72477994	72492614;72492273	2.64e-05	0.000604	-1.30856	12.2545	13.5176
Frs3	NM_144939	NM_144939	uc008cvz.1	Mus musculus fibroblast growth factor receptor substrate 3 (Frs3), mRNA	chr17	47695206	47704286	4.62e-06	0.000258	-1.30848	7.32316	8.59192
Trim24	AK084870;BC052541;NM_145076;S78219	NM_145076	uc009bjj.1;uc009bjk.1;uc009bji.1;uc009bjl.1	Mus musculus tripartite motif-containing 24 (Trim24), mRNA	chr6	37870810	37946799;37956475;37966289	0.000148457	0.00157	-1.30538	11.1214	12.3557
D2hgdh	AK141691;AK088554;AK187008;BC023277;NM_178882	NM_178882	uc007cer.2;uc007ceq.2;uc007ceo.2;uc011wps.1;uc007cep.2	Mus musculus D-2-hydroxyglutarate dehydrogenase (D2hgdh), nuclear gene encoding mitochondrial protein, mRNA	chr1	93825273;93825239;93829756	93852174;93838083;93918119	8.11e-06	0.000331	-1.30441	10.2145	11.5573
Six1	NM_009189	NM_009189	uc007nwa.2	Mus musculus sine oculis-related homeobox 1 (Six1), mRNA	chr12	73041826	73046712	0.000682098	0.00432	-1.30357	12.056	13.3764
Ifrd2	NM_025903	NM_025903	uc009rmd.1	Mus musculus interferon-related developmental regulator 2 (Ifrd2), mRNA	chr9	107587717	107593038	7.57e-05	0.00106	-1.30342	10.5062	11.7273
Deb1	NM_026794	NM_026794	uc009sdo.1	Mus musculus differentially expressed in B16F10 1 (Deb1), mRNA	chr9	121710388	121712921	6.36e-05	0.000955	-1.30308	10.3244	11.5614
Keap1	NM_016679;NM_001110305;NM_001110306;NM_001110307	NM_016679;NM_001110305;NM_001110306;NM_001110307	uc009okp.2;uc009oko.2;uc009okr.2;uc009okq.2	Mus musculus kelch-like ECH-associated protein 1 (Keap1)	chr9	21229729	21239332	1.08e-05	0.000383	-1.30249	11.6245	12.8863
Tapt1	NM_173764	NM_173764	uc008xin.1	Mus musculus transmembrane anterior posterior transformation 1 (Tapt1), mRNA	chr5	44175161	44226606	0.000777639	0.00474	-1.30231	12.0884	13.2602
Tmsb15l	NM_207267	NM_207267	uc009ujh.2	Mus musculus thymosin beta 15b like (Tmsb15l), mRNA	chrX	136954987	136976874	2.85e-05	0.000631	-1.30173	6.34489	7.56362
Tppp2	BC049709;NM_001128634	NM_001128634	uc011zkg.1;uc007tnm.1	Mus musculus tubulin polymerization-promoting protein family member 2 (Tppp2), mRNA	chr14	51918714;51918424	51920700	0.00180769	0.00883	-1.30122	4.86733	6.30608
2900006K08Rik	NM_028377	NM_028377	uc007ofi.2	Mus musculus RIKEN cDNA 2900006K08 gene (2900006K08Rik), mRNA	chr12	84409067	84433780	0.000112624	0.00133	-1.29964	6.43816	7.67428
Slc9a6	AK028350;NM_172780	NM_172780	uc009tgl.2;uc009tgk.2	Mus musculus solute carrier family 9 (sodium/hydrogen exchanger), member 6 (Slc9a6), mRNA	chrX	56609834;56658244	56664230	0.000131531	0.00147	-1.29948	11.4371	12.594
Myot	NM_001033621	NM_001033621	uc008euw.1	Mus musculus myotilin (Myot), mRNA	chr18	44334073	44355722	0.00032069	0.00254	-1.29942	15.7897	17.0756
Kcnc3	NM_008422;S69381	NM_008422	uc009gqh.1;uc009gqg.1	Mus musculus potassium voltage gated channel, Shaw-related subfamily, member 3 (Kcnc3), mRNA	chr7	44590885	44604751	0.000374285	0.00281	-1.29936	8.40523	9.65694
Pdlim7	AK003019;AK010339;AK049902;NM_001114087;AK033091;NM_026131;NM_001114088	NM_001114087;NM_026131;NM_001114088	uc007qrl.2;uc007qrg.2;uc007qri.2;uc007qrj.2;uc007qrh.2;uc007qrf.2;uc007qrk.2	Mus musculus PDZ and LIM domain 7 (Pdlim7)	chr13	55495794;55506772;55506773;55497486	55513439	7.62e-05	0.00106	-1.29929	13.2933	14.5683
Cgrrf1	AK030403;NM_026832;BC037677;AK004156;AK007402	NM_026832	uc007thj.1;uc007thi.1;uc007thk.1;uc007thm.1;uc007thl.1	Mus musculus cell growth regulator with ring finger domain 1 (Cgrrf1), mRNA	chr14	46832243	46854190;46846588;46840412;46848059	1.31e-06	0.000162	-1.29917	10.2263	11.586
Setmar	NM_178391	NM_178391	uc009dde.2	Mus musculus SET domain and mariner transposase fusion gene (Setmar), mRNA	chr6	108065045	108077120	0.000188361	0.00181	-1.29903	7.47077	8.71721
Akap9	NM_194462;AK036995;AK017707	NM_194462	uc008wid.1;uc008wib.1;uc008wic.1	Mus musculus A kinase (PRKA) anchor protein (yotiao) 9 (Akap9), mRNA	chr5	3928185;3928053	4080204;3962457;3954765	6.96e-05	0.001	-1.29822	11.9716	13.2473
Clcn3	NM_007711;NM_173874;NM_173876;AK163732;NM_173873;AK036501;AK046723	NM_007711;NM_173874;NM_173876;NM_173873	uc009ltn.2;uc009ltq.2;uc009lto.2;uc009ltk.2;uc009ltl.2;uc009ltm.2;uc009ltp.2	Mus musculus chloride channel 3 (Clcn3)	chr8	60938639;60910388;60935356;60928294	60983311;60954799	8.96e-05	0.00116	-1.29803	11.7637	13.0144
Fitm1	NM_026808	NM_026808	uc007tzc.1	Mus musculus fat storage-inducing transmembrane protein 1 (Fitm1), mRNA	chr14	55575673	55576952	8.11e-05	0.00109	-1.29789	12.5271	13.7758
Mllt3	AK145442;AK045331;NM_027326;NM_029931;BC021420;AK019458;AK136066;AK080309	NM_029931;NM_027326	uc008tmq.2;uc008tmo.1;uc012dgt.1;uc008tmp.1;uc012dgu.1;uc029uwq.1;uc008tmn.1;uc008tms.1;uc008tmr.1	Mus musculus myeloid/lymphoid or mixed-lineage leukemia (trithorax homolog, Drosophila); translocated to, 3 (Mllt3)	chr4	87769924;87832780;87840681;87837418	87806314;87841252;88033407;87874542;87789393;88032813	0.000132596	0.00147	-1.29782	12.7528	13.9897
Ndufb11	NM_019435	NM_019435	uc009ste.2	Mus musculus NADH dehydrogenase (ubiquinone) 1 beta subcomplex, 11 (Ndufb11), nuclear gene encoding mitochondrial protein, mRNA	chrX	20615325	20617564	7.87e-05	0.00107	-1.29723	13.0636	14.3659
Ndufaf5	NM_027093;AK009123	NM_027093	uc008mpp.2;uc008mpo.2	Mus musculus NADH dehydrogenase (ubiquinone) complex I, assembly factor 5 (Ndufaf5), nuclear gene encoding mitochondrial protein, mRNA	chr2	140171029;140170645	140205252	0.000104822	0.00127	-1.2972	10.3157	11.5955
2310061C15Rik	AK010073;AK004189;NM_026844	NM_026844	uc009nom.1;uc009non.1;uc012glg.1	Mus musculus RIKEN cDNA 2310061C15 gene (2310061C15Rik), mRNA	chr8	116888684	116921436	5.01e-07	0.000123	-1.29688	9.17536	10.4841
Nfix	AK158568;NM_010906;NM_001081982;NM_001081981	NM_010906;NM_001081982;NM_001081981	uc009mne.1;uc009mnd.1;uc009mnc.1;uc009mnf.1	Mus musculus nuclear factor I/X (Nfix)	chr8	84707598	84774369;84800340	1.66e-06	0.000173	-1.29619	12.6304	13.9101
Acadsb	AK076535;AK163322;AK131628;NM_025826	NM_025826	uc009kbm.2;uc009kbn.2;uc009kbk.2;uc009kbl.2	Mus musculus acyl-Coenzyme A dehydrogenase, short/branched chain (Acadsb), nuclear gene encoding mitochondrial protein, mRNA	chr7	131429810;131410600	131437519;131446211;131444763	7.67e-05	0.00106	-1.29618	12.4307	13.7741
Bckdha	NM_007533	NM_007533	uc009fth.2	Mus musculus branched chain ketoacid dehydrogenase E1, alpha polypeptide (Bckdha), nuclear gene encoding mitochondrial protein, mRNA	chr7	25629851	25658761	4.86e-05	0.000818	-1.29542	12.4543	13.8131
Hdac5	AK139202;AK161956;AK145972;NM_001077696;NM_010412;BC058554	NM_001077696;NM_010412	uc011yfp.1;uc007lqy.1;uc007lqx.1;uc007lqw.1;uc007lqv.1;uc007lqu.1	Mus musculus histone deacetylase 5 (Hdac5)	chr11	102195746;102195748	102197868;102230172	3.78e-05	0.000715	-1.29517	11.6568	12.9204
Slc30a9	NM_178651;AK038559;BC024849	NM_178651	uc008xpu.1;uc008xpv.1;uc008xpt.1	Mus musculus solute carrier family 30 (zinc transporter), member 9 (Slc30a9), mRNA	chr5	67306956;67346113	67356145	3.83e-05	0.000721	-1.29508	12.2909	13.5867
Ypel3	NM_025347;NM_026875	NM_025347;NM_026875	uc009jsp.1;uc009jsq.1	Mus musculus yippee-like 3 (Drosophila) (Ypel3), mRNA	chr7	126776974	126780514	0.000214063	0.00196	-1.29496	11.1121	12.3408
Tatdn1	AK010232;BC034895;BC061187;NM_175151;AK161972	NM_175151	uc007vtu.1;uc007vtr.1;uc007vtt.1;uc007vts.1;uc007vtv.1	Mus musculus TatD DNase domain containing 1 (Tatdn1), mRNA	chr15	58908852;58899930;58890152	58928749;58933730	0.00119724	0.00648	-1.29486	10.1523	11.3086
Epas1	NM_010137	NM_010137	uc008duj.2	Mus musculus endothelial PAS domain protein 1 (Epas1), mRNA	chr17	86753863	86833410	9.52e-05	0.0012	-1.29474	13.1406	14.3228
Gm5918	NM_001198789	NM_001198789	uc009qqk.3	Mus musculus predicted gene 5918 (Gm5918), mRNA	chr9	72979724	72985376	8.37e-05	0.00111	-1.29459	7.79995	9.13808
Ttc7b	NM_001033213	NM_001033213	uc007oss.2	Mus musculus tetratricopeptide repeat domain 7B (Ttc7b), mRNA	chr12	100300769	100520822	0.000288552	0.00237	-1.29432	12.3646	13.5955
Mrpl42	AK013693;NM_026065;AK012227	NM_026065	uc007gwj.1;uc007gwk.1;uc007gwi.1	Mus musculus mitochondrial ribosomal protein L42 (Mrpl42), nuclear gene encoding mitochondrial protein, mRNA	chr10	95480805	95501927;95501938	0.00109145	0.00604	-1.29344	12.8769	14.0619
Mto1	NM_026658;AK017573	NM_026658	uc009qul.2;uc009qum.2	Mus musculus mitochondrial translation optimization 1 homolog (S. cerevisiae) (Mto1), nuclear gene encoding mitochondrial protein, mRNA	chr9	78448209	78474152;78450472	0.000575472	0.00383	-1.29331	10.3484	11.4893
Ddx23	BC049928;NM_001080981;BC019763	NM_001080981	uc007xng.1;uc007xne.1;uc007xnf.2	Mus musculus DEAD (Asp-Glu-Ala-Asp) box polypeptide 23 (Ddx23), mRNA	chr15	98651243;98645506;98648000	98662864;98662889	7.24e-06	0.000314	-1.29264	11.9685	13.1771
Pfas	AK076238;AK172938;AK139115;NM_001159519	NM_001159519	uc007jov.2;uc007jos.2;uc007jot.2;uc011xws.1	Mus musculus phosphoribosylformylglycinamidine synthase (FGAR amidotransferase) (Pfas), mRNA	chr11	68985700;68996954	68990606;69008460;68993052	1.9e-05	0.000511	-1.29245	10.4518	11.6918
4833442J19Rik	AK077292;NM_001252095;AK160463;NM_001252097;NM_001252094;NM_177101;NM_001252096	NM_001252095;NM_001252097;NM_001252094;NM_177101;NM_001252096	uc009etv.2;uc029wcw.1;uc009etw.2;uc009etz.2;uc009ety.2;uc009etx.2;uc029wcv.1	Mus musculus RIKEN cDNA 4833442J19 gene (4833442J19Rik)	chr6	149141512	149145132;149151170	0.00083965	0.00499	-1.2923	9.13473	10.4151
Ing2	NM_023503;AB433625	NM_023503	uc012gdo.1;uc009lrf.2	Mus musculus inhibitor of growth family, member 2 (Ing2), mRNA	chr8	47667177	47673684;47675159	4.02e-05	0.000743	-1.29221	9.50754	10.7749
Dlg1	NM_001252436;AK164228;NM_001252434;NM_001252435;NR_045516;NM_001252433;NM_007862	NM_001252436;NM_001252434;NM_001252435;NR_045516;NM_001252433;NM_007862	uc007yxr.2;uc007yxo.2;uc007yxq.2;uc007yxp.2;uc007yxt.2;uc007yxs.2;uc007yxu.1	Mus musculus discs, large homolog 1 (Drosophila) (Dlg1)	chr16	31663934;31791714;31663442;31754349	31842839;31873356	6.39e-06	0.000296	-1.29165	11.9756	13.2434
Itfg2	AK159637;BC025492;NM_133927;AK142721	NM_133927	uc009edo.1;uc009edp.1;uc009edq.1;uc012etc.1	Mus musculus integrin alpha FG-GAP repeat containing 2 (Itfg2), mRNA	chr6	128410168;128409443;128415629	128424910	0.000107385	0.00129	-1.29147	9.67496	10.9489
Socs7	NM_138657	NM_138657	uc007lea.1	Mus musculus suppressor of cytokine signaling 7 (Socs7), mRNA	chr11	97362550	97398542	5.15e-06	0.000276	-1.29119	11.9761	13.2856
Ndufs3	NM_026688	NM_026688	uc008ktr.1	Mus musculus NADH dehydrogenase (ubiquinone) Fe-S protein 3 (Ndufs3), nuclear gene encoding mitochondrial protein, mRNA	chr2	90894635	90904721	0.000300743	0.00244	-1.29067	13.383	14.6123
Mrpl55	BC028538;NM_026035;AK012143	NM_026035	uc007jdk.1;uc007jdj.1;uc007jdi.1	Mus musculus mitochondrial ribosomal protein L55 (Mrpl55), nuclear gene encoding mitochondrial protein, mRNA	chr11	59202516;59202537	59204757;59206002	0.000446579	0.00317	-1.29065	10.0551	11.2662
Nf2	NM_001252251;NM_001252253;L28838;NM_001252252;NM_010898;NM_001252250;AK203557	NM_001252251;NM_001252253;NM_001252252;NM_010898;NM_001252250	uc029rki.1;uc007hvj.1;uc007hvf.2;uc007hvi.1;uc007hvg.2;uc011xra.2;uc029rkj.1	Mus musculus neurofibromatosis 2 (Nf2)	chr11	4808256;4782104;4765844;4772333	4820493;4833135;4782352;4849544	9.82e-07	0.000149	-1.29056	12.2847	13.5687
Ccdc85a	NM_001166661;NM_181577;NM_001166662	NM_001166661;NM_181577;NM_001166662	uc007igl.2;uc007igk.2;uc007igm.1	Mus musculus coiled-coil domain containing 85A (Ccdc85a)	chr11	28575196;28385691	28584296	8.84e-05	0.00115	-1.2902	9.0379	10.4257
Rnf170	AK080591;BC138930;AK153658;BC031383;AK042063;NM_029965	NM_029965	uc009lhn.1;uc009lhl.1;uc009lho.1;uc012gbo.1;uc009lhm.1;uc009lhp.1	Mus musculus ring finger protein 170 (Rnf170), mRNA	chr8	26119379	26129546;26143869	2.04e-06	0.000185	-1.29008	10.9448	12.2166
Gnpat	NM_010322;BC003225	NM_010322	uc009nxv.2;uc009nxu.2	Mus musculus glyceronephosphate O-acyltransferase (Gnpat), mRNA	chr8	124863032	124886779;124890057	0.000241645	0.00211	-1.28997	13.3217	14.5457
Rabep1	AK151901;AB001750;NM_019400;BC003921;AF248489;AF248490	NM_019400	uc007jws.2;uc007jwt.2;uc007jwr.2;uc007jwu.1;uc011xyb.1;uc007jwq.2	Mus musculus rabaptin, RAB GTPase binding effector protein 1 (Rabep1), mRNA	chr11	70844762;70917314	70941298;70893886;70943105	5.64e-06	0.000283	-1.28977	11.68	12.9179
Coro6	AK158179;BC141247;NM_139130;NM_139129;BC145575;NM_139128;BC100532	NM_139130;NM_139129;NM_139128	uc007kgp.1;uc007kgt.1;uc007kgs.1;uc007kgq.1;uc011xzu.1;uc011xzv.1;uc007kgr.1	Mus musculus coronin 6 (Coro6);Mus musculus Coro6 mRNA for coronin6/clipinE type A, complete cds	chr11	77462383;77463910;77463835	77469601;77468370;77464110;77469501	2.98e-05	0.000643	-1.28944	12.4117	13.7048
Gm14295	NM_001205057	NM_001205057	uc008ogt.2	Mus musculus predicted gene 14295 (Gm14295), mRNA	chr2	176798599	176808704	0.00194295	0.00932	-1.28934	5.53169	6.74141
Csnk1e	AK158709;BC026127;NM_013767	NM_013767	uc007wtm.1;uc011zwb.1;uc007wtl.2	Mus musculus casein kinase 1, epsilon (Csnk1e), mRNA	chr15	79422480;79417851	79441818;79442057	0.000107931	0.0013	-1.28929	11.3789	12.6805
C030006K11Rik	NM_176828;AK046662;NM_145472	NM_176828;NM_145472	uc007wmg.1;uc011zvb.1;uc007wmf.2	Mus musculus RIKEN cDNA C030006K11 gene (C030006K11Rik)	chr15	76721464	76723845	8.88e-06	0.000346	-1.28916	9.87266	11.1606
1110018J18Rik	AK145867;NM_025370;AK168581	NM_025370	uc007qyt.1;uc007qyu.1;uc007qyv.1	Mus musculus RIKEN cDNA 1110018J18 gene (1110018J18Rik), mRNA	chr13	64291835	64312710	1.06e-07	7.36e-05	-1.28867	9.46755	10.763
Whamm	AK140311;NM_001004185;BC050804	NM_001004185	uc009icf.2;uc012fny.1;uc012fnz.1	Mus musculus WAS protein homolog associated with actin, golgi membranes and microtubules (Whamm), mRNA	chr7	81571291;81571943	81592102;81596836	1.51e-05	0.000459	-1.28836	9.50775	10.7198
Mmgt1	NM_146234	NM_146234	uc009tgj.1	Mus musculus membrane magnesium transporter 1 (Mmgt1), mRNA	chrX	56585511	56597919	0.000252379	0.00217	-1.28794	11.701	12.876
Ccpg1	AK007973;BC043049;AK134675;AK032645;NM_001114328;NM_028181	NM_001114328;NM_028181	uc009qqq.2;uc009qqp.2;uc009qqm.2;uc009qqo.2;uc009qql.2;uc009qqn.2	Mus musculus cell cycle progression 1 (Ccpg1)	chr9	72985550	73015999;73016340;73013938;73002007	4.68e-07	0.000123	-1.28789	12.2267	13.4816
Epc2	AK164886;NM_172663	NM_172663	uc008jpw.2;uc008jpx.2	Mus musculus enhancer of polycomb homolog 2 (Drosophila) (Epc2), mRNA	chr2	49528834;49451485	49551609	0.000454161	0.00321	-1.28758	10.6596	11.7918
Zfp46	NM_009557	NM_009557	uc008vhw.1	Mus musculus zinc finger protein 46 (Zfp46), mRNA	chr4	136286068	136293942	4.77e-05	0.00081	-1.28726	11.0015	12.3869
Tmem177	NM_175106	NM_175106	uc007cja.2	Mus musculus transmembrane protein 177 (Tmem177), mRNA	chr1	119907898	119913168	8.38e-05	0.00111	-1.28646	9.34981	10.539
Trim23	NM_030731;AK088922;BC059017	NM_030731	uc011zeg.1;uc007rsx.1;uc007rsy.1	Mus musculus tripartite motif-containing 23 (Trim23), mRNA	chr13	104179097;104178838	104202048	0.000193181	0.00184	-1.28627	10.715	11.9261
Auh	AK003929;AK169661;AK134886;NM_016709	NM_016709	uc007qng.1;uc007qnf.1;uc007qne.1;uc007qnd.1	Mus musculus AU RNA binding protein/enoyl-coenzyme A hydratase (Auh), nuclear gene encoding mitochondrial protein, mRNA	chr13	52835109;52907046;52910209;52886427	52929677	0.00014451	0.00155	-1.28614	11.1074	12.3883
Bccip	NM_025392	NM_025392	uc009kdi.1	Mus musculus BRCA2 and CDKN1A interacting protein (Bccip), mRNA	chr7	133709332	133721145	0.000269599	0.00226	-1.28587	11.7129	12.8773
Fech	BC096770;BC006746;NM_007998	NM_007998	uc008fei.1;uc008fej.1;uc008feh.1	Mus musculus ferrochelatase (Fech), nuclear gene encoding mitochondrial protein, mRNA	chr18	64457264;64456549	64489066	0.000254736	0.00217	-1.28523	13.2626	14.4996
Gm14288	AK141151;NM_001199307	NM_001199307	uc029uit.1;uc008ofo.2;uc029uis.1;uc029uio.1	Mus musculus predicted gene 14288 (Gm14288), mRNA	chr2	175275123;176423660;175785501	176439191;175801038;175290660;176433086	0.000216051	0.00197	-1.28512	11.2407	12.4112
Tnk2	NM_001110147;AK087965;NM_016788;BC031168	NM_001110147;NM_016788	uc007yze.2;uc012aeo.1;uc007yzf.2;uc007yzc.2	Mus musculus tyrosine kinase, non-receptor, 2 (Tnk2)	chr16	32673158;32644642;32668220	32683493	0.00062726	0.00406	-1.28477	11.215	12.5601
Trp53inp2	AK213280;NM_178111	NM_178111	uc008nkl.1;uc008nkk.1	Mus musculus transformation related protein 53 inducible nuclear protein 2 (Trp53inp2), mRNA	chr2	155382647;155381855	155385464;155389847	1.97e-05	0.000522	-1.28453	14.1547	15.5609
Slain2	BC019454;NM_001113423;NM_153567	NM_001113423;NM_153567	uc008xsi.1;uc008xsj.2;uc008xsh.2	Mus musculus SLAIN motif family, member 2 (Slain2)	chr5	72948501;72914316	72978828;72974846	0.00145405	0.00751	-1.28447	13.1415	14.2923
Ganc	BC079548;AK034155;AK076333;BC058197;AK017994;NM_172672	NM_172672	uc008lvt.1;uc008lvw.1;uc008lvu.1;uc008lvr.1;uc008lvs.1;uc008lvv.1	Mus musculus glucosidase, alpha; neutral C (Ganc), mRNA	chr2	120403895;120450916;120406113	120460852;120415590;120424415	4.98e-05	0.00083	-1.28413	10.9976	12.2993
E130308A19Rik	NM_153158;NM_001015681	NM_153158;NM_001015681	uc008taa.1;uc008tab.1	Mus musculus RIKEN cDNA E130308A19 gene (E130308A19Rik)	chr4	59626220	59754303;59720969	6.79e-05	0.000989	-1.28401	8.35268	9.70007
Ficd	NM_001010825	NM_001010825	uc008yyl.2	Mus musculus FIC domain containing (Ficd), mRNA	chr5	113735781	113740607	0.000333201	0.0026	-1.28385	9.493	10.6309
Cdc14a	NM_001080818;AK048250;NM_001173553	NM_001080818;NM_001173553	uc012cwq.1;uc008rcb.1;uc008rca.1	Mus musculus CDC14 cell division cycle 14A (Cdc14a)	chr3	116272552;116326038	116424032	0.000358785	0.00273	-1.28372	9.23549	10.6137
Zfp708	AK132353;NM_001012449;NM_001012448;BC076611;NM_001012325	NM_001012449;NM_001012448;NM_001012325	uc007rad.1;uc011zbe.1;uc007rae.1;uc007rac.1;uc007raf.1	Mus musculus zinc finger protein 708 (Zfp708)	chr13	67069397	67108604;67081545;67099047	0.000394715	0.00291	-1.28349	7.9617	9.21679
Hhatl	NM_029095;NR_027967	NM_029095	uc009sdx.2;uc009sdw.2	Mus musculus hedgehog acyltransferase-like (Hhatl)	chr9	121784015	121791120;121792507	0.000538801	0.00365	-1.28213	12.4136	13.5687
Tns1	BC052740;AK156648;AK053112;NM_027884	NM_027884	uc007blg.2;uc007blf.2;uc011wmx.1;uc007bli.1	Mus musculus tensin 1 (Tns1), mRNA	chr1	73989721;73916865;73910230	73937333;73998468;74124447;73942106	0.00113216	0.00622	-1.282	14.6633	15.8765
Rpp21	NM_026308;AY251017	NM_026308	uc008ckq.1;uc008ckr.1	Mus musculus ribonuclease P 21 subunit (human) (Rpp21), mRNA	chr17	36255672	36257846	1.15e-07	7.38e-05	-1.28197	8.51414	9.77861
Fxr1	NM_001113188;NM_001113189;NM_008053	NM_001113188;NM_001113189;NM_008053	uc008oxn.2;uc008oxl.2;uc008oxk.2	Mus musculus fragile X mental retardation gene 1, autosomal homolog (Fxr1)	chr3	34020078	34069344	0.000190747	0.00182	-1.28197	14.3075	15.4836
Aldh5a1	NM_172532	NM_172532	uc007pwp.2	Mus musculus aldhehyde dehydrogenase family 5, subfamily A1 (Aldh5a1), mRNA	chr13	24907578	24937661	3.6e-05	0.0007	-1.28169	9.6625	10.8977
Arhgef10l	NM_001112723;BC024646;NM_172415;NM_001112722	NM_001112723;NM_172415;NM_001112722	uc008vmy.2;uc008vmv.1;uc008vmx.2;uc008vmw.2	Mus musculus Rho guanine nucleotide exchange factor (GEF) 10-like (Arhgef10l)	chr4	140514484	140521409;140665905;140648756	2.03e-05	0.000529	-1.28163	11.8805	13.0869
Rere	NM_001085492;BC145182;BC110693	NM_001085492	uc008vxr.1;uc008vxs.1;uc012dpv.1	Mus musculus arginine glutamic acid dipeptide (RE) repeats (Rere), mRNA	chr4	150281915;150406195;150616758	150621966	5.65e-06	0.000283	-1.28147	12.648	13.9094
Higd2a	NM_025933	NM_025933	uc007qol.1	Mus musculus HIG1 domain family, member 2A (Higd2a), mRNA	chr13	54590230	54591147	9.31e-05	0.00119	-1.28001	11.7203	12.9577
Insig2	NM_178082;NM_133748;AK050394;AK192853	NM_178082;NM_133748	uc011wqv.1;uc007cjo.1;uc007cjp.1;uc007cjq.1	Mus musculus insulin induced gene 2 (Insig2)	chr1	121304352	121327678;121312325;121327762;121332580	4e-05	0.000741	-1.27984	11.7849	13.0013
AK046316	AK046316		uc007duy.1	Mus musculus adult male corpora quadrigemina cDNA, RIKEN full-length enriched library, clone:B230369F24 product:similar to RIBOSOMAL PROTEIN L27A (RIBOSMAL PROTEIN L27A) [Mus musculus], full insert sequence	chr1	178313327	178318549	0.000269325	0.00226	-1.27982	6.32564	7.56131
H2-Ke6	NM_013543	NM_013543	uc008cat.2	Mus musculus H2-K region expressed gene 6 (H2-Ke6), mRNA	chr17	34026032	34028055	7.01e-05	0.00101	-1.27963	9.97499	11.1926
Skp1a	NM_011543	NM_011543	uc007ivf.2	Mus musculus S-phase kinase-associated protein 1A (Skp1a), mRNA	chr11	52231994	52246858	0.000155426	0.00162	-1.27883	13.3785	14.5765
Chrac1	AK134403;NM_053068	NM_053068	uc007wbr.1;uc007wbq.1	Mus musculus chromatin accessibility complex 1 (Chrac1), mRNA	chr15	73090411	73094774;73094075	9.56e-06	0.000361	-1.27797	10.5683	11.8214
Tlk1	NM_172664;BC057369	NM_172664	uc008jzu.1;uc008jzt.1	Mus musculus tousled-like kinase 1 (Tlk1), mRNA	chr2	70712407	70825480	2.71e-07	9.35e-05	-1.27623	11.9198	13.1569
Zfp637	AK146789;BC037994;BC021601;NM_177684	NM_177684	uc009dky.1;uc009dkz.1;uc009dla.1;uc009dlb.2	Mus musculus zinc finger protein 637 (Zfp637), mRNA	chr6	117843257;117841280;117841241	117845956	0.000167353	0.00169	-1.27486	10.0475	11.2194
Mcee	NM_028626	NM_028626	uc009hgi.1	Mus musculus methylmalonyl CoA epimerase (Mcee), mRNA	chr7	64392770	64412119	7.05e-05	0.00101	-1.27447	9.98964	11.3111
Srf	NM_020493	NM_020493	uc008ctg.1	Mus musculus serum response factor (Srf), mRNA	chr17	46546838	46556162	5.7e-05	0.000897	-1.27446	11.5176	12.8041
Srpr	AK188860;NM_026130	NM_026130	uc009osz.1;uc009osy.1	Mus musculus signal recognition particle receptor ('docking protein') (Srpr), mRNA	chr9	35212711;35211202	35213286;35217003	0.000192102	0.00183	-1.27342	13.9253	15.1624
Mtmr14	NM_026849;AK034867;AK004345;AK161445	NM_026849	uc009dex.2;uc009dey.2;uc009dew.2;uc012eqb.1	Mus musculus myotubularin related protein 14 (Mtmr14), mRNA	chr6	113265969;113237842	113270794;113281392	2.9e-06	0.000218	-1.27238	10.2032	11.4438
Abcc1	AK033750;NM_008576	NM_008576	uc007yhk.1;uc007yhj.2	Mus musculus ATP-binding cassette, sub-family C (CFTR/MRP), member 1 (Abcc1), mRNA	chr16	14361557;14460897	14468236;14474878	0.000483223	0.00336	-1.27169	11.4242	12.5481
Adrb2	NM_007420	NM_007420	uc008fcy.1	Mus musculus adrenergic receptor, beta 2 (Adrb2), mRNA	chr18	62177815	62179959	0.000561107	0.00376	-1.27124	9.60682	10.9071
Chd7	BC034239;AK172025;AK171857;AK042727;NM_001081417	NM_001081417	uc012daj.1;uc008rxy.1;uc008rya.1;uc008ryb.1;uc008rxz.1	Mus musculus chromodomain helicase DNA binding protein 7 (Chd7), mRNA	chr4	8690405;8690920;8856670;8691364	8866809;8755906;8785763	0.00120155	0.0065	-1.27026	11.0686	12.1338
Rab2a	AK180826;NM_021518	NM_021518	uc008rxw.1;uc008rxx.1	Mus musculus RAB2A, member RAS oncogene family (Rab2a), mRNA	chr4	8535643;8561151	8578037;8607702	0.0013527	0.00711	-1.27013	13.6734	14.7789
Pdzd2	AK015986;AK159017;NM_001081064;BC115886;AK020883	NM_001081064	uc007vhu.1;uc007vht.1;uc029snx.1;uc007vhq.1;uc007vhr.1	Mus musculus PDZ domain containing 2 (Pdzd2), mRNA	chr15	12457797;12588514;12407259;12357053	12549877;12739924;12592910;12599056	0.00013203	0.00147	-1.26962	10.4357	11.7073
Cox6c	NM_053071	NM_053071	uc007vmi.1	Mus musculus cytochrome c oxidase, subunit VIc (Cox6c), nuclear gene encoding mitochondrial protein, mRNA	chr15	35931975	35938246	0.000260617	0.00221	-1.2688	13.8025	15.0461
Eif4b	BC147748;NM_145625	NM_145625	uc011zzw.1;uc007xuk.2	Mus musculus eukaryotic translation initiation factor 4B (Eif4b), mRNA	chr15	102073772	102090195;102097173	1.14e-05	0.000397	-1.26864	14.1572	15.3781
Hdgf	NM_008231	NM_008231	uc008ptc.2	Mus musculus hepatoma-derived growth factor (Hdgf), mRNA	chr3	87906320	87916132	0.000175037	0.00173	-1.26807	13.6907	14.8758
Tbc1d19	NM_144517;AK083084	NM_144517	uc008xlo.2;uc008xln.2	Mus musculus TBC1 domain family, member 19 (Tbc1d19), mRNA	chr5	53809626	53904380	0.00031193	0.0025	-1.26733	10.3903	11.5049
Hint3	NM_025798	NM_025798	uc007etg.1	Mus musculus histidine triad nucleotide binding protein 3 (Hint3), mRNA	chr10	30608206	30618366	6.11e-05	0.000934	-1.26705	10.0541	11.2207
Dach1	NM_007826;AK139060;NM_001038610	NM_007826;NM_001038610	uc007uus.1;uc007uur.1;uc007uut.1	Mus musculus dachshund 1 (Drosophila) (Dach1)	chr14	97825865;97786846	98169543	0.000381523	0.00285	-1.26701	8.5113	9.75117
Atp1a2	AK052863;AK129212;NM_178405	NM_178405	uc011wwl.1;uc007dqd.1;uc007dqc.1	Mus musculus ATPase, Na+/K+ transporting, alpha 2 polypeptide (Atp1a2), mRNA	chr1	172271708;172284308	172298064	0.000241939	0.00211	-1.26661	16.401	17.6252
Ndufa13	NM_023312	NM_023312	uc009lyd.1	Mus musculus NADH dehydrogenase (ubiquinone) 1 alpha subcomplex, 13 (Ndufa13), nuclear gene encoding mitochondrial protein, mRNA	chr8	69894181	69902558	6.87e-05	0.000997	-1.26576	13.1297	14.3885
1110002L01Rik	NR_030694;AK031200	NR_030694	uc007mwp.2;uc007mwo.2	Mus musculus RIKEN cDNA 1110002L01 gene (1110002L01Rik), non-coding RNA	chr12	3403882	3426747	4.11e-05	0.000752	-1.2657	9.26011	10.4821
Fxn	BC058533;NM_008044	NM_008044	uc012bjr.1;uc008hao.1	Mus musculus frataxin (Fxn), nuclear gene encoding mitochondrial protein, mRNA	chr19	24261452	24280586	0.000384108	0.00286	-1.26542	9.08354	10.2066
Pcolce2	NM_029620	NM_029620	uc009rbg.1	Mus musculus procollagen C-endopeptidase enhancer 2 (Pcolce2), mRNA	chr9	95637627	95695551	2.2e-05	0.00055	-1.26488	8.56957	9.7904
Ndufa1	NM_019443	NM_019443	uc009syi.1	Mus musculus NADH dehydrogenase (ubiquinone) 1 alpha subcomplex, 1 (Ndufa1), nuclear gene encoding mitochondrial protein, mRNA	chrX	37187588	37191238	0.000391955	0.00289	-1.26439	11.8271	12.9941
Acp6	BC023190;NM_019800	NM_019800	uc008qoq.2;uc008qor.2	Mus musculus acid phosphatase 6, lysophosphatidic (Acp6), mRNA	chr3	97173580;97158776	97176576	0.000169684	0.0017	-1.26431	9.69839	10.839
Tmem143	AK161481;AK171908;AK010209;AK035836;NM_144801;AK039173	NM_144801	uc009gxr.2;uc009gxq.2;uc012fks.1;uc009gxs.2;uc009gxt.1;uc009gxu.1	Mus musculus transmembrane protein 143 (Tmem143), mRNA	chr7	45897068;45897197	45902145;45902150;45907457;45917413	8.28e-05	0.00111	-1.26425	11.1626	12.5109
Rnf139	NM_175226	NM_175226	uc007vtq.2	Mus musculus ring finger protein 139 (Rnf139), mRNA	chr15	58889228	58902390	5.74e-06	0.000284	-1.26423	11.5938	12.823
Sub1	NM_011294	NM_011294	uc007vhj.1	Mus musculus SUB1 homolog (S. cerevisiae) (Sub1), mRNA	chr15	11981338	11996007	0.000155961	0.00162	-1.26375	11.7766	12.8999
Acad12	AK080793;NM_178799;AK040819	NM_178799	uc008zjx.1;uc008zjv.2;uc008zjw.1	Mus musculus acyl-Coenzyme A dehydrogenase family, member 12 (Acad12), mRNA	chr5	121602590;121598280;121604572	121618938;121605701	1.32e-05	0.000424	-1.26358	10.1581	11.3607
Ank1	X69064;BC079910;AK134267;M84756;BC061219;BC171944;NM_001110783;BC145102;NM_031158;AK147597;AK158131	NM_001110783;NM_031158	uc009lej.1;uc009lef.2;uc012gbg.1;uc009lei.1;uc009lek.1;uc012gbh.1;uc009lem.1;uc009leg.1;uc009lel.1;uc009lee.2;uc009leh.1	Mus musculus ankyrin 1, erythroid (Ank1)	chr8	22974881;23035121;23132096;23058274;23139029	23149688;23150496	0.000138429	0.00152	-1.26306	14.1092	15.4481
Man2a2	AK044561;BC055006;AK044028;NM_172903	NM_172903	uc009iar.2;uc009iaq.1;uc009iao.2;uc009iap.2	Mus musculus mannosidase 2, alpha 2 (Man2a2), mRNA	chr7	80354907;80360287;80349096	80363669;80371375	2.93e-05	0.000639	-1.26182	13.9623	15.192
Ndufv2	AK151729;NM_028388	NM_028388	uc008dgx.1;uc008dgw.1	Mus musculus NADH dehydrogenase (ubiquinone) flavoprotein 2 (Ndufv2), nuclear gene encoding mitochondrial protein, mRNA	chr17	66078794	66101491	0.000255742	0.00218	-1.26163	13.5553	14.7835
Dnaja3	AK007852;NM_001135112;NM_023646;AF326358	NM_001135112;NM_023646	uc007yad.2;uc007yab.2;uc012aat.1;uc007yac.2	Mus musculus DnaJ (Hsp40) homolog, subfamily A, member 3 (Dnaja3), nuclear gene encoding mitochondrial protein	chr16	4684069	4707693;4694245	0.00109337	0.00605	-1.26129	12.6549	13.8299
Slc13a4	AK139428;NM_172892	NM_172892	uc009bip.2;uc009biq.1	Mus musculus solute carrier family 13 (sodium/sulfate symporters), member 4 (Slc13a4), mRNA	chr6	35286502;35267952	35308126	0.000209313	0.00193	-1.26086	3.38043	4.59914
Ide	AK014703;NM_031156	NM_031156	uc008hil.1;uc008him.1	Mus musculus insulin degrading enzyme (Ide), mRNA	chr19	37303649;37268740	37330612;37337852	0.00166319	0.00829	-1.26059	13.6418	14.713
Tln2	AB093231;BC033288;BC059856;AK052301;NM_001081242;BC158057;AF467081;AK017597	NM_001081242	uc012gvy.1;uc009qfu.2;uc009qfy.1;uc012gwb.1;uc012gwa.1;uc009qfv.2;uc012gvz.1;uc009qfw.2	Mus musculus talin 2 (Tln2), mRNA	chr9	67217084;67392451;67223975	67262095;67559703;67275422;67539403;67330650;67296442;67428803	0.000204409	0.0019	-1.26048	12.5562	13.7286
Map2k2	AK138130;BC014830;NM_023138	NM_023138	uc007gfx.2;uc007gfy.2;uc011xjb.1	Mus musculus mitogen-activated protein kinase kinase 2 (Map2k2), mRNA	chr10	81105946	81124697	6.06e-05	0.00093	-1.26037	12.7007	13.8477
2700097O09Rik	AK079348;NR_030764;NM_028314	NR_030764;NM_028314	uc007nod.1;uc007noe.1;uc011yma.1	Mus musculus RIKEN cDNA 2700097O09 gene (2700097O09Rik)	chr12	55053753;55045660	55080110	7.49e-05	0.00105	-1.26035	9.50084	10.7827
Rdx	NM_001104616;NM_001104617;NM_009041	NM_001104616;NM_001104617;NM_009041	uc009plr.2;uc009plq.2;uc009pls.2	Mus musculus radixin (Rdx)	chr9	52047940;52047149	52075177;52088738	7.36e-05	0.00104	-1.25995	13.3462	14.5195
Fry	AK079097;AK054402;AK086708;NM_172887;AK157981	NM_172887	uc009ats.1;uc009atw.1;uc009atx.1;uc009att.1;uc009atv.2	Mus musculus furry homolog (Drosophila) (Fry), mRNA	chr5	150295387;150457710;150259929;150118669;150466243	150349005;150497753;150390858	0.000127594	0.00143	-1.25993	11.8505	13.0527
Prdx3	NM_007452	NM_007452	uc008icd.1	Mus musculus peroxiredoxin 3 (Prdx3), nuclear gene encoding mitochondrial protein, mRNA	chr19	60864065	60874538	0.000456292	0.00322	-1.25968	13.282	14.5076
0610009B22Rik	NM_025319	NM_025319	uc007iuh.1	Mus musculus RIKEN cDNA 0610009B22 gene (0610009B22Rik), mRNA	chr11	51685384	51688634	0.000155466	0.00162	-1.25965	10.1277	11.2997
Ctf1	NM_007795	NM_007795	uc009jwm.1	Mus musculus cardiotrophin 1 (Ctf1), mRNA	chr7	127712735	127718185	0.0007744	0.00473	-1.25945	8.40631	9.54999
Tesk1	NM_011571	NM_011571	uc008spq.2	Mus musculus testis specific protein kinase 1 (Tesk1), mRNA	chr4	43442276	43448075	0.000100989	0.00125	-1.25889	11.6755	12.8511
Sars2	NM_023637;AK135222	NM_023637	uc009fzq.3;uc009fzp.3	Mus musculus seryl-aminoacyl-tRNA synthetase 2 (Sars2), mRNA	chr7	28741967	28753879;28745756	2.16e-05	0.000543	-1.2587	9.19597	10.4033
Cpox	NM_007757;AK157277	NM_007757	uc007znz.2;uc007zoa.2	Mus musculus coproporphyrinogen oxidase (Cpox), mRNA	chr16	58670207	58680389;58677215	0.000154197	0.00161	-1.25689	10.7334	11.8939
Chchd2	NM_024166	NM_024166	uc008ztn.1	Mus musculus coiled-coil-helix-coiled-coil-helix domain containing 2 (Chchd2), nuclear gene encoding mitochondrial protein, mRNA	chr5	129881160	129887470	6.11e-05	0.000934	-1.25665	13.6212	14.8576
Ensa	NM_001026212;NM_019561;BC059724	NM_001026212;NM_019561	uc008qki.1;uc008qkj.1;uc008qkk.1	Mus musculus endosulfine alpha (Ensa)	chr3	95624979	95626986;95630493;95632117	0.000428318	0.00309	-1.2565	13.2362	14.3706
Msh2	AK051960;NM_008628;AK078775	NM_008628	uc008dva.1;uc008duz.1;uc008dvb.1	Mus musculus mutS homolog 2 (E. coli) (Msh2), mRNA	chr17	87672556	87679692;87709408;87723713	6.01e-06	0.000289	-1.25615	9.85163	11.1742
Gucy1a3	AK031305;NM_021896	NM_021896	uc008pou.2;uc008pov.2	Mus musculus guanylate cyclase 1, soluble, alpha 3 (Gucy1a3), mRNA	chr3	82092426;82106796	82145877	1.69e-05	0.000484	-1.25602	9.55676	10.7665
Suclg2	AK172363;AK178784;AK042987;NM_011507	NM_011507	uc009dad.2;uc009dac.2;uc009dab.1;uc009daa.2	Mus musculus succinate-Coenzyme A ligase, GDP-forming, beta subunit (Suclg2), nuclear gene encoding mitochondrial protein, mRNA	chr6	95654750;95474133;95579048;95566395	95718837;95655599	0.000116828	0.00136	-1.25599	12.0388	13.2341
Phyh	NM_010726	NM_010726	uc008ifd.2	Mus musculus phytanoyl-CoA hydroxylase (Phyh), mRNA	chr2	4918995	4938743	0.000172605	0.00172	-1.25578	13.0391	14.3475
Ndufa9	NM_025358	NM_025358	uc009dve.2	Mus musculus NADH dehydrogenase (ubiquinone) 1 alpha subcomplex, 9 (Ndufa9), nuclear gene encoding mitochondrial protein, mRNA	chr6	126821862	126849144	0.000418357	0.00304	-1.25578	13.5012	14.6862
Zscan12	NM_016684;AK139837;U62908	NM_016684	uc007pqf.1;uc007pqd.1;uc007pqe.1	Mus musculus zinc finger and SCAN domain containing 12 (Zscan12), mRNA	chr13	21362831;21363284;21362819	21372302	5.34e-05	0.000865	-1.25537	8.8751	10.0888
Slc4a8	NM_021530	NM_021530	uc007xse.1	Mus musculus solute carrier family 4 (anion exchanger), member 8 (Slc4a8), mRNA	chr15	100761746	100823971	0.000392977	0.0029	-1.25529	8.13098	9.38622
Pgbd1	AK076559;NM_001162919;NM_001162920;NM_001012311	NM_001162919;NM_001162920;NM_001012311	uc007pqk.2;uc011ywq.1;uc011ywp.1;uc007pqj.2	Mus musculus piggyBac transposable element derived 1 (Pgbd1)	chr13	21421274	21441053;21441058;21440710	8.16e-05	0.0011	-1.25483	6.0101	7.2055
H2afv	BC028539;NM_029938	NM_029938	uc007hyp.2;uc007hyq.2	Mus musculus H2A histone family, member V (H2afv), mRNA	chr11	6427225	6444443	2.22e-05	0.000552	-1.25466	10.3669	11.6657
Iscu	AK157864;NM_025526	NM_025526	uc008yyp.1;uc008yyo.1	Mus musculus IscU iron-sulfur cluster scaffold homolog (E. coli) (Iscu), nuclear gene encoding mitochondrial protein, mRNA	chr5	113772811	113778282;113777798	0.000112582	0.00133	-1.25466	11.8082	13.0012
Srebf1	AK154424;NM_011480	NM_011480	uc007jfo.1;uc007jfn.1	Mus musculus sterol regulatory element binding transcription factor 1 (Srebf1), mRNA	chr11	60199088	60220604	0.00024382	0.00212	-1.25463	11.0296	12.286
Hivep2	AK147419;AK143444;NM_010437;AK147244	NM_010437	uc007elj.1;uc007elh.1;uc007elg.1;uc007eli.1	Mus musculus human immunodeficiency virus type I enhancer binding protein 2 (Hivep2), mRNA	chr10	13966076;13966378	14151378;14132798	0.00019751	0.00186	-1.25405	11.9122	13.2271
Dnm3	AK035951;NM_172646;BC004050;NM_001038619;AK164444;BC024584	NM_172646;NM_001038619	uc007dga.2;uc007dge.1;uc007dgb.2;uc007dgg.2;uc007dfz.1;uc007dgd.1	Mus musculus dynamin 3 (Dnm3)	chr1	161982455;162016452;161987301;162318170;162006139	162478034;162134752;162295638	0.000435652	0.00312	-1.25357	8.65394	9.86461
Tmem147	BC035323;NM_027215	NM_027215	uc009ggb.1;uc009gga.1	Mus musculus transmembrane protein 147 (Tmem147), mRNA	chr7	30727700	30729534	0.000346003	0.00266	-1.25326	11.8836	13.0117
Letm2	AK034050;AK031563;AK163507;NM_173012;AK050943	NM_173012	uc009lgi.1;uc009lgh.1;uc009lgj.2;uc009lgf.2;uc009lgg.1	Mus musculus leucine zipper-EF-hand containing transmembrane protein 2 (Letm2), nuclear gene encoding mitochondrial protein, mRNA	chr8	25591659;25578489;25580279;25587121;25583890	25597496;25597487	0.000781988	0.00476	-1.25323	8.22516	9.42457
Pick1	NM_008837;NM_001045558	NM_008837;NM_001045558	uc007wsy.1;uc007wsz.1	Mus musculus protein interacting with C kinase 1 (Pick1)	chr15	79229173;79229381	79249466	8.96e-05	0.00116	-1.25318	10.7597	11.9567
C8g	NM_027062	NM_027062	uc008isi.1	Mus musculus complement component 8, gamma polypeptide (C8g), mRNA	chr2	25498655	25500506	0.000430743	0.0031	-1.25304	5.30095	6.60836
Mlxip	NM_177582;NM_133917;AK122391	NM_177582;NM_133917	uc008znq.2;uc008znr.2;uc012ede.1	Mus musculus MLX interacting protein (Mlxip)	chr5	123445467;123394818	123457931;123446486	0.000522091	0.00356	-1.25279	13.059	14.2472
1700020I14Rik	NR_027832;NR_015473	NR_027832;NR_015473	uc008lty.2;uc008ltx.2	Mus musculus RIKEN cDNA 1700020I14 gene (1700020I14Rik)	chr2	119594295	119600744	0.000175723	0.00173	-1.25192	12.0081	13.3
Gpi1	BC172124;NM_008155	NM_008155	uc009gix.2;uc012fie.1	Mus musculus glucose phosphate isomerase 1 (Gpi1), mRNA	chr7	34215282;34201326	34230305	0.00135129	0.0071	-1.25079	15.8393	16.9919
Rabac1	AK046109;NM_010261	NM_010261	uc009frd.1;uc009frc.1	Mus musculus Rab acceptor 1 (prenylated) (Rabac1), mRNA	chr7	24969749	24972412;24972728	1.06e-06	0.000149	-1.25079	11.6409	12.9213
Gm14436	NM_001242943	NM_001242943	uc029uin.1	Mus musculus predicted gene 14436 (Gm14436), mRNA	chr2	175470024	175483322	0.000227421	0.00203	-1.25077	6.98119	8.28726
1810013D10Rik	AK007474;NM_001145433	NM_001145433	uc008xlg.2;uc008xlf.2	Mus musculus RIKEN cDNA 1810013D10 gene (1810013D10Rik), mRNA	chr5	53267105	53278540	1.06e-05	0.00038	-1.2505	10.9991	12.2112
Gpr155	HM161765;NM_001190297;AK165887;HM161766;AK090081;NM_001080707	NM_001190297;NM_001080707	uc008kcq.1;uc008kco.2;uc012bxi.1;uc012bxh.1;uc008kcp.1;uc008kcs.1	Mus musculus G protein-coupled receptor 155 (Gpr155)	chr2	73381405;73350891;73341506;73362269	73370141;73386398	8.96e-05	0.00116	-1.25012	10.4595	11.67
Ldb3	NM_011918;NM_001039074;NM_001039073;NM_001039071;NM_001039076;NM_001039075;NM_001039072	NM_011918;NM_001039074;NM_001039073;NM_001039071;NM_001039076;NM_001039075;NM_001039072	uc007tbe.1;uc007tbc.1;uc007tba.1;uc007tbf.1;uc007tbd.1;uc007tbb.1;uc007taz.1	Mus musculus LIM domain binding 3 (Ldb3)	chr14	34526698;34561253	34588607;34588681	0.000309581	0.00248	-1.24975	16.4032	17.6408
Kpna3	NM_008466	NM_008466	uc007ufw.2	Mus musculus karyopherin (importin) alpha 3 (Kpna3), mRNA	chr14	61365185	61439947	0.00114969	0.00629	-1.24944	13.7388	14.8419
4933404O12Rik	NR_015555;AK169739	NR_015555	uc009abe.2;uc009abd.2	Mus musculus RIKEN cDNA 4933404O12 gene (4933404O12Rik), non-coding RNA	chr5	136919145;136920562	136937109	0.000260929	0.00221	-1.24885	7.09472	8.27832
Peo1	AK054159;BC034909;NM_153796	NM_153796	uc008hqi.1;uc008hqj.1;uc008hqh.1	Mus musculus progressive external ophthalmoplegia 1 (human) (Peo1), mRNA	chr19	45006557;45009139;45005691	45012762	0.000696907	0.00439	-1.24872	10.4559	11.6195
Pcdhga1	NM_033584	NM_033584	uc008eql.1	Mus musculus protocadherin gamma subfamily A, 1 (Pcdhga1), mRNA	chr18	37661944	37841872	0.000156268	0.00162	-1.24845	6.70922	7.87763
Mia3	AK046506;AK044749;NM_177389;BC038889	NM_177389	uc008icy.1;uc012bon.1;uc008icx.1;uc008icw.1	Mus musculus melanoma inhibitory activity 3 (Mia3), mRNA	chr1	183343760;183335924;183326235	183354042;183369565;183331192;183345511	3.37e-05	0.000678	-1.24824	13.079	14.2683
1810026J23Rik	NM_178619	NM_178619	uc009omb.2	Mus musculus RIKEN cDNA 1810026J23 gene (1810026J23Rik), mRNA	chr9	21592721	21595970	0.000485252	0.00336	-1.24805	12.2088	13.3478
Mob2	AK037090;BC019522;AK012535;NM_028308	NM_028308	uc009kmj.1;uc009kmk.1;uc009kmm.1;uc009kml.1	Mus musculus MOB kinase activator 2 (Mob2), mRNA	chr7	142012830;142008549;142008552	142025951;142016505;142061034	0.000147965	0.00157	-1.24732	11.0193	12.2035
Rnf146	NM_001110197;NM_026518;NM_001110198;NM_001110196	NM_001110197;NM_026518;NM_001110198;NM_001110196	uc007eta.2;uc007esy.2;uc007esz.2;uc011xcf.1	Mus musculus ring finger protein 146 (Rnf146)	chr10	29344175	29362442	0.00020193	0.00189	-1.24712	11.2645	12.4437
Zfp467	AK163508;AK182379;NM_001085416;NM_020589;NM_001085415;AK080480;NM_001085417	NM_001085416;NM_020589;NM_001085415;NM_001085417	uc009buj.1;uc009bue.1;uc012eld.1;uc009bui.1;uc009buh.1;uc009bug.1;uc009buf.1	Mus musculus zinc finger protein 467 (Zfp467)	chr6	48427691;48436612	48443487;48445090;48445825	3.17e-05	0.000658	-1.24709	9.3529	10.5415
2810405K02Rik	NM_025582	NM_025582	uc008wch.1	Mus musculus RIKEN cDNA 2810405K02 gene (2810405K02Rik), mRNA	chr4	154896429	154899043	7.95e-05	0.00108	-1.24677	11.8194	12.9796
Rgs5	NM_009063	NM_009063	uc007dlm.1	Mus musculus regulator of G-protein signaling 5 (Rgs5), mRNA	chr1	169655500	169693526	2.3e-06	0.000194	-1.24638	12.4145	13.6591
Atp13a5	BC115739;AK083102;NM_175650	NM_175650	uc007yvy.2;uc012aeb.1;uc012aea.1	Mus musculus ATPase type 13A5 (Atp13a5), mRNA	chr16	29231913	29378732	0.000478183	0.00333	-1.24621	7.67898	8.86874
Zfp943	NM_001025373	NM_001025373	uc008arm.2	Mus musculus zinc finger prtoein 943 (Zfp943), mRNA	chr17	21962558	21994366	3.87e-06	0.00024	-1.24596	10.2343	11.4832
Xirp2	EU286530;NM_001024618;EF119712;EF119715;NM_001083919	NM_001024618;NM_001083919	uc008jxk.1;uc012bwn.1;uc012bwm.1;uc008jxj.1;uc012bwl.1	Mus musculus xin actin-binding repeat containing 2 (Xirp2)	chr2	67194755;67446001;67507908	67526606	0.000467296	0.00328	-1.24568	16.6234	17.8377
Tmem63a	BC014795;NM_144794	NM_144794	uc007dwy.1;uc007dwx.1	Mus musculus transmembrane protein 63a (Tmem63a), mRNA	chr1	180944081;180942517	180975104	2.31e-06	0.000194	-1.24427	10.8414	12.0646
Eno3	NM_007933;X70182;NM_001136062	NM_007933;NM_001136062	uc007jvw.2;uc007jvx.2;uc007jvy.1	Mus musculus enolase 3, beta muscle (Eno3)	chr11	70657212;70657795	70657876;70662513	0.00211006	0.00993	-1.24417	18.0875	19.1865
BC030307	NM_153595;AY651019;NM_001003939;NM_001003910;AK166553	NM_153595;NM_001003939;NM_001003910	uc011xku.1;uc007gqj.1;uc007gql.1;uc011xkv.1;uc007gqk.1	Mus musculus cDNA sequence BC030307 (BC030307)	chr10	86705810;86712764;86736800	86731651;86776843;86724584	0.00191077	0.00921	-1.24413	7.55639	8.68408
1110012L19Rik	NM_026787	NM_026787	uc009tjf.1	Mus musculus RIKEN cDNA 1110012L19 gene (1110012L19Rik), mRNA	chrX	70385912	70389416	0.000750994	0.00463	-1.24297	9.34492	10.4935
AK003349	AK003349		uc008aka.1	Mus musculus 18-day embryo whole body cDNA, RIKEN full-length enriched library, clone:1110003F05 product:unclassifiable, full insert sequence	chr17	10202857	10205168	2.43e-05	0.000581	-1.24277	10.7723	11.9533
Anxa8	NM_013473;BC013271	NM_013473	uc011zis.1;uc007taj.1	Mus musculus annexin A8 (Anxa8), mRNA	chr14	34085989	34100568	0.00189554	0.00915	-1.24224	6.48445	7.5585
Samd4	BC049740;NM_001037221;AK163751;NM_028966;NM_001163433	NM_001037221;NM_028966;NM_001163433	uc007thq.2;uc007thn.2;uc007thp.1;uc007tho.2;uc007thr.2	Mus musculus sterile alpha motif domain containing 4 (Samd4)	chr14	47068976;46884174;47001339;46882964	47083615;47105817	0.000156908	0.00163	-1.24168	12.6145	13.8661
Zc3h8	NM_020594	NM_020594	uc008mgz.1	Mus musculus zinc finger CCCH type containing 8 (Zc3h8), mRNA	chr2	128926267	128944020	0.000627696	0.00406	-1.24157	8.71508	9.81863
Tusc2	NM_019742	NM_019742	uc009rls.1	Mus musculus tumor suppressor candidate 2 (Tusc2), mRNA	chr9	107563254	107566108	0.000513081	0.00352	-1.24125	10.7874	11.9409
Fitm2	NM_173397	NM_173397	uc008nsv.1	Mus musculus fat storage-inducing transmembrane protein 2 (Fitm2), mRNA	chr2	163468702	163472629	9.11e-05	0.00117	-1.24021	11.1363	12.4302
Cecr5	NM_144815	NM_144815	uc009dnl.1	Mus musculus cat eye syndrome chromosome region, candidate 5 (Cecr5), mRNA	chr6	120509493	120531299	3.03e-05	0.000648	-1.23993	10.0875	11.3469
Zswim7	NM_027198	NM_027198	uc007jip.2	Mus musculus zinc finger, SWIM-type containing 7 (Zswim7), mRNA	chr11	62267223	62281395	0.000318962	0.00253	-1.23894	9.82616	11.0143
Abcb7	BC080769;NM_009592	NM_009592	uc009uaf.2;uc009uag.2	Mus musculus ATP-binding cassette, sub-family B (MDR/TAP), member 7 (Abcb7), nuclear gene encoding mitochondrial protein, mRNA	chrX	104280564;104336945	104413846	0.000175136	0.00173	-1.23889	12.0541	13.1764
Col24a1	BC092542;BC145544;NM_027770	NM_027770	uc008rqn.1;uc012czb.1;uc008rqm.1	Mus musculus collagen, type XXIV, alpha 1 (Col24a1), mRNA	chr3	145292471;145544972	145552005	0.00107018	0.00596	-1.23848	8.68845	9.8408
Mrgprh	NM_030726	NM_030726	uc008alg.1	Mus musculus MAS-related GPR, member H (Mrgprh), mRNA	chr17	12876033	12877842	0.000839822	0.00499	-1.23836	7.41637	8.64739
Ephx2	NM_007940;AK002415	NM_007940	uc007ujv.1;uc007ujw.1	Mus musculus epoxide hydrolase 2, cytoplasmic (Ephx2), mRNA	chr14	66084376	66124500;66124492	0.000288741	0.00237	-1.23831	10.6482	11.9577
Bves	NM_024285	NM_024285	uc007ezz.1	Mus musculus blood vessel epicardial substance (Bves), mRNA	chr10	45335761	45369708	0.000518262	0.00354	-1.23814	11.6916	12.8445
Rhbdf2	AK042365;NM_001167680;NM_172572	NM_001167680;NM_172572	uc007mlu.2;uc007mlt.3;uc007mls.3	Mus musculus rhomboid 5 homolog 2 (Drosophila) (Rhbdf2)	chr11	116603252;116598165	116627019;116624252	0.000271869	0.00228	-1.23785	10.0407	11.2801
Fam189b	BC068123;BC085505;NM_001014995	NM_001014995	uc008pxz.1;uc008pxy.1;uc008pya.1	Mus musculus family with sequence similarity 189, member B (Fam189b), mRNA	chr3	89183224	89189289	0.000112864	0.00133	-1.23774	9.56301	10.937
Lrrc39	NM_027321;NM_175413	NM_027321;NM_175413	uc008rch.2;uc008rci.2	Mus musculus leucine rich repeat containing 39 (Lrrc39)	chr3	116562972	116573112;116583134	0.000238591	0.00209	-1.23721	12.0492	13.2811
Akr7a5	NM_025337	NM_025337	uc008vmc.2	Mus musculus aldo-keto reductase family 7, member A5 (aflatoxin aldehyde reductase) (Akr7a5), mRNA	chr4	139310743	139318786	4.94e-06	0.000269	-1.23657	9.99245	11.2319
Lmbr1	BC016110;AK030631;AF190666;NM_020295	NM_020295	uc008wug.1;uc008wui.1;uc012dtv.1;uc008wuh.1	Mus musculus limb region 1 (Lmbr1), mRNA	chr5	29365173;29229801	29378390	1.53e-05	0.000459	-1.23576	9.71117	10.9356
Flywch1	BC038031;NM_153791;AK217025;AK034869	NM_153791	uc008ati.1;uc008atj.2;uc008ath.1;uc008atk.1	Mus musculus FLYWCH-type zinc finger 1 (Flywch1), mRNA	chr17	23752796;23762975;23755422	23763318;23763776;23771591;23770321	0.000484428	0.00336	-1.23563	11.3402	12.4528
Msh3	AK011426;BC040784;NM_010829;AK078467;BC025063;AK083388;AK040616;M80360	NM_010829	uc007rkh.1;uc011zcq.1;uc007rki.1;uc007rkk.1;uc007rkf.1;uc007rkg.1;uc007rkj.1;uc011zcr.1	Mus musculus mutS homolog 3 (E. coli) (Msh3), mRNA	chr13	92346358;92345868;92211880	92274917;92250073;92266072;92355003	5.32e-06	0.000278	-1.23544	9.64994	10.9079
St6galnac6	NM_001025310;NM_016973;NM_001025311;BC022924;AK157562;BC036985;AK035447	NM_001025310;NM_016973;NM_001025311	uc008jgf.1;uc008jge.1;uc008jgd.1;uc008jgb.1;uc008jgg.1;uc008jgc.1;uc008jga.1	Mus musculus ST6 (alpha-N-acetyl-neuraminyl-2,3-beta-galactosyl-1, 3)-N-acetylgalactosaminide alpha-2,6-sialyltransferase 6 (St6galnac6)	chr2	32599708;32608041;32606960	32616819;32620804;32620806	2.4e-07	9.35e-05	-1.23531	11.3093	12.5647
Phf20l1	BC052212;BC061492;NM_001081409;AK032638;BC082777;AK080555;AK040888;AK053606;BC145689;AK046670;AK047044	NM_001081409	uc007wag.1;uc007wao.1;uc007wal.1;uc007wae.1;uc007wai.1;uc007wam.1;uc007wak.1;uc007waf.1;uc007waj.1;uc007wah.1;uc007wan.1	Mus musculus PHD finger protein 20-like 1 (Phf20l1), mRNA	chr15	66580072;66613020;66615637;66632681;66577571;66614093	66632162;66610351;66624099;66645255;66616203	9.64e-06	0.000362	-1.23451	12.1302	13.36
Zfp639	NM_001161818;AK214474;NM_144519	NM_001161818;NM_144519	uc008owf.2;uc012com.1;uc008owg.2	Mus musculus zinc finger protein 639 (Zfp639)	chr3	32510591;32513000;32510549	32520833;32517139	0.00023606	0.00208	-1.23415	10.4893	11.6185
Gcsh	NM_026572	NM_026572	uc009not.1	Mus musculus glycine cleavage system protein H (aminomethyl carrier) (Gcsh), nuclear gene encoding mitochondrial protein, mRNA	chr8	116981827	116993449	0.000202737	0.00189	-1.23392	11.0891	12.2365
Lonp1	BC058735;NM_028782	NM_028782	uc008dco.2;uc008dcp.2	Mus musculus lon peptidase 1, mitochondrial (Lonp1), nuclear gene encoding mitochondrial protein, mRNA	chr17	56614297	56626875;56626903	7.84e-05	0.00107	-1.23366	12.2528	13.4277
Slc25a19	NM_001252395;NM_001252394;NM_001252384;NM_001252396;NM_026071	NM_001252395;NM_001252394;NM_001252384;NM_001252396;NM_026071	uc029rpx.1;uc007mig.2;uc007mih.2;uc029rpw.1;uc029rpv.1	Mus musculus solute carrier family 25 (mitochondrial thiamine pyrophosphate carrier), member 19 (Slc25a19);Mus musculus solute carrier family 25 (mitochondrial thiamine pyrophosphate carrier), member 19 (Slc25a19), nuclear gene encoding mitochondrial protein	chr11	115614180	115628295	4.86e-05	0.000818	-1.23261	9.94413	11.3263
Cd59b	BC038128;BC059731;BC171969;NM_181858	NM_181858	uc008ljn.1;uc008ljl.1;uc008ljm.1;uc012can.1	Mus musculus CD59b antigen (Cd59b), mRNA	chr2	104069804;104071009	104084957;104091190	3.62e-05	0.0007	-1.23222	7.20385	8.43033
Ndufb8	AK028070;NM_026061	NM_026061	uc008hpv.1;uc008hpw.1	Mus musculus NADH dehydrogenase (ubiquinone) 1 beta subcomplex 8 (Ndufb8), nuclear gene encoding mitochondrial protein, mRNA	chr19	44548571;44550253	44555415	0.000137666	0.00151	-1.23195	13.6549	14.8812
Gcap14	NM_028407;NM_027045;BC111465	NM_028407;NM_027045	uc007tbn.1;uc007tbm.1;uc007tbo.1	Mus musculus granule cell antiserum positive 14 (Gcap14)	chr14	36874935	36935568;36941264;36968764	0.000313483	0.0025	-1.23195	13.0307	14.1718
Ppat	AK159859;NM_172146	NM_172146	uc008xvl.2;uc008xvm.2	Mus musculus phosphoribosyl pyrophosphate amidotransferase (Ppat), mRNA	chr5	76913248	76951578	0.000248426	0.00215	-1.2311	10.8389	12.1
Ubac2	NM_026861	NM_026861	uc007vao.1	Mus musculus ubiquitin associated domain containing 2 (Ubac2), mRNA	chr14	121878605	122021035	7.17e-07	0.000135	-1.2301	10.8174	12.0004
Ybx1	AK011890;NM_011732	NM_011732	uc008ulv.1;uc008ulu.1	Mus musculus Y box protein 1 (Ybx1), mRNA	chr4	119283440;119277326	119294513	8.14e-05	0.0011	-1.2289	14.8978	16.0256
Amfr	NM_011787	NM_011787	uc009mvn.1	Mus musculus autocrine motility factor receptor (Amfr), mRNA	chr8	93971587	94012640	0.000176838	0.00174	-1.22886	13.4806	14.5987
Kcnj8	AK156346;AK031777;NM_008428	NM_008428	uc029wcm.1;uc009epk.1;uc009epl.1	Mus musculus potassium inwardly-rectifying channel, subfamily J, member 8 (Kcnj8), mRNA	chr6	142564838;142564938	142571356	3.06e-05	0.000651	-1.22856	9.38204	10.7345
Cxxc4	NM_001004367	NM_001004367	uc008rkw.2	Mus musculus CXXC finger 4 (Cxxc4), mRNA	chr3	134236494	134262089	0.00134577	0.00708	-1.22802	4.4336	5.75821
Fastkd2	AK038293;NM_172422	NM_172422	uc007bgk.3;uc007bgl.2	Mus musculus FAST kinase domains 2 (Fastkd2), mRNA	chr1	63730624	63736217;63753385	0.000356496	0.00272	-1.22712	10.5534	11.6437
Mrps28	NM_025434	NM_025434	uc008ooq.2	Mus musculus mitochondrial ribosomal protein S28 (Mrps28), nuclear gene encoding mitochondrial protein, mRNA	chr3	8802145	8923857	0.000218563	0.00198	-1.22699	10.5388	11.6926
Sugt1	NM_026474;AK010711	NM_026474	uc007ute.1;uc007utf.1	Mus musculus SGT1, suppressor of G2 allele of SKP1 (S. cerevisiae) (Sugt1), mRNA	chr14	79587690;79587808	79625022;79629755	6.84e-05	0.000994	-1.226	11.775	12.9459
Smyd1	U76371;NM_009762;NM_001160127;AK027936	NM_009762;NM_001160127	uc009cgk.2;uc009cgl.2;uc009cgj.2;uc009cgi.2	Mus musculus SET and MYND domain containing 1 (Smyd1)	chr6	71259605;71213939	71262281;71322233	0.00210111	0.0099	-1.22469	14.8616	15.9352
Camta2	BC059065;NM_001190379;NM_178116;BC023962;NM_001190378;NM_001190376	NM_001190379;NM_178116;NM_001190378;NM_001190376	uc007jwa.2;uc007jwd.2;uc007jwe.2;uc007jwb.2;uc007jwc.2;uc007jwf.2	Mus musculus calmodulin binding transcription activator 2 (Camta2)	chr11	70669462	70688105;70686441;70683776	1.5e-05	0.000459	-1.22426	11.6529	12.8319
AK197085	AK197085		uc009tjh.1	Mus musculus cDNA, clone:Y1G0123P05, strand:minus, reference:ENSEMBL:Mouse-Transcript-ENST:ENSMUST00000033534, based on BLAT search	chrX	70459752	70460122	1.99e-05	0.000524	-1.22377	7.06588	8.34265
Nr2f2	NM_009697;NM_183261	NM_009697;NM_183261	uc009hnj.1;uc009hni.1	Mus musculus nuclear receptor subfamily 2, group F, member 2 (Nr2f2)	chr7	70351949	70360593;70366746	7.88e-05	0.00107	-1.22297	9.95034	11.1649
Agpat1	NM_001163379;NM_018862	NM_001163379;NM_018862	uc008cda.1;uc008ccz.2	Mus musculus 1-acylglycerol-3-phosphate O-acyltransferase 1 (lysophosphatidic acid acyltransferase, alpha) (Agpat1)	chr17	34609013;34605860	34613449	1.5e-05	0.000457	-1.22266	11.8016	12.9506
Usp53	AK040332;NM_133857;AK045953;AK030317;AK140453	NM_133857	uc008rfd.1;uc008rfc.1;uc008rfb.1;uc008rfa.1;uc008rez.1	Mus musculus ubiquitin specific peptidase 53 (Usp53), mRNA	chr3	122933600;122956189;122952556;122951170	122984447	0.000341162	0.00264	-1.22228	9.33385	10.495
2610306M01Rik	NR_028298	NR_028298	uc009csq.2	Mus musculus RIKEN cDNA 2610306M01 gene (2610306M01Rik), non-coding RNA	chr6	86848406	86849440	8.07e-05	0.00109	-1.22183	7.69173	8.97631
Pias2	NM_001164167;AK149142;NM_001164169;NM_001164170;NM_008602;NM_001164168	NM_001164167;NM_001164169;NM_001164170;NM_008602;NM_001164168	uc012bfc.1;uc008fre.2;uc008frc.2;uc008frb.1;uc008frd.2;uc012bfb.1	Mus musculus protein inhibitor of activated STAT 2 (Pias2)	chr18	77065679;77065207	77146939;77155708	0.000619928	0.00403	-1.22125	11.8196	12.9395
Prox2	NM_175198	NM_175198	uc007ogh.1	Mus musculus prospero homeobox 2 (Prox2), mRNA	chr12	85086813	85106431	0.000565098	0.00378	-1.22113	6.02552	7.21867
Deptor	NM_001037937;NM_145470	NM_001037937;NM_145470	uc007vsa.1;uc007vrz.1	Mus musculus DEP domain containing MTOR-interacting protein (Deptor)	chr15	55112482;55133435	55254202	4.04e-05	0.000745	-1.22111	9.95181	11.1831
Atp5a1	NM_007505	NM_007505	uc008fru.1	Mus musculus ATP synthase, H+ transporting, mitochondrial F1 complex, alpha subunit 1 (Atp5a1), nuclear gene encoding mitochondrial protein, mRNA	chr18	77773767	77782868	0.000528182	0.00359	-1.21917	16.8044	17.9883
Eml5	BC027154;BC158137;NM_001081191	NM_001081191	uc007orn.1;uc007orm.1;uc011ypy.1	Mus musculus echinoderm microtubule associated protein like 5 (Eml5), mRNA	chr12	98786603	98794633;98901484	5.8e-05	0.000907	-1.21916	8.35136	9.50461
Tom1l2	NM_153080;BC034609;NM_001039092;NM_001039093	NM_153080;NM_001039092;NM_001039093	uc007jfq.1;uc007jfp.1;uc007jft.1;uc007jfr.1	Mus musculus target of myb1-like 2 (chicken) (Tom1l2)	chr11	60240569;60226713	60239176;60352905	0.000217425	0.00198	-1.21913	12.8641	13.9915
Hexim2	NM_001130515;NM_001130516;NM_027658	NM_001130515;NM_001130516;NM_027658	uc007ltp.2;uc007ltr.2;uc007ltq.2	Mus musculus hexamethylene bis-acetamide inducible 2 (Hexim2)	chr11	103133358;103133338	103139908	6.68e-05	0.000981	-1.21894	7.62834	8.76367
Ankrd11	AK138711;NM_001081379;AK164512;BC068270;NR_037865	NM_001081379;NR_037865	uc009nty.1;uc009ntz.2;uc009nub.2;uc009nua.1;uc012gml.1	Mus musculus ankyrin repeat domain 11 (Ankrd11)	chr8	122907934;122931516;122889638;122883821	122974792;122903725;123042284	1.86e-05	0.000505	-1.21887	12.503	13.7427
Dgcr6	NM_010047;AF021031	NM_010047	uc007ymt.1;uc007ymr.1	Mus musculus DiGeorge syndrome critical region gene 6 (Dgcr6), mRNA	chr16	18052859;18066501	18071342	2.42e-10	3.72e-06	-1.2188	9.96321	11.1828
Abcb8	NM_029020;AF213391;AK014688	NM_029020	uc008wrh.1;uc008wrg.1;uc008wri.1	Mus musculus ATP-binding cassette, sub-family B (MDR/TAP), member 8 (Abcb8), nuclear gene encoding mitochondrial protein, mRNA	chr5	24406399;24394155	24409947;24403977	2.12e-05	0.00054	-1.21845	11.0382	12.2736
Patz1	NR_045109;NM_019574;NM_001253691;NR_045108;NM_001253690;AK166189;BC072649	NM_019574;NM_001253691;NR_045108;NM_001253690	uc007hsj.2;uc007hsl.2;uc029rkc.1;uc007hsm.1;uc007hsn.2;uc007hso.2;uc029rkb.1	Mus musculus POZ (BTB) and AT hook containing zinc finger 1 (Patz1)	chr11	3289130;3290456	3295429;3309083;3295424	0.000188651	0.00181	-1.21783	9.47407	10.7061
Ptprm	BC079621;BC058614;NM_008984;AK039261;AK034753	NM_008984	uc008dkb.2;uc008dkc.1;uc012awj.1;uc008dka.2;uc008dke.1	Mus musculus protein tyrosine phosphatase, receptor type, M (Ptprm), mRNA	chr17	66813881;66666847;66761074;66681486	66944442;67354459;66694033	0.00074039	0.00458	-1.21757	10.6899	11.7545
Tbc1d4	AK171689;BC117870;AK044719;BC117869;AK039337;NM_001081278;BC042747	NM_001081278	uc007uvn.2;uc007uvo.2;uc011zph.1;uc007uvp.2;uc007uvr.2;uc007uvq.2;uc007uvl.1	Mus musculus TBC1 domain family, member 4 (Tbc1d4), mRNA	chr14	101462874;101462571;101442359	101609191;101501116;101463223	0.0011796	0.00641	-1.21741	11.3647	12.7393
Pfdn1	NM_026027	NM_026027	uc008enk.1	Mus musculus prefoldin 1 (Pfdn1), mRNA	chr18	36403678	36454495	0.000199826	0.00187	-1.21635	11.7148	12.8542
4930414L22Rik	NR_046011	NR_046011	uc029vwe.1	Mus musculus RIKEN cDNA 4930414L22 gene (4930414L22Rik), non-coding RNA	chr6	72438682	72440615	0.000277979	0.00231	-1.2158	6.8435	8.15558
Fastkd3	NM_027123;AK009264;BC042506	NM_027123	uc007rcc.1;uc007rca.1;uc007rcb.1	Mus musculus FAST kinase domains 3 (Fastkd3), mRNA	chr13	68582247	68592279	0.000831425	0.00496	-1.21555	9.14407	10.2061
Dbt	NM_010022	NM_010022	uc008rcg.2	Mus musculus dihydrolipoamide branched chain transacylase E2 (Dbt), nuclear gene encoding mitochondrial protein, mRNA	chr3	116513078	116549981	0.000257973	0.00219	-1.21547	10.9081	12.1873
Gsk3a	NM_001031667	NM_001031667	uc009frx.1	Mus musculus glycogen synthase kinase 3 alpha (Gsk3a), mRNA	chr7	25228258	25237851	3.18e-06	0.000225	-1.21447	12.1605	13.3406
Tmem160	NM_026938	NM_026938	uc009fhu.1	Mus musculus transmembrane protein 160 (Tmem160), mRNA	chr7	16452778	16455490	4.23e-06	0.000247	-1.21409	9.35461	10.5352
Trmt1	AK188154;NM_198020;NM_001164560;AK040715;AK188723;NM_001164559	NM_198020;NM_001164560;NM_001164559	uc009mna.1;uc009mmw.2;uc009mmy.2;uc009mmz.1;uc009mmx.2;uc009mmv.2	Mus musculus TRM1 tRNA methyltransferase 1 homolog (S. cerevisiae) (Trmt1)	chr8	84690516;84689246	84691228;84691439;84699808	1.37e-05	0.000436	-1.21365	10.985	12.1464
Abhd8	AK037669;NM_022419	NM_022419	uc009mdf.2;uc009mdg.2	Mus musculus abhydrolase domain containing 8 (Abhd8), mRNA	chr8	71456699;71459503	71463657	0.000307009	0.00247	-1.21333	8.91107	10.2579
Def8	NM_001253783;NR_045593;AK164147;NM_001253784;NM_054046	NM_001253783;NM_001253784;NM_054046	uc009nvx.2;uc009nvz.2;uc009nwb.2;uc009nwa.2;uc009nvy.2	Mus musculus differentially expressed in FDCP 8 (Def8)	chr8	123442955;123443258	123463899;123460515	0.000270229	0.00227	-1.21239	11.2249	12.3218
Zmynd11	NM_001199141;BC058999;NM_144516	NM_001199141;NM_144516	uc007pkx.1;uc007pky.2;uc007pkz.2	Mus musculus zinc finger, MYND domain containing 11 (Zmynd11)	chr13	9684835	9765314;9764956	5.08e-06	0.000274	-1.21194	12.3674	13.5478
Zadh2	NM_146090	NM_146090	uc008fun.1	Mus musculus zinc binding alcohol dehydrogenase, domain containing 2 (Zadh2), mRNA	chr18	84088157	84097514	1.54e-07	8.32e-05	-1.21169	11.5609	12.7661
Aqp7	BC022223;NM_007473	NM_007473	uc008sif.1;uc008sig.1	Mus musculus aquaporin 7 (Aqp7), mRNA	chr4	41033073	41048136;41045448	2.43e-05	0.000582	-1.21164	8.76965	10.0017
Atp5s	NM_026536;AK009141	NM_026536	uc007nsr.1;uc007nss.1	Mus musculus ATP synthase, H+ transporting, mitochondrial F0 complex, subunit s (Atp5s), nuclear gene encoding mitochondrial protein, mRNA	chr12	69724961	69744658	0.00130915	0.00693	-1.21106	9.70721	10.7212
Thoc7	AK008899;NM_001013578;NM_025435;AK147003	NM_001013578;NM_025435	uc007sgg.1;uc007sge.1;uc007sgh.1;uc007sgf.1	Mus musculus THO complex 7 homolog (Drosophila) (Thoc7)	chr14	13953410;13949013;13950940	13961225	0.000135927	0.0015	-1.21081	11.6317	12.7995
Bbs7	AF521645;NM_027810;AK018389	NM_027810	uc008ozr.1;uc008ozp.2;uc008ozq.2	Mus musculus Bardet-Biedl syndrome 7 (human) (Bbs7), mRNA	chr3	36609336;36573142	36613389	0.000378766	0.00284	-1.21062	9.20128	10.2761
Fbxl3	AK166128;BC046330;NM_015822	NM_015822	uc007uwj.1;uc007uwh.1;uc007uwi.1	Mus musculus F-box and leucine-rich repeat protein 3 (Fbxl3), mRNA	chr14	103080238	103099509;103098997	0.000152143	0.0016	-1.21056	12.0475	13.2599
Abcb10	NM_019552	NM_019552	uc009nwv.1	Mus musculus ATP-binding cassette, sub-family B (MDR/TAP), member 10 (Abcb10), nuclear gene encoding mitochondrial protein, mRNA	chr8	123952458	123983122	1.95e-05	0.000518	-1.20916	10.7532	11.9666
Rnf8	NM_021419	NM_021419	uc008btf.1	Mus musculus ring finger protein 8 (Rnf8), mRNA	chr17	29614830	29641659	0.000262364	0.00222	-1.20912	10.0726	11.1387
Scn2b	NM_001014761	NM_001014761	uc009pfg.1	Mus musculus sodium channel, voltage-gated, type II, beta (Scn2b), mRNA	chr9	45117875	45130070	0.00147429	0.00758	-1.20894	6.56933	7.65357
Znrd1as	NM_029602;AK161503	NM_029602	uc008clq.1;uc008clr.1	Mus musculus ZNRD1 antisense RNA (Znrd1as), mRNA	chr17	36958690;36958591	36965623	0.000319879	0.00254	-1.20859	8.89561	10.0312
Tmem5	NM_153059;BC083125	NM_153059	uc007hgd.1;uc011xpb.1	Mus musculus transmembrane protein 5 (Tmem5), mRNA	chr10	122081259	122097102	0.000291437	0.00239	-1.20833	10.579	11.6553
Gli1	AB232675;AB234616;AK157048;BC131649;NM_010296	NM_010296	uc007hjf.1;uc007hjg.1;uc011xpr.1;uc011xpq.1;uc007hjh.1	Mus musculus GLI-Kruppel family member GLI1 (Gli1), mRNA	chr10	127337839;127337389;127329881	127341318;127341886;127341579	0.00073973	0.00458	-1.20795	6.47348	7.78382
Heca	NM_001033432	NM_001033432	uc007elw.1	Mus musculus headcase homolog (Drosophila) (Heca), mRNA	chr10	17900083	17948067	1.23e-05	0.000414	-1.20774	10.5246	11.7288
Vmn2r29	NM_001113468;NR_003555	NM_001113468;NR_003555	uc009fcm.1;uc012exq.1	Mus musculus vomeronasal 2, receptor 29 (Vmn2r29)	chr7	7212995;7231326	7247328;7278289	0.00153949	0.00783	-1.20698	5.63831	6.69064
Brd7	BC152350;NM_012047	NM_012047	uc009mrm.1;uc009mrn.2	Mus musculus bromodomain containing 7 (Brd7), mRNA	chr8	88332310	88335487;88362191	0.000196638	0.00186	-1.20695	11.9929	13.0999
Dffa	NM_001025296;NM_010044	NM_001025296;NM_010044	uc008vvr.1;uc008vvq.1	Mus musculus DNA fragmentation factor, alpha subunit (Dffa)	chr4	149104152	149118128;149120650	0.000622337	0.00404	-1.20633	11.3642	12.4601
Trim55	NM_001081281	NM_001081281	uc008orw.1	Mus musculus tripartite motif-containing 55 (Trim55), mRNA	chr3	19644459	19691599	9.26e-06	0.000354	-1.20629	11.022	12.2575
Filip1l	NM_001177871;NM_001040397	NM_001177871;NM_001040397	uc007znj.2;uc012agu.1	Mus musculus filamin A interacting protein 1-like (Filip1l)	chr16	57549241;57353276	57572804	0.000373569	0.00281	-1.20625	11.417	12.6482
1500031L02Rik	NM_025892	NM_025892	uc007yyf.1	Mus musculus RIKEN cDNA 1500031L02 gene (1500031L02Rik), mRNA	chr16	32099801	32108054	4.16e-05	0.000755	-1.20585	9.29563	10.4521
Ndufs5	NM_001030274	NM_001030274	uc008upu.1	Mus musculus NADH dehydrogenase (ubiquinone) Fe-S protein 5 (Ndufs5), nuclear gene encoding mitochondrial protein, mRNA	chr4	123712709	123718186	0.000288528	0.00237	-1.20514	12.3044	13.4302
Ubap2	NM_026872	NM_026872	uc008sik.1	Mus musculus ubiquitin-associated protein 2 (Ubap2), mRNA	chr4	41194314	41275135	3.85e-06	0.00024	-1.20368	12.5255	13.7139
Gde1	NM_019580	NM_019580	uc009jki.1	Mus musculus glycerophosphodiester phosphodiesterase 1 (Gde1), mRNA	chr7	118688557	118705738	8.39e-05	0.00111	-1.20291	11.3327	12.4833
Rtf1	NM_030112;BC022717	NM_030112	uc008lue.2;uc012cbt.1	Mus musculus Rtf1, Paf1/RNA polymerase II complex component, homolog (S. cerevisiae) (Rtf1), mRNA	chr2	119675067	119705643;119735407	5.9e-05	0.000917	-1.20287	11.6416	12.8523
Dusp19	AK170170;AK083610;NM_024438;AK018369	NM_024438	uc008khr.1;uc008khq.1;uc008kho.1;uc008khp.1	Mus musculus dual specificity phosphatase 19 (Dusp19), mRNA	chr2	80617231;80617213	80631661	4.5e-05	0.000783	-1.20258	8.15133	9.45119
AI464131	NM_001085515	NM_001085515	uc008sit.2	Mus musculus expressed sequence AI464131 (AI464131), mRNA	chr4	41495600	41503075	0.000373518	0.00281	-1.2022	12.1062	13.4269
Pds5b	NM_175310;AK041682;AK045159	NM_175310	uc009auh.2;uc009auj.2;uc009aui.1	Mus musculus PDS5, regulator of cohesion maintenance, homolog B (S. cerevisiae) (Pds5b), mRNA	chr5	150673826;150756302;150764900	150797422;150810669	1.92e-05	0.000513	-1.20185	11.1838	12.4542
Cops8	NM_133805	NM_133805	uc007bzi.1	Mus musculus COP9 (constitutive photomorphogenic) homolog, subunit 8 (Arabidopsis thaliana) (Cops8), mRNA	chr1	90603424	90613341	0.000664555	0.00424	-1.2012	12.2397	13.2942
Nudt3	NM_019837	NM_019837	uc008bpg.1	Mus musculus nudix (nucleotide diphosphate linked moiety X)-type motif 3 (Nudt3), mRNA	chr17	27579390	27623452	3.16e-06	0.000225	-1.20109	12.2704	13.5231
AK153645	AK153645		uc011wti.1	Mus musculus adult male testis cDNA, RIKEN full-length enriched library, clone:4930488N09 product:unclassifiable, full insert sequence	chr1	143604100	143606608	0.0017224	0.0085	-1.20093	9.19726	10.309
Bsdc1	NM_133889	NM_133889	uc008uxb.1	Mus musculus BSD domain containing 1 (Bsdc1), mRNA	chr4	129461678	129488432	0.000219594	0.00199	-1.20088	11.5205	12.6371
Dpp8	NM_028906;AK029788	NM_028906	uc009qcq.1;uc009qcr.1	Mus musculus dipeptidylpeptidase 8 (Dpp8), mRNA	chr9	65032777;65032457	65082651	0.000725087	0.00451	-1.20036	13.7145	14.7676
Taf3	NM_027748;AK084574	NM_027748	uc008ihk.2;uc008ihl.2	Mus musculus TAF3 RNA polymerase II, TATA box binding protein (TBP)-associated factor (Taf3), mRNA	chr2	9914551	9941059;10048609	0.000116041	0.00136	-1.19943	9.53095	10.6358
Wbscr16	NM_033572	NM_033572	uc008zvc.2	Mus musculus Williams-Beuren syndrome chromosome region 16 homolog (human) (Wbscr16), mRNA	chr5	134148057	134176767	0.000220062	0.00199	-1.19932	10.2453	11.4009
Clip4	AK161301;AK029962;NM_175378;AK018895;AK019516;NM_030179;AK163644	NM_175378;NM_030179	uc008dmz.1;uc012awy.1;uc008dna.2;uc008dmw.2;uc008dmy.2;uc012awx.1;uc008dmx.2	Mus musculus CAP-GLY domain containing linker protein family, member 4 (Clip4)	chr17	71781298;71781946;71810846;71769690	71858351;71803952;71864210;71850164	0.000580339	0.00385	-1.19862	12.2891	13.4945
Fam116b	BC058958;NM_027081	NM_027081	uc029suk.1;uc029suj.1	Mus musculus family with sequence similarity 116, member B (Fam116b), mRNA	chr15	89182212	89189517;89196474	0.000780434	0.00476	-1.19856	9.7639	10.9374
R3hdm2	NM_001168292;AX775759;NM_027900;Z78154;BC064442;NM_001168293;BC043083	NM_001168292;NM_027900;NM_001168293	uc007hjn.2;uc007hjl.2;uc007hjq.2;uc007hjp.2;uc007hjk.2;uc007hjo.2;uc007hjm.2	Mus musculus R3H domain containing 2 (R3hdm2)	chr10	127380909;127459466;127451991;127420866;127454629;127390310	127390427;127499384	0.000249575	0.00215	-1.19836	12.7362	13.8191
Rhobtb2	AK183460;AK122354;AK171295;NM_153514	NM_153514	uc007umx.1;uc011znx.1;uc011zny.1;uc007umy.2	Mus musculus Rho-related BTB domain containing 2 (Rhobtb2), mRNA	chr14	69799677;69790392;69789774;69784989	69805545;69800819;69824852	0.000138826	0.00152	-1.19815	10.5093	11.806
Cox4i2	BC049623;NM_053091	NM_053091	uc008ngg.1;uc008ngh.1	Mus musculus cytochrome c oxidase subunit IV	chr2	152755093;152754172	152765037	0.000120024	0.00139	-1.19811	6.10401	7.31969
Wdr45	AK018409;AF229635;NM_172372	NM_172372	uc009smd.1;uc009smc.1;uc009smb.1	Mus musculus WD repeat domain 45 (Wdr45), mRNA	chrX	7722248	7728201	4.5e-05	0.000783	-1.19807	10.161	11.3606
Guca1b	NM_146079	NM_146079	uc008cvb.1	Mus musculus guanylate cyclase activator 1B (Guca1b), mRNA	chr17	47385392	47392967	0.00028898	0.00238	-1.19735	4.67819	5.82253
Foxj2	NM_021899	NM_021899	uc012esh.1	Mus musculus forkhead box J2 (Foxj2), mRNA	chr6	122820183	122845366	0.000380758	0.00285	-1.19711	11.2641	12.3852
Tmem170b	NM_001163572	NM_001163572	uc011yyr.1	Mus musculus transmembrane protein 170B (Tmem170b), mRNA	chr13	41606215	41641357	0.000148999	0.00158	-1.19621	11.2091	12.304
Ndufa5	NM_026614	NM_026614	uc009bbs.1	Mus musculus NADH dehydrogenase (ubiquinone) 1 alpha subcomplex, 5 (Ndufa5), nuclear gene encoding mitochondrial protein, mRNA	chr6	24518665	24527687	0.000269804	0.00226	-1.19613	12.3269	13.4846
Gm5595	NM_001008427	NM_001008427	uc009gme.1	Mus musculus predicted gene 5595 (Gm5595), mRNA	chr7	42660107	42692718	0.000127923	0.00144	-1.19598	8.35364	9.51371
Gfod2	NM_027469	NM_027469	uc009neb.1	Mus musculus glucose-fructose oxidoreductase domain containing 2 (Gfod2), mRNA	chr8	105716112	105758607	7.85e-05	0.00107	-1.19557	8.32507	9.51006
Xrcc5	NM_009533	NM_009533	uc007bkl.2	Mus musculus X-ray repair complementing defective repair in Chinese hamster cells 5 (Xrcc5), mRNA	chr1	72307420	72394953	8.35e-05	0.00111	-1.19523	10.5534	11.7267
Smad4	GU072917;GU072918;GU072919;U79748;NM_008540	NM_008540	uc008fov.1;uc012ber.1;uc012bet.1;uc012bes.1;uc008fou.1	Mus musculus SMAD family member 4 (Smad4), mRNA	chr18	73639012	73678039;73703741;73678231	6.81e-05	0.000991	-1.19439	11.6639	12.7551
Atp5j	AK078484;NM_016755	NM_016755	uc007zth.1;uc007zti.1	Mus musculus ATP synthase, H+ transporting, mitochondrial F0 complex, subunit F (Atp5j), nuclear gene encoding mitochondrial protein, mRNA	chr16	84827870	84835001;84835574	0.00040499	0.00297	-1.19398	13.8806	15.0434
Rab5b	AK144551;AK083034;NM_177411	NM_177411	uc007hnw.1;uc007hnx.2;uc007hnv.2	Mus musculus RAB5B, member RAS oncogene family (Rab5b)	chr10	128681802;128677182	128696268;128696232	5.45e-05	0.000874	-1.19364	13.0574	14.1736
Nek3	NM_011848;NM_001162947	NM_011848;NM_001162947	uc012gbb.1;uc009lcr.2	Mus musculus NIMA (never in mitosis gene a)-related expressed kinase 3 (Nek3)	chr8	22128282	22162494;22166435	0.000337014	0.00262	-1.19356	7.52915	8.69437
Cacnb1	NM_031173;NM_001159320;BC077713;NM_001159319;NM_145121	NM_031173;NM_001159320;NM_001159319;NM_145121	uc007lff.2;uc011ydz.1;uc007lfg.1;uc007lfh.2;uc007lfi.2	Mus musculus calcium channel, voltage-dependent, beta 1 subunit (Cacnb1)	chr11	98002900;98004924	98022627;98018372	9.63e-05	0.00121	-1.19319	12.145	13.3728
Rpa2	NM_011284;AK011530	NM_011284	uc008vbt.1;uc008vbu.1	Mus musculus replication protein A2 (Rpa2), mRNA	chr4	132768359	132774235;132778746	0.00032347	0.00256	-1.19303	10.407	11.4691
Tmem186	NM_025708	NM_025708	uc007ycq.1	Mus musculus transmembrane protein 186 (Tmem186), mRNA	chr16	8633730	8637701	8.2e-05	0.0011	-1.19231	10.3339	11.5238
Abcb1a	AK144907;NM_011076	NM_011076	uc008wkl.1;uc008wkm.1	Mus musculus ATP-binding cassette, sub-family B (MDR/TAP), member 1A (Abcb1a), mRNA	chr5	8660091;8719818	8748570	0.000438215	0.00314	-1.19154	9.53193	10.7796
Larp1	NM_028451	NM_028451	uc007jah.2	Mus musculus La ribonucleoprotein domain family, member 1 (Larp1), mRNA	chr11	58009063	58062032	0.000809292	0.00487	-1.19122	13.4541	14.4817
Cdkn1b	NM_009875;AK046676	NM_009875	uc009ela.2;uc009elb.2	Mus musculus cyclin-dependent kinase inhibitor 1B (Cdkn1b), mRNA	chr6	134920400	134924058;134925525	5.99e-05	0.000926	-1.19109	11.6006	12.735
Imp3	NM_133976	NM_133976	uc009ptq.1	Mus musculus IMP3, U3 small nucleolar ribonucleoprotein, homolog (yeast) (Imp3), mRNA	chr9	56937499	56938398	5.34e-05	0.000865	-1.19104	10.1504	11.2482
Gpank1	NM_032460;AK028189;NM_001128597	NM_032460;NM_001128597	uc008cfy.2;uc008cfw.1;uc008cfx.2	Mus musculus G patch domain and ankyrin repeats 1 (Gpank1)	chr17	35121522;35122951;35121495	35123659;35124815	3.62e-05	0.0007	-1.19061	8.70172	9.88683
2810428I15Rik	NM_025577	NM_025577	uc009mal.1	Mus musculus RIKEN cDNA 2810428I15 gene (2810428I15Rik), mRNA	chr8	70504295	70506739	2.55e-05	0.000596	-1.19006	10.3626	11.4653
AK171902	AK171902		uc007vsb.1	Mus musculus 10 days neonate skin cDNA, RIKEN full-length enriched library, clone:4731402B04 product:unclassifiable, full insert sequence	chr15	55252555	55259270	7.9e-05	0.00108	-1.18987	12.1654	13.2582
Naa50	AK198408;BC046283;NM_028108;AK167141	NM_028108	uc007zgz.1;uc012afx.1;uc007zgy.1;uc007zha.1	Mus musculus N(alpha)-acetyltransferase 50, NatE catalytic subunit (Naa50), mRNA	chr16	44139808	44163364	0.000112861	0.00133	-1.18953	14.5864	15.7137
BC106170	BC106170		uc011ycq.1	Mus musculus 10 day old male pancreas cDNA, RIKEN full-length enriched library, clone:1810073C06 product:RIKEN cDNA 1810073C06 gene, full insert sequence	chr11	90187682	90251256	0.000139988	0.00153	-1.18951	7.36203	8.52832
Pmpca	AK032081;NM_173180	NM_173180	uc008ive.1;uc008ivd.1	Mus musculus peptidase (mitochondrial processing) alpha (Pmpca), nuclear gene encoding mitochondrial protein, mRNA	chr2	26389347	26397121;26393941	0.000421082	0.00306	-1.18866	13.3648	14.4705
Ano1	NM_178642;NM_001242349	NM_178642;NM_001242349	uc009kqm.2;uc009kqn.2	Mus musculus anoctamin 1, calcium activated chloride channel (Ano1)	chr7	144588548	144738592	0.000185957	0.00179	-1.1885	8.58684	9.73147
Sec61a2	AK161316;AK136447;AK017615;NM_021305	NM_021305	uc008ifz.1;uc008ify.1;uc008ifx.1;uc012boy.1	Mus musculus Sec61, alpha subunit 2 (S. cerevisiae) (Sec61a2), mRNA	chr2	5882775;5881807;5870986	5895353;5895334	2.75e-05	0.000619	-1.18834	10.9401	12.1133
C80913	AK052034;AK133383;NM_011274	NM_011274	uc009gkp.2;uc012fiq.1;uc009gkq.2	Mus musculus expressed sequence C80913 (C80913), mRNA	chr7	37959991	38023551;37969697;38019552	0.00013085	0.00146	-1.18809	11.3128	12.4606
Rdh14	NM_023697	NM_023697	uc007nar.2	Mus musculus retinol dehydrogenase 14 (all-trans and 9-cis) (Rdh14), mRNA	chr12	10390779	10395562	0.000357008	0.00272	-1.1874	10.7083	11.8706
2015-03-02	NM_001252480;NR_045522;NM_145486;NR_045523	NM_001252480;NM_145486	uc012apj.2;uc008bzj.2;uc008bzk.2;uc008bzi.2	Mus musculus membrane-associated ring finger (C3HC4) 2 (March2)	chr17	33685691;33691504	33718677	8.63e-05	0.00113	-1.18703	11.8018	12.9027
2310044G17Rik	NR_033623;AK148415;NM_173735	NR_033623;NM_173735	uc007oid.3;uc007oib.3;uc007oic.3	Mus musculus RIKEN cDNA 2310044G17 gene (2310044G17Rik)	chr12	86947342;86952656;86947042	86965365	0.00166119	0.00828	-1.18663	11.8948	12.9165
Agtpbp1	BC042475;NM_001048008;AK015394;AK133215;AK051467;BC048468;NM_023328	NM_001048008;NM_023328	uc011zar.1;uc007qup.1;uc007qus.1;uc007qum.1;uc007qur.1;uc007qun.1;uc007quq.1	Mus musculus ATP/GTP binding protein 1 (Agtpbp1)	chr13	59493403;59512323;59480580;59449534;59531907	59557279;59557319;59556922	0.00123226	0.00663	-1.18643	12.0127	13.0371
Kdm4b	AK145151;NM_172132;AK129233;AK028962	NM_172132	uc008dbw.2;uc008dbv.2;uc008dbt.2;uc008dbu.2	Mus musculus lysine (K)-specific demethylase 4B (Kdm4b), mRNA	chr17	56393717;56326049	56390595;56402873;56399854	5.95e-06	0.000287	-1.18614	10.5055	11.6453
Rhobtb1	NM_001081347;NM_001252637;AK173015;NM_001252638;AK034826;NM_001252636	NM_001081347;NM_001252637;NM_001252638;NM_001252636	uc007fmq.1;uc011xft.2;uc029qyr.1;uc007fmo.1;uc007fmp.1;uc011xfu.2	Mus musculus Rho-related BTB domain containing 1 (Rhobtb1)	chr10	69212656;69288851;69208551;69213193	69273527;69291784	0.00058221	0.00386	-1.18603	10.7736	11.895
Fam120aos	BC024672;NR_015601	NR_015601	uc007qip.2;uc007qiq.2	Mus musculus family with sequence similarity 120A opposite strand (Fam120aos), non-coding RNA	chr13	48968111	48969905;48972033	3.86e-05	0.000725	-1.18583	8.47714	9.58511
Arvcf	AF286214;AK203870;BC052393;AK053865;AF286212;AF286213;AK051627;NM_033474;AF286215	NM_033474	uc007ynm.1;uc007ynn.1;uc007ynr.1;uc007ynq.1;uc007yno.1;uc007yns.1;uc007ynt.1;uc007ynl.1;uc007ynp.1	Mus musculus armadillo repeat gene deleted in velo-cardio-facial syndrome (Arvcf), mRNA	chr16	18392587;18404459;18380782;18348273	18407074;18398611;18406256	0.000283431	0.00234	-1.18581	9.25063	10.4763
Ano5	AK034197;NM_177694;BC109163	NM_177694	uc009hcc.1;uc009hce.1;uc009hcd.1	Mus musculus anoctamin 5 (Ano5), mRNA	chr7	51511028	51598709	0.000616118	0.00401	-1.18574	13.2959	14.5082
Mff	AK184380;AK139649;AK178118;AK177098;BC016597;AK017226;NM_029409	NM_029409	uc007bsb.1;uc011woa.1;uc007brz.1;uc007bsc.1;uc007bry.1;uc007brx.1;uc007bsa.1	Mus musculus mitochondrial fission factor (Mff), nuclear gene encoding mitochondrial protein, mRNA	chr1	82724917;82729215	82741976;82747142;82750604;82752389	0.000138399	0.00152	-1.18514	12.2453	13.3175
Gm9781	NM_001256055	NM_001256055	uc008mab.2	Mus musculus predicted gene 9781 (Gm9781), mRNA	chr2	122028582	122053631	0.00191022	0.00921	-1.1846	13.3204	14.4337
Trappc6b	NM_030057;AK168294	NM_030057	uc007npy.1;uc007npz.1	Mus musculus trafficking protein particle complex 6B (Trappc6b), mRNA	chr12	59043091	59061461	0.000607004	0.00397	-1.18413	10.9293	11.9412
Sypl	NM_198710;NM_013635	NM_198710;NM_013635	uc007nii.2;uc007nih.2	Mus musculus synaptophysin-like protein (Sypl)	chr12	32954185;32953944	32979502	0.000468961	0.00328	-1.18406	13.9143	15.0087
Tbc1d17	NM_001042655;BC017607	NM_001042655	uc012fjv.1;uc009grc.1	Mus musculus TBC1 domain family, member 17 (Tbc1d17), mRNA	chr7	44840775	44849079	0.000196656	0.00186	-1.18352	11.2339	12.3564
BC031353	AK159022;NM_001113283;AK087474;AK173161;NM_153584;BC060215	NM_001113283;NM_153584	uc009qrm.2;uc009qrl.2;uc009qri.1;uc009qrk.2;uc012gww.1;uc009qrj.2	Mus musculus cDNA sequence BC031353 (BC031353)	chr9	74953052;75025634;74952981;74976110;74952883	75032468;74955682	5.76e-05	0.000904	-1.18316	11.0954	12.2664
Zfp167	NM_001177505;BC042569	NM_001177505	uc009sfh.1;uc009sfg.1	Mus musculus zinc finger protein 167 (Zfp167), mRNA	chr9	122886831;122888423	122896124;122893144	0.000352672	0.0027	-1.18311	7.92037	8.992
Mmaa	NM_133823;AK160235	NM_133823	uc009min.2;uc009mim.1	Mus musculus methylmalonic aciduria (cobalamin deficiency) type A (Mmaa), nuclear gene encoding mitochondrial protein, mRNA	chr8	79266423	79294680;79294956	3.26e-05	0.000665	-1.18303	9.45879	10.5555
Ankrd13b	BC056928;NM_172945;BC039786;BC022693;BC172028	NM_172945	uc007kgv.1;uc011xzw.1;uc007kgu.1;uc007kgw.1;uc007kgx.1	Mus musculus ankyrin repeat domain 13b (Ankrd13b), mRNA	chr11	77470486	77473168;77489678;77473644;77476516	0.000217769	0.00198	-1.18291	9.56431	10.7324
Gcc2	AK002923;NM_027375;BC145495	NM_027375	uc007fcx.1;uc007fcy.1;uc011xea.1	Mus musculus GRIP and coiled-coil domain containing 2 (Gcc2), mRNA	chr10	58298646;58255525	58305592	5.9e-05	0.000917	-1.18288	10.7891	11.8843
Zfp777	BC066046;NM_001081382	NM_001081382	uc009btt.1;uc009btu.1	Mus musculus zinc finger protein 777 (Zfp777), mRNA	chr6	48024187	48048114;48048911	5.74e-06	0.000284	-1.18173	10.0216	11.2488
Vit	NM_001197028;NM_028813;AK018949	NM_001197028;NM_028813	uc008doy.1;uc008dox.2;uc012axj.1	Mus musculus vitrin (Vit)	chr17	78508062;78573929	78577571;78627409	0.000484531	0.00336	-1.18167	7.52063	8.68925
Tmem134	AK129014;AK008515;AK178280;AK010323;NM_025889;NM_001078649	NM_025889;NM_001078649	uc012bgd.1;uc008fyv.1;uc008fyr.1;uc008fyu.1;uc008fyt.1;uc008fys.1	Mus musculus transmembrane protein 134 (Tmem134)	chr19	4130993;4125959;4127576	4131282;4132307	9.41e-06	0.000358	-1.18152	11.1943	12.2996
Uqcr11	NM_025650;AK146292	NM_025650	uc007gde.1;uc007gdd.1	Mus musculus ubiquinol-cytochrome c reductase, complex III subunit XI (Uqcr11), nuclear gene encoding mitochondrial protein, mRNA	chr10	80402996	80406821;80406766	2.82e-05	0.000627	-1.18113	12.67	13.911
Dpf3	NM_058212;AK039011;FJ151218	NM_058212	uc007ode.1;uc007odd.1;uc007odc.1	Mus musculus D4, zinc and double PHD fingers, family 3 (Dpf3)	chr12	83213750;83269197	83487708	0.000683008	0.00433	-1.18082	8.7584	9.96518
Kif17	NM_001190978;AK046890;AK122506;AK083171;NM_010623	NM_001190978;NM_010623	uc008vkp.1;uc008vko.2;uc008vkq.2;uc008vks.2;uc008vkr.2	Mus musculus kinesin family member 17 (Kif17)	chr4	138262250;138289240;138250410	138301973;138287162	0.000770615	0.00471	-1.18048	6.78609	7.98087
Tmem80	AK049405;NM_001141950;NM_027797	NM_001141950;NM_027797	uc009kkq.2;uc009kks.2;uc009kkr.2	Mus musculus transmembrane protein 80 (Tmem80)	chr7	141333313;141328129	141337155	1.03e-05	0.000373	-1.18047	9.20691	10.3797
Lrpprc	NM_028233	NM_028233	uc008dtc.1	Mus musculus leucine-rich PPR-motif containing (Lrpprc), mRNA	chr17	84705246	84790786	4.74e-05	0.000807	-1.18002	12.7421	13.8981
Nr2c2	S75970;BC103686;NM_011630	NM_011630	uc009cys.2;uc009cyq.2;uc009cyp.2	Mus musculus nuclear receptor subfamily 2, group C, member 2 (Nr2c2), mRNA	chr6	92139779;92091417;92092432	92173058	6.5e-06	0.000299	-1.17963	11.4142	12.5867
Mif4gd	NM_027162;NM_001243587;BC026745;NM_001243586;AK184738;BC019515;NM_001243584	NM_027162;NM_001243587;NM_001243586;NM_001243584	uc007mic.3;uc007mie.3;uc007mif.1;uc029rpu.1;uc029rpt.1;uc007mib.1;uc007mid.3	Mus musculus MIF4G domain containing (Mif4gd)	chr11	115611902;115607918	115612503;115612969;115615531	2.72e-06	0.000213	-1.17942	10.2537	11.4855
Prss36	BC044738;AK021185;NM_001081374	NM_001081374	uc009jxk.1;uc009jxm.1;uc009jxl.1	Mus musculus protease, serine, 36 (Prss36), mRNA	chr7	127932637	127935497;127946725	0.000103275	0.00126	-1.17924	7.84376	8.94789
Aox1	NM_009676	NM_009676	uc007bbl.1	Mus musculus aldehyde oxidase 1 (Aox1), mRNA	chr1	58029968	58106410	0.000131537	0.00147	-1.17923	10.8428	11.9637
2610044O15Rik	NM_153780	NM_153780	uc029wwy.1	Mus musculus RIKEN cDNA 2610044O15 gene (2610044O15Rik), mRNA	chr8	129216614	129234003	1.64e-06	0.000173	-1.17918	9.4788	10.6264
Fkrp	AK168308;NM_173430	NM_173430	uc009fid.1;uc009fic.1	Mus musculus fukutin related protein (Fkrp), mRNA	chr7	16809266	16816732	8.95e-05	0.00116	-1.17887	10.9828	12.121
Mll3	AK044828;AK129377;AK054270;NM_001081383;AY138582	NM_001081383	uc008wsx.1;uc008wsw.1;uc012dtl.1;uc008wsu.1;uc008wsv.1	Mus musculus myeloid/lymphoid or mixed-lineage leukemia 3 (Mll3), mRNA	chr5	25271793;25382631;25372765	25498783;25300576	1.82e-05	0.000501	-1.17846	11.6409	12.801
0610011F06Rik	NM_026686	NM_026686	uc008bcl.2	Mus musculus RIKEN cDNA 0610011F06 gene (0610011F06Rik), mRNA	chr17	25875499	25877163	0.000106016	0.00128	-1.17841	9.05244	10.1979
Atp5b	NM_016774	NM_016774	uc007hle.1	Mus musculus ATP synthase, H+ transporting mitochondrial F1 complex, beta subunit (Atp5b), nuclear gene encoding mitochondrial protein, mRNA	chr10	128083306	128090388	0.000641113	0.00413	-1.17795	16.9771	18.1295
Fam76a	NM_145553;NM_001163792	NM_145553;NM_001163792	uc008vca.2;uc008vbz.2	Mus musculus family with sequence similarity 76, member A (Fam76a)	chr4	132899212	132922551	6.11e-06	0.00029	-1.17768	10.8652	12.0472
Thtpa	BC096537;NM_153083	NM_153083	uc007txy.2;uc007tyb.2	Mus musculus thiamine triphosphatase (Thtpa), mRNA	chr14	55094783;55055492	55098995	0.000190471	0.00182	-1.17675	10.4455	11.5798
Aarsd1	NM_144829	NM_144829	uc007los.1	Mus musculus alanyl-tRNA synthetase domain containing 1 (Aarsd1), mRNA	chr11	101406839	101417433	6.36e-05	0.000955	-1.17673	10.5265	11.6239
Zdhhc17	AK122406;AK162922;NM_172554;BC027101	NM_172554	uc007gzw.2;uc007gzv.2;uc007gzu.2;uc007gzt.2	Mus musculus zinc finger, DHHC domain containing 17 (Zdhhc17), mRNA	chr10	110941779;110962002;110955063	110950683;111010066	1.25e-05	0.000416	-1.1765	11.1229	12.253
Zmym2	BC046507;AK164896;NM_029498;AK135499	NM_029498	uc011zme.1;uc007ucr.1;uc007uct.2;uc007ucs.1	Mus musculus zinc finger, MYM-type 2 (Zmym2), mRNA	chr14	56886652;56886844;56920764;56887794	56942127;56962579;56903868	4.3e-06	0.000247	-1.17641	11.5012	12.6547
Ppp1r2	AK009205;NM_025800	NM_025800	uc007yxe.1;uc007yxd.1	Mus musculus protein phosphatase 1, regulatory (inhibitor) subunit 2 (Ppp1r2), mRNA	chr16	31251540;31258050	31275277	0.000169944	0.0017	-1.1763	12.9667	14.0777
Rad23a	BC003846;AK161875;AK045224;AK165467;NM_009010	NM_009010	uc009mno.1;uc009mnl.1;uc009mnn.1;uc009mnk.1;uc009mnm.1	Mus musculus RAD23a homolog (S. cerevisiae) (Rad23a), mRNA	chr8	84836090;84836089;84834651	84840641	0.000651658	0.00418	-1.17602	12.7201	13.7869
Zfp874b	NM_001076791	NM_001076791	uc007raw.1	Mus musculus zinc finger protein 874b (Zfp874b), mRNA	chr13	67471512	67484253	0.000791167	0.0048	-1.17594	9.85499	11.1623
Hist2h3c1	NM_178216	NM_178216	uc008qmm.2	Mus musculus histone cluster 2, H3c1 (Hist2h3c1), mRNA	chr3	96245537	96248509	0.000764363	0.00468	-1.1756	9.08639	10.2864
Fbxl16	NM_001164225;BC137657	NM_001164225	uc012anl.1;uc008bcc.2	Mus musculus F-box and leucine-rich repeat protein 16 (Fbxl16), mRNA	chr17	25809084;25816318	25821265	9.73e-06	0.000363	-1.175	7.29825	8.45422
Epn2	AK139793;NM_010148;NM_001252188;NM_001252189	NM_010148;NM_001252188;NM_001252189	uc007jhw.2;uc007jhx.2;uc007jhy.2;uc007jhv.2	Mus musculus epsin 2 (Epn2)	chr11	61517248	61579687	0.00059301	0.00391	-1.17495	11.053	12.0955
Zfp784	NM_001039532	NM_001039532	uc009ezn.2	Mus musculus zinc finger protein 784 (Zfp784), mRNA	chr7	5034445	5038446	2.36e-05	0.000574	-1.17356	7.9163	9.04272
Rbm24	NM_001081425	NM_001081425	uc007qhe.1	Mus musculus RNA binding motif protein 24 (Rbm24), mRNA	chr13	46418299	46431099	0.000154697	0.00162	-1.17271	13.4413	14.6397
Dohh	NM_133964;AK080664	NM_133964	uc007ghu.2;uc007ghv.2	Mus musculus deoxyhypusine hydroxylase/monooxygenase (Dohh), mRNA	chr10	81384427	81391553;81388352	5.44e-06	0.00028	-1.17249	10.0558	11.2161
Rabl6	BC051138;AK143678;NM_001024616;BC040791	NM_001024616	uc008iss.1;uc008ist.1;uc008isu.1;uc008isr.1	Mus musculus RAB, member of RAS oncogene family-like 6 (Rabl6), mRNA	chr2	25583017;25589853;25584102	25590372;25608446	3.09e-05	0.000654	-1.17246	12.2901	13.4345
2210418O10Rik	BC051922;AK008984;AK166086		uc008ofv.1;uc029uiz.1;uc029uja.1;uc008ofw.1	SubName: Full=MCG113398, isoform CRA_a	chr2	176226583;176914047	176240330;176927794	0.000137512	0.00151	-1.17205	6.88035	8.10143
Rapsn	AK009672;NM_009023	NM_009023	uc012bzc.1;uc008kud.2	Mus musculus receptor-associated protein of the synapse (Rapsn), mRNA	chr2	91035626	91045729	0.000416102	0.00303	-1.17179	10.0094	11.0844
Cox7b	NM_025379	NM_025379	uc009ubk.1	Mus musculus cytochrome c oxidase subunit VIIb (Cox7b), nuclear gene encoding mitochondrial protein, mRNA	chrX	106015699	106022450	0.000473783	0.00331	-1.1709	13.7586	14.8892
1700008J07Rik	NR_024331	NR_024331	uc009jvt.2	Mus musculus RIKEN cDNA 1700008J07 gene (1700008J07Rik), non-coding RNA	chr7	127510437	127512869	0.00010393	0.00127	-1.17076	7.19317	8.37548
Pex11a	NM_011068;AK076776	NM_011068	uc009hyy.1;uc009hyz.1	Mus musculus peroxisomal biogenesis factor 11 alpha (Pex11a), mRNA	chr7	79737263	79743025	5.01e-05	0.000832	-1.17069	8.24946	9.38229
Zfp691	NM_001145935;NM_001145936;NM_183140	NM_001145935;NM_001145936;NM_183140	uc012dkd.1;uc008ulg.2;uc008ulf.2	Mus musculus zinc finger protein 691 (Zfp691)	chr4	119169517	119173856;119174195	8.65e-05	0.00114	-1.1705	9.05089	10.2244
Prkcg	BC111807;NM_011102	NM_011102	uc012ewe.1;uc029wcz.1	Mus musculus protein kinase C, gamma (Prkcg), mRNA	chr7	3303531	3330696	0.00170048	0.00842	-1.17033	6.35115	7.53498
Bap1	NM_027088	NM_027088	uc007sxh.1	Mus musculus Brca1 associated protein 1 (Bap1), mRNA	chr14	31251488	31259929	5.32e-05	0.000864	-1.16996	11.541	12.6301
Akt2	NM_001110208;BC040377;NM_007434	NM_001110208;NM_007434	uc009fws.2;uc009fwt.2;uc009fwr.2	Mus musculus thymoma viral proto-oncogene 2 (Akt2)	chr7	27605859;27591559;27607335	27639453	0.000143768	0.00155	-1.16971	13.5659	14.6621
Cisd2	NM_025902;AK005301	NM_025902	uc008rll.1;uc008rlk.2	Mus musculus CDGSH iron sulfur domain 2 (Cisd2), mRNA	chr3	135410011;135406411	135423433	0.000296069	0.00242	-1.16967	11.6829	12.7399
Zfand3	X80437;AK082915;AK148316;NM_148926	NM_148926	uc008btq.1;uc008btr.1;uc008btp.1;uc008bts.1	Mus musculus zinc finger, AN1-type domain 3 (Zfand3), mRNA	chr17	30005086	30210020	0.000287512	0.00237	-1.16956	12.5792	13.6631
D19Wsu162e	AK169294;NM_001177813;NM_001177812;NM_146099	NM_001177813;NM_001177812;NM_146099	uc008hty.2;uc008htz.2;uc008htw.2;uc008htx.2	Mus musculus DNA segment, Chr 19, Wayne State University 162, expressed (D19Wsu162e)	chr19	46599105;46623400	46657389	0.000227881	0.00203	-1.16941	12.5309	13.6504
Cops7a	NM_012003;NM_001164089	NM_012003;NM_001164089	uc009dsr.2;uc009dss.2	Mus musculus COP9 (constitutive photomorphogenic) homolog, subunit 7a (Arabidopsis thaliana) (Cops7a)	chr6	124958410;124958806	124965529;124965397	4.61e-05	0.000794	-1.16904	12.3564	13.4748
Pdp2	NM_001024606	NM_001024606	uc009naw.1	Mus musculus pyruvate dehyrogenase phosphatase catalytic subunit 2 (Pdp2), mRNA	chr8	104591467	104596849	0.00197926	0.00945	-1.16886	8.00928	9.10084
Actr8	NM_027493	NM_027493	uc007sum.2	Mus musculus ARP8 actin-related protein 8 (Actr8), mRNA	chr14	29978336	29993221	5.31e-05	0.000864	-1.16855	10.6807	11.7813
Lrp3	NM_001024707;BC094349	NM_001024707	uc009gjo.1;uc009gjp.1	Mus musculus low density lipoprotein receptor-related protein 3 (Lrp3), mRNA	chr7	35200933	35203224;35215345	7.18e-06	0.000314	-1.16838	8.75071	9.8874
Kptn	AK081226;NM_133727	NM_133727	uc009fgx.2;uc009fgy.2	Mus musculus kaptin (Kptn), mRNA	chr7	16119875	16121524;16127516	7.21e-06	0.000314	-1.16826	8.95081	10.1401
Mat2b	NM_134017;AK038303;NM_001199274	NM_134017;NM_001199274	uc007ilr.2;uc007ilq.2;uc007ilp.2	Mus musculus methionine adenosyltransferase II, beta (Mat2b)	chr11	40685485;40679313	40695203;40692682	5.24e-05	0.000858	-1.16813	11.8903	13.0142
Zfp946	NM_198003;AK004870	NM_198003	uc008art.1;uc008aru.1	Mus musculus zinc finger protein 946 (Zfp946), mRNA	chr17	22424267	22456689	1.72e-05	0.000486	-1.16725	8.89296	10.1155
Nprl2	NM_018879	NM_018879	uc009rln.2	Mus musculus nitrogen permease regulator-like 2 (Nprl2), mRNA	chr9	107542208	107545706	4.76e-05	0.000809	-1.16654	9.24059	10.4794
2310009B15Rik	AK009246;NM_001081226	NM_001081226	uc007cvw.1;uc007cvv.1	Mus musculus RIKEN cDNA 2310009B15 gene (2310009B15Rik), mRNA	chr1	138851978	138856519;138856854	8.06e-06	0.000331	-1.16634	7.91441	9.03383
1110034G24Rik	AK004090;NM_028637	NM_028637	uc008mne.2;uc012cet.1	Mus musculus RIKEN cDNA 1110034G24 gene (1110034G24Rik), mRNA	chr2	132690282;132686881	132751055	0.000408435	0.00299	-1.16632	7.6018	8.80156
DQ710893	DQ710893		uc008hzf.2	Mus musculus 10 day old male pancreas cDNA, RIKEN full-length enriched library, clone:1810028B20 product:unclassifiable, full insert sequence	chr19	56787871	56789765	0.000468158	0.00328	-1.16518	9.55462	10.5924
Psph	NM_133900	NM_133900	uc008zth.2	Mus musculus phosphoserine phosphatase (Psph), mRNA	chr5	129765557	129787253	0.0016293	0.00817	-1.16508	8.95417	9.91661
Cradd	AK144648;NM_009950;AJ224740;BC005608	NM_009950	uc007gwc.1;uc007gwd.1;uc007gwb.1;uc007gwa.1	Mus musculus CASP2 and RIPK1 domain containing adaptor with death domain (Cradd), mRNA	chr10	95174745;95310895	95323687;95324133;95322965;95324097	0.00211547	0.00995	-1.1645	8.36736	9.41271
Grhpr	NM_080289	NM_080289	uc008ssb.1	Mus musculus glyoxylate reductase/hydroxypyruvate reductase (Grhpr), mRNA	chr4	44981410	44990696	0.000832742	0.00497	-1.16404	10.1675	11.2326
Scmh1	AK009416;NM_013883;NM_001159630;BC025478	NM_013883;NM_001159630	uc008une.2;uc008unf.2;uc008ung.2;uc008und.2	Mus musculus sex comb on midleg homolog 1 (Scmh1)	chr4	120503877;120405280;120517625	120530199	0.000169556	0.0017	-1.16394	10.8794	11.9358
Trpm4	BC049165;AK183755;AK003969;NM_175130;AK044094	NM_175130	uc009gun.2;uc009guq.1;uc009gup.2;uc012fke.1;uc012fkf.1	Mus musculus transient receptor potential cation channel, subfamily M, member 4 (Trpm4), mRNA	chr7	45303154;45310276	45333780;45315093;45333656;45305494	2.84e-06	0.000216	-1.16288	10.5195	11.6564
Tti1	NM_029282;AK128940	NM_029282	uc008npj.1;uc008npk.1	Mus musculus TELO2 interacting protein 1 (Tti1), mRNA	chr2	157981802	158009358;158028433	5.01e-05	0.000832	-1.16244	10.6668	11.795
Gpn3	NM_024216	NM_024216	uc008zle.1	Mus musculus GPN-loop GTPase 3 (Gpn3), mRNA	chr5	122372507	122382769	0.000134332	0.00149	-1.16237	9.54857	10.7534
A330069E16Rik	NR_015464	NR_015464	uc008kvk.1	Mus musculus RIKEN cDNA A330069E16 gene (A330069E16Rik), non-coding RNA	chr2	91237145	91238357	0.000120624	0.00139	-1.1614	6.35701	7.46381
Rbm33	NM_028234;AK014289	NM_028234	uc008wtz.1;uc008wty.1	Mus musculus RNA binding motif protein 33 (Rbm33), mRNA	chr5	28317188	28353664;28419242	1.18e-05	0.000404	-1.16139	11.9919	13.1563
Spa17	NM_011449	NM_011449	uc009ovd.2	Mus musculus sperm autoantigenic protein 17 (Spa17), mRNA	chr9	37603293	37613720	4.92e-05	0.000825	-1.16094	6.87062	8.06718
Slc12a2	NM_009194	NM_009194	uc008ezm.2	Mus musculus solute carrier family 12, member 2 (Slc12a2), mRNA	chr18	57878677	57946821	0.000110872	0.00132	-1.16019	12.5081	13.6948
Gkap1	NM_019832;AK140052	NM_019832	uc007qto.1;uc007qtn.1	Mus musculus G kinase anchoring protein 1 (Gkap1), mRNA	chr13	58233350;58256706	58274188;58264734	4.5e-05	0.000783	-1.15987	9.91759	11.0162
Ace2	NM_027286;NM_001130513;AK135357	NM_027286;NM_001130513	uc009uvg.1;uc009uvf.2;uc009uvi.1	Mus musculus angiotensin I converting enzyme (peptidyl-dipeptidase A) 2 (Ace2)	chrX	164139341;164162221;164140479	164185826;164188418	0.00178773	0.00875	-1.15952	5.37989	6.68805
Nudt12	NM_026497;BC050252;BC057657	NM_026497	uc008dfd.1;uc008dfc.1;uc029tiz.1	Mus musculus nudix (nucleoside diphosphate linked moiety X)-type motif 12 (Nudt12), mRNA	chr17	59006394;59001400	59003707;59013322	4.94e-05	0.000827	-1.15952	8.52181	9.58648
Rap1gds1	NM_145544;AK160989;AK171900;NM_001040690;AK155793;AK052125;AK158465	NM_145544;NM_001040690	uc008rnt.1;uc008rnr.1;uc008rnx.1;uc008rnu.1;uc008rnw.1;uc008rnv.1;uc008rns.1	Mus musculus RAP1, GTP-GDP dissociation stimulator 1 (Rap1gds1)	chr3	138940762;138925905;139014501;139049160	139075199	0.000190746	0.00182	-1.15945	12.2517	13.3357
Ccdc124	NM_026964	NM_026964	uc009mby.1	Mus musculus coiled-coil domain containing 124 (Ccdc124), mRNA	chr8	70868226	70873490	1.66e-05	0.000477	-1.15931	10.9221	12.0048
Prdm4	AK160148;BC057596;AK028414;NM_181650	NM_181650	uc007gne.1;uc007gng.1;uc011xkq.1;uc007gnf.1	Mus musculus PR domain containing 4 (Prdm4), mRNA	chr10	85906846;85891967	85916729;85916945;85917142	0.000753018	0.00463	-1.15929	10.7359	11.7732
Pccb	AK134437;NM_025835	NM_025835	uc009rfd.1;uc009rfc.1	Mus musculus propionyl Coenzyme A carboxylase, beta polypeptide (Pccb), nuclear gene encoding mitochondrial protein, mRNA	chr9	100982037	101034875	0.000355839	0.00272	-1.15769	12.0532	13.1688
Txnrd2	AK008004;AF412308;BC013688;NM_013711	NM_013711	uc007ynz.1;uc007ynx.1;uc007yny.1;uc012acg.1	Mus musculus thioredoxin reductase 2 (Txnrd2), nuclear gene encoding mitochondrial protein, mRNA	chr16	18428696;18426416	18479073;18437810;18456468	0.00145826	0.00752	-1.15752	10.0051	10.9943
Mrps21	NM_078479;AB049956	NM_078479	uc008qli.1;uc008qlj.1	Mus musculus mitochondrial ribosomal protein S21 (Mrps21), nuclear gene encoding mitochondrial protein, mRNA	chr3	95862651	95870615;95871484	0.000139177	0.00152	-1.15696	11.5523	12.673
Wnt5b	AK049558;NM_009525	NM_009525	uc009dmg.2;uc009dmi.2	Mus musculus wingless-related MMTV integration site 5B (Wnt5b), mRNA	chr6	119432530	119544347;119449352	0.00111227	0.00613	-1.15694	6.46004	7.63482
Snrk	AK082185;NM_133741;NM_001164572	NM_133741;NM_001164572	uc009sen.2;uc009seo.2;uc009sep.2	Mus musculus SNF related kinase (Snrk)	chr9	122117265	122169702	4.3e-06	0.000247	-1.1567	11.4936	12.6762
Lsm14a	AK013143;AK189673;NM_025948	NM_025948	uc009gjd.1;uc009gjc.1;uc009gje.1	Mus musculus LSM14 homolog A (SCD6, S. cerevisiae) (Lsm14a), mRNA	chr7	34353664;34344719	34351517;34375392;34389540	5.09e-05	0.000841	-1.15642	12.3502	13.4108
Cep63	BC048718;AK143341;NM_001081122	NM_001081122	uc009rfq.1;uc009rfs.1;uc009rfr.1	Mus musculus centrosomal protein 63 (Cep63), mRNA	chr9	102586577;102590398	102607439;102621964;102626124	0.000795175	0.00482	-1.15629	10.3346	11.4417
Wdsub1	AK178836;NM_001159636;BC039804;NM_028118	NM_001159636;NM_028118	uc008jto.2;uc012bvs.1;uc008jtp.1;uc008jtq.1;uc008jtn.1	Mus musculus WD repeat, SAM and U-box domain containing 1 (Wdsub1)	chr2	59861560;59855193;59878129;59852364	59862726;59858762;59882606;59882512	9.53e-06	0.00036	-1.15604	9.60402	10.7223
Mtrr	AK162978;NM_172480	NM_172480	uc007rbz.1;uc007rby.1	Mus musculus 5-methyltetrahydrofolate-homocysteine methyltransferase reductase (Mtrr), mRNA	chr13	68560779	68582121	0.00109619	0.00606	-1.15546	10.6747	11.7322
Cby1	NM_028634	NM_028634	uc007wuc.1	Mus musculus chibby homolog 1 (Drosophila) (Cby1), mRNA	chr15	79659226	79667660	2.47e-05	0.000587	-1.15467	8.80976	9.91974
Gnao1	NM_010308;AK160434;AK047197;NM_001113384	NM_010308;NM_001113384	uc009mvm.1;uc009mvj.1;uc009mvk.2;uc009mvl.1	Mus musculus guanine nucleotide binding protein, alpha O (Gnao1)	chr8	93810837	93960694;93968956;93811767;93969388	2.63e-05	0.000604	-1.1545	9.24504	10.4055
Mkks	BC024359;AK004987;NM_021527;NM_001141946;BC100336	NM_021527;NM_001141946	uc008mos.2;uc008mot.2;uc008moq.2;uc008mor.2;uc012cew.1	Mus musculus McKusick-Kaufman syndrome (Mkks)	chr2	136873780;136880530	136891406	0.000156328	0.00162	-1.15447	11.192	12.306
Fam82a1	NM_201361;BC024059;AK139382	NM_201361	uc008dpz.1;uc008dpy.1;uc012axo.1	Mus musculus family with sequence similarity 82, member A1 (Fam82a1), mRNA	chr17	79615061;79614899	79682152	0.000428203	0.00309	-1.15431	8.84786	9.91689
Usmg5	NM_023211	NM_023211	uc008huo.1	Mus musculus upregulated during skeletal muscle growth 5 (Usmg5), mRNA	chr19	47083470	47090625	0.000601586	0.00395	-1.1543	12.7528	13.8511
Isoc2a	NM_001101598	NM_001101598	uc012ewz.1	Mus musculus isochorismatase domain containing 2a (Isoc2a), nuclear gene encoding mitochondrial protein, mRNA	chr7	4877052	4895716	4.61e-05	0.000794	-1.15429	9.90445	11.0455
Fnip1	NM_173753	NM_173753	uc007ixx.2	Mus musculus folliculin interacting protein 1 (Fnip1), mRNA	chr11	54438178	54518241	0.0020566	0.00974	-1.15407	11.994	13.1453
Clk3	AK145880;NM_007713	NM_007713	uc009pvs.1;uc009pvr.1	Mus musculus CDC-like kinase 3 (Clk3), mRNA	chr9	57750710	57765860	9.3e-06	0.000355	-1.15402	11.2252	12.3422
Dicer1	AK035253;AK137929;BC061198;NM_148948;AK129241	NM_148948	uc011yrh.1;uc007oxj.1;uc007oxk.1;uc011yri.1;uc007oxi.1	Mus musculus dicer 1, ribonuclease type III (Dicer1), mRNA	chr12	104687741;104721970;104725264	104722443;104751952;104730263;104700520;104738837	6.07e-05	0.00093	-1.15398	11.9974	13.1119
Gaa	AK054057;NM_001159324;NM_008064	NM_001159324;NM_008064	uc007mqh.2;uc007mqi.2;uc007mqg.2	Mus musculus glucosidase, alpha, acid (Gaa)	chr11	119267966;119268007	119285698;119273452	0.000727699	0.00452	-1.15384	13.9408	14.9741
Sgsm3	AK164757;NM_134091	NM_134091	uc007wwa.2;uc007wwb.2	Mus musculus small G protein signaling modulator 3 (Sgsm3), mRNA	chr15	80977764	81004185;81012290	0.000228596	0.00204	-1.15378	9.876	10.9486
Ndufv3	NM_001083891;NM_030087	NM_001083891;NM_030087	uc008bve.1;uc008bvf.1	Mus musculus NADH dehydrogenase (ubiquinone) flavoprotein 3 (Ndufv3), nuclear gene encoding mitochondrial protein	chr17	31520114	31531325	3.14e-05	0.000656	-1.15343	12.0005	13.1532
Abhd5	AK008046;AK019488;NM_026179;AK152717	NM_026179	uc009sew.1;uc009sex.1;uc009sey.1;uc009sev.1	Mus musculus abhydrolase domain containing 5 (Abhd5), mRNA	chr9	122351615	122359279;122381523	0.000122645	0.0014	-1.15336	11.1593	12.2419
Bola3	NM_175277	NM_175277	uc009cnh.1	Mus musculus bolA-like 3 (E. coli) (Bola3), mRNA	chr6	83349483	83358392	0.000766571	0.00469	-1.15324	11.1933	12.2673
Ube4a	BC021406;BC006649;NM_145400	NM_145400	uc009peu.2;uc009pew.2;uc009pev.2	Mus musculus ubiquitination factor E4A, UFD2 homolog (S. cerevisiae) (Ube4a), mRNA	chr9	44932970;44946054;44923126	44965600	0.000270602	0.00227	-1.15268	12.1199	13.2424
Pithd1	NM_025411	NM_025411	uc012dnd.1	Mus musculus PITH (C-terminal proteasome-interacting domain of thioredoxin-like) domain containing 1 (Pithd1), mRNA	chr4	135975601	135987244	0.000143929	0.00155	-1.15154	10.5452	11.6609
Uqcr10	NM_197979	NM_197979	uc007hvb.1	Mus musculus ubiquinol-cytochrome c reductase, complex III subunit X (Uqcr10), nuclear gene encoding mitochondrial protein, mRNA	chr11	4701967	4704344	7.58e-05	0.00106	-1.15141	13.1056	14.2191
Sympk	AK166290;AK172040;NM_026605;AK007257	NM_026605	uc009fkg.2;uc009fkh.2;uc009fki.2;uc009fkf.2	Mus musculus symplekin (Sympk), mRNA	chr7	19052336;19024376	19054622;19050827;19032226	6.93e-06	0.00031	-1.15135	12.0699	13.199
mKIAA1673	DQ718134		uc007iit.1	Mus musculus adult male bone cDNA, RIKEN full-length enriched library, clone:9830165H24 product:RIKEN cDNA 4930447D24 gene, full insert sequence	chr11	31932078	31935057	0.0008358	0.00498	-1.15118	11.7573	12.7555
Exd2	AK138497;AK016004;NM_133798;AK166390	NM_133798	uc007oau.1;uc007oas.2;uc007oat.1;uc007oav.2	Mus musculus exonuclease 3'-5' domain containing 2 (Exd2), mRNA	chr12	80463094;80475722;80491655	80498135;80484492;80481167	1.01e-05	0.00037	-1.15002	11.0567	12.1926
Snx21	AK017516;BC117542;BC094371;NM_133924;AK161207	NM_133924	uc008nwb.1;uc029uib.1;uc008nwd.1;uc008nwa.1;uc008nwc.1	Mus musculus sorting nexin family member 21 (Snx21), mRNA	chr2	164790410;164785823;164785556;164791651	164792770;164793808;164787632	8.97e-06	0.000347	-1.14992	10.0578	11.2267
Dcaf5	NM_177267	NM_177267	uc007oar.2	Mus musculus DDB1 and CUL4 associated factor 5 (Dcaf5), nuclear gene encoding mitochondrial protein, mRNA	chr12	80335846	80436601	3e-07	9.7e-05	-1.14991	11.8496	13.0329
Prdm16	AK173230;AK083829;NM_027504;BC059838;AK153563;NM_001177995	NM_027504;NM_001177995	uc008wbv.1;uc008wbw.1;uc008wbt.1;uc008wbx.1;uc008wbu.1;uc008wbs.1	Mus musculus PR domain containing 16 (Prdm16)	chr4	154316124	154334852;154636873;154342137	0.000121131	0.00139	-1.14925	8.12188	9.31331
Osgep	AK145181;NM_133676	NM_133676	uc029sja.1;uc007tlx.1	Mus musculus O-sialoglycoprotein endopeptidase (Osgep), mRNA	chr14	50915373	50924893;50924688	0.000477937	0.00333	-1.14908	10.8754	11.9754
Apol10b	NM_177820	NM_177820	uc007wnu.2	Mus musculus apolipoprotein L 10B (Apol10b), mRNA	chr15	77584157	77596125	0.000791346	0.0048	-1.14864	6.23415	7.60533
Asb8	NM_001170710;NM_030121;NM_001170711	NM_001170710;NM_030121;NM_001170711	uc011zyr.1;uc007xly.2;uc007xlx.2	Mus musculus ankyrin repeat and SOCS box-containing 8 (Asb8)	chr15	98134639	98145702;98165578	9.2e-05	0.00118	-1.14836	12.4684	13.5563
Hoxc4	NM_013553;AK141658	NM_013553	uc007xxg.1;uc007xxf.1	Mus musculus homeobox C4 (Hoxc4), mRNA	chr15	103018935;103033966	103036852	0.000248045	0.00214	-1.14828	8.1705	9.21604
Ethe1	NM_023154	NM_023154	uc009fqb.2	Mus musculus ethylmalonic encephalopathy 1 (Ethe1), nuclear gene encoding mitochondrial protein, mRNA	chr7	24587542	24608926	4.78e-05	0.00081	-1.14815	9.64525	10.8464
Nap1l4	NM_008672;BC089018;AK090112	NM_008672	uc009kpm.1;uc009kpl.1;uc009kpk.1	Mus musculus nucleosome assembly protein 1-like 4 (Nap1l4), mRNA	chr7	143513578	143548828;143549090	0.000179256	0.00175	-1.14733	13.4027	14.4815
Dmd	AK052856;BC085236;AK075809;AK013510;NM_007868;S42506;S60594;S60593;AK044536;AK149002;S60596;AK036936	NM_007868	uc009trm.1;uc009tro.1;uc009tri.2;uc009trr.2;uc009trq.1;uc009trj.1;uc009trg.1;uc009trp.2;uc012hll.1;uc009trl.1;uc009trn.1;uc009trh.2	Mus musculus dystrophin, muscular dystrophy (Dmd), mRNA	chrX	85190609;84599095;82814909;85144028;85150212;83043195;82948869;85048318;84772710	85144413;85140736;83730331;85149195;83492739;83136689;85205050;84975707;85177947	0.000672258	0.00428	-1.14687	12.797	13.8533
2210021J22Rik	NM_001164626;NM_001164625;NM_197998	NM_001164626;NM_001164625;NM_197998	uc007xdl.2;uc011zxp.1;uc011zxo.1	Mus musculus RIKEN cDNA 2210021J22 gene (2210021J22Rik)	chr15	85806971	85811697	0.00109096	0.00604	-1.14626	9.40476	10.4896
Ccdc57	NM_027745;BC030385	NM_027745	uc007muv.1;uc007muu.1	Mus musculus coiled-coil domain containing 57 (Ccdc57), mRNA	chr11	120826541	120873799;120932872	9.54e-05	0.0012	-1.14592	8.17954	9.28485
Dis3l	NM_001177784;NM_001001295;NM_172519;AK035357	NM_001177784;NM_001001295;NM_172519	uc009qbx.2;uc009qbv.2;uc009qbw.2;uc009qbu.2	Mus musculus DIS3 mitotic control homolog (S. cerevisiae)-like (Dis3l)	chr9	64306755;64323885	64340773;64340457;64341257	0.000158973	0.00164	-1.14592	10.9629	12.0111
4933431E20Rik	AK030251;AK036227;NR_015459	NR_015459	uc008qxq.2;uc008qxr.2;uc008qxp.2	Mus musculus RIKEN cDNA 4933431E20 gene (4933431E20Rik), non-coding RNA	chr3	107888849	107896213	5.03e-06	0.000272	-1.14574	8.27745	9.42699
Tcea2	AB221557;NM_009326	NM_009326	uc008onb.1;uc012cmu.1	Mus musculus transcription elongation factor A (SII), 2 (Tcea2), mRNA	chr2	181680309	181688051;181686246	0.000132352	0.00147	-1.14544	7.50165	8.72659
Polrmt	NM_172551;AK030039	NM_172551	uc011xhz.1;uc007fzo.2	Mus musculus polymerase (RNA) mitochondrial (DNA directed) (Polrmt), nuclear gene encoding mitochondrial protein, mRNA	chr10	79736124	79746581	2.86e-05	0.000634	-1.14538	10.4768	11.6759
Zfp609	NM_172536;BC058943	NM_172536	uc009qdx.1;uc009qdw.2	Mus musculus zinc finger protein 609 (Zfp609), mRNA	chr9	65702213;65691582	65795495;65827564	1.77e-07	8.64e-05	-1.14513	10.7573	11.8911
Grsf1	NM_001098476;NM_178700	NM_001098476;NM_178700	uc008yac.1;uc008yab.1	Mus musculus G-rich RNA sequence binding factor 1 (Grsf1)	chr5	88659236	88676171;88675580	0.000180751	0.00176	-1.14509	12.7639	13.8758
Uqcrc1	NM_025407	NM_025407	uc009rrg.1	Mus musculus ubiquinol-cytochrome c reductase core protein 1 (Uqcrc1), mRNA	chr9	108936647	108949641	0.000397378	0.00292	-1.14465	14.7992	15.9453
Galt	AK134525;AK088379;NM_016658	NM_016658	uc008sjp.1;uc008sjo.1;uc008sjn.1	Mus musculus galactose-1-phosphate uridyl transferase (Galt), mRNA	chr4	41756238;41755252	41758680;41759125	0.000235276	0.00207	-1.14429	10.0136	11.0981
Hibadh	NM_145567	NM_145567	uc009byw.1	Mus musculus 3-hydroxyisobutyrate dehydrogenase (Hibadh), mRNA	chr6	52546229	52640300	0.00020925	0.00193	-1.14406	12.8453	14.0088
Bag1	NM_009736	NM_009736	uc008shz.2	Mus musculus BCL2-associated athanogene 1 (Bag1)	chr4	40936397	40948294	1.8e-05	0.0005	-1.14388	12.8328	13.9249
Ikzf5	NM_175115	NM_175115	uc009kbj.1	Mus musculus IKAROS family zinc finger 5 (Ikzf5), mRNA	chr7	131388648	131410478	0.00179902	0.00879	-1.14346	10.778	11.7843
Ezh1	NM_007970;AK164192;AK045374	NM_007970	uc007lnx.2;uc007lnw.2;uc011yfk.1	Mus musculus enhancer of zeste homolog 1 (Drosophila) (Ezh1), mRNA	chr11	101197386;101191114	101226450	0.000278457	0.00232	-1.14266	11.4046	12.5404
Lhpp	NM_029609	NM_029609	uc009kce.1	Mus musculus phospholysine phosphohistidine inorganic pyrophosphate phosphatase (Lhpp), mRNA	chr7	132610642	132706419	8.51e-05	0.00112	-1.14264	9.54848	10.5733
Gfm2	NM_177266;AK035819;AK052633;AK165871;NM_001146043;BC027341;AK028450;AK044371;BC057062	NM_001146043;NM_177266	uc007rnx.2;uc007rob.2;uc007rnv.2;uc007roa.2;uc011zdg.1;uc007rnu.2;uc011zdh.1;uc011zdi.1;uc007rny.2	Mus musculus G elongation factor, mitochondrial 2 (Gfm2), nuclear gene encoding mitochondrial protein	chr13	97171448;97160166;97137936	97168491;97181196;97174633;97176443	0.000339447	0.00263	-1.14235	12.2802	13.3416
Rnf114	AK088441;AK163062;NM_030743	NM_030743	uc008nzv.1;uc008nzx.1;uc008nzw.1	Mus musculus ring finger protein 114 (Rnf114), mRNA	chr2	167503436;167492644;167503420	167516166	0.000236307	0.00208	-1.14191	11.4669	12.5774
Dap3	NM_001164533;NM_022994	NM_001164533;NM_022994	uc008pxh.2;uc008pxg.2	Mus musculus death associated protein 3 (Dap3), nuclear gene encoding mitochondrial protein	chr3	88920802	88950282	3.17e-05	0.000658	-1.1419	11.4512	12.5482
Eri3	AY029599;BC096545;BC117540;NM_080469	NM_080469	uc008uit.1;uc008uis.1;uc008uiu.1;uc008uiv.1	Mus musculus exoribonuclease 3 (Eri3), mRNA	chr4	117582599;117550761;117550493	117674281;117615582	0.000208126	0.00192	-1.14183	11.9241	12.9486
Eci1	NM_010023	NM_010023	uc008avv.2	Mus musculus enoyl-Coenzyme A delta isomerase 1 (Eci1), nuclear gene encoding mitochondrial protein, mRNA	chr17	24426682	24439316	0.000445609	0.00317	-1.14161	11.7876	13.012
2015-03-05	NM_027314;BC107214;NM_001164337;NM_001164336	NM_027314;NM_001164337;NM_001164336	uc012bld.1;uc008hie.2;uc008hif.2;uc008hig.2	Mus musculus membrane-associated ring finger (C3HC4) 5 (March5)	chr19	37207544	37221076;37218215;37224457	0.000177998	0.00174	-1.14064	12.1361	13.1923
Flcn	AK172245;AK161460;NM_146018	NM_146018	uc007jey.1;uc007jew.1;uc007jex.1	Mus musculus folliculin (Flcn), mRNA	chr11	59791750	59809836;59809773	0.000109582	0.00131	-1.14058	12.1371	13.2788
Mtg1	NM_199301	NM_199301	uc009khd.2	Mus musculus mitochondrial GTPase 1 homolog (S. cerevisiae) (Mtg1), nuclear gene encoding mitochondrial protein, mRNA	chr7	140137563	140150786	7.13e-05	0.00102	-1.13994	10.0587	11.1339
Mrpl23	NM_011288	NM_011288	uc009kny.1	Mus musculus mitochondrial ribosomal protein L23 (Mrpl23), nuclear gene encoding mitochondrial protein, mRNA	chr7	142533116	142540742	1.39e-05	0.000439	-1.13927	11.1611	12.2555
Zdhhc4	NM_028379;AK176931	NM_028379	uc009akb.1;uc009ajz.2	Mus musculus zinc finger, DHHC domain containing 4 (Zdhhc4), mRNA	chr5	143324226;143316488	143324958;143329238	3.26e-06	0.000226	-1.13898	10.2996	11.4087
Echs1	AK086762;NM_053119;AK154752	NM_053119	uc009kgy.1;uc009kgz.1;uc009kgx.1	Mus musculus enoyl Coenzyme A hydratase, short chain, 1, mitochondrial (Echs1), nuclear gene encoding mitochondrial protein, mRNA	chr7	140108765;140105722	140116423	8.5e-05	0.00112	-1.13883	12.3944	13.5379
Cpe	NM_013494	NM_013494	uc009luw.2	Mus musculus carboxypeptidase E (Cpe), mRNA	chr8	64592550	64693040	0.00163476	0.00818	-1.13836	14.0102	15.0584
Peli3	NM_172835;AK135575	NM_172835	uc008gbs.2;uc012bgq.1	Mus musculus pellino 3 (Peli3), mRNA	chr19	4931854	4943092	0.000648649	0.00416	-1.13834	5.679	6.78034
Usp38	NM_027554	NM_027554	uc009mjd.1	Mus musculus ubiquitin specific peptidase 38 (Usp38), mRNA	chr8	80980732	81014906	0.00211564	0.00995	-1.13806	11.2289	12.2522
Rnf167	AK017523;AK075579;NM_027445	NM_027445	uc007jvs.1;uc007jvu.1;uc007jvt.1	Mus musculus ring finger protein 167 (Rnf167), mRNA	chr11	70647588	70650334;70651414	6.66e-05	0.00098	-1.13781	10.7169	11.8352
Cdc34	NM_177613	NM_177613	uc007fzi.1	Mus musculus cell division cycle 34 (Cdc34), mRNA	chr10	79682194	79688398	0.000805631	0.00486	-1.13723	13.1223	14.1915
Phlpp1	AK081093;NM_133821	NM_133821	uc007cgu.2;uc007cgv.2	Mus musculus PH domain and leucine rich repeat protein phosphatase 1 (Phlpp1), mRNA	chr1	106171868	106394245;106287406	5.21e-07	0.000123	-1.13667	9.71158	10.884
Shroom4	NM_001040459;AK173129	NM_001040459	uc009skz.1;uc009sky.1	Mus musculus shroom family member 4 (Shroom4), mRNA	chrX	6400144;6577285	6633717	0.000300764	0.00244	-1.13643	8.27545	9.33804
AU022252	NM_001012400	NM_001012400	uc008ulo.2	Mus musculus expressed sequence AU022252 (AU022252), mRNA	chr4	119225137	119232724	0.000177357	0.00174	-1.13604	9.32612	10.3455
[truncated: 2,235 more rows]
