# Supplementary material for: RNA-seq and metabolomic analyses of Akt1-mediated muscle growth reveals regulation of regenerative pathways and changes in the muscle secretome
Source: BMC Genomics. 2017 Feb 16;18:181. doi: 10.1186/s12864-017-3548-2 (PMC5314613; doi:10.1186/s12864-017-3548-2)
Supplement: Additional file 3: Table S2. — List of differentially expressed metabolites in gastrocnemius muscle in MckrtTA and DTG mice. (XLSX 31 kb) [file 12864_2017_3548_MOESM3_ESM.xlsx]

## Sheet: AdditionalFile3
Molecule		Statistics
		Myomouse vs Control		Myomouse vs Control
Group	Name	Fold change	P-value (Welch's T-test)	Fold change	P-value (Welch's T-test)
Purine pathway	AICAR	17.0548	0.0293352	20.8052	0.0150639
Pyrimidine pathway	N-carbamoyl-L-aspartate	8.2003	0.0506703	9.74479	0.0477569
Purine pathway	Uracil	5.83158	0.0637439	6.98528	0.0543251
Pyrimidine pathway	dTMP	4.71107	0.0915791	5.58534	0.0871231
Purine pathway	Xanthosine	4.45484	0.0860218	5.29401	0.0782562
UDP-Sugar	UDP-N-acetyl-glucosamine	4.11527	0.0487071	4.89257	0.031982
Pyrimidine pathway	UDP	4.36468	0.0615491	4.86143	0.0894366
Purine pathway	Uric acid	3.63823	0.0874927	4.32743	0.0725358
Lipid pathway	3-Hydroxybutyric acid	3.35833	0.0580477	3.89077	0.0478065
Cys/Met pathway	Cysteine	3.20146	0.0583511	3.79341	0.0351512
Pyrimidine pathway	CMP	3.04815	0.0998044	3.54982	0.0925749
UDP-Sugar	UDP-glucose	2.87045	0.0361539	3.29987	0.0240168
Lys pathway	Aminoadipic acid	2.81663	0.0823467	3.29027	0.0595772
TCA cycle	Oxaloacetic acid	2.4419	0.0718742	2.80648	0.0565814
Lipid pathway	Glycerophosphocholine	2.28375	0.0935697	2.59251	0.0878799
Vitamine	4-Pyridoxic acid	2.2358	0.029569	2.5581	0.00337974
Lys pathway	Pipecolic acid	1.99683	0.0405485	2.21778	0.0320802
Vitamine	Ascorbic acid	1.86158	0.0868428	2.05867	0.0826753
Arg/Pro pathway	4-Hydroxyproline	1.78507	0.0387007	2.02913	0.00122176
Ala/Asp/Glu pathway	Aspartic acid	1.86078	0.0473787	2.01479	0.0573421
Vitamine	Pantothenic acid	1.85555	0.00839031	2.00468	0.00355711
PPP	Gluconic acid	1.71096	0.0973045	1.92573	0.0638157
PPP	Ribose-5-phosphate	1.60838	0.0687241	1.80682	0.0115646
BCAA pathway	Hydroxyisocaproic acid	1.6308	0.101923	1.8012	0.0848078
Phe pathway	Hydroxyphenylacetic acid	1.63675	0.0534472	1.74528	0.0306421
BCAA pathway	Isoleucine	1.54205	0.0743108	1.66959	0.0644538
BCAA pathway	Leucine	1.41599	0.113334	1.54857	0.0663612
Glutathione pathway	Glutathione, reduced form	1.42949	0.031945	1.53665	0.00781092
Purine pathway	cAMP	1.51709	0.00159182	1.52733	0.0039991
Purine pathway	Allantoic acid	0.701419	0.0197427	0.642399	0.00682244
Pyrimidine pathway	Orotic acid	0.717364	0.0837708	0.627959	0.0184076
Lipid pathway	Glycerol 3-phosphate	0.712271	0.0750557	0.624962	0.0168007
Gly/Ser/Thr pathway	O-phosphoserine	0.713571	0.0861939	0.622881	0.0194828
TCA cycle	2-Oxoglutaric acid	0.628695	0.0673064	0.58463	0.0525531
Nicotinate and nicotinamide pathway	NAD+	0.691533	0.0904335	0.567307	0.00594289
Arg/Pro pathway	Creatine phosphate	0.605551	0.0129476	0.566503	0.0268067
Purine pathway	IDP	0.666619	0.0494145	0.557306	0.00200383
Lipid pathway	Hexanoylglycine	0.614584	0.0519409	0.552002	0.0630784
Purine pathway	ADP	0.671687	0.090628	0.535332	0.00270935
Purine pathway	dGDP	0.671687	0.090628	0.535332	0.00270935
β-Alanine pathway	β-Alanine	0.564229	0.00354643	0.531339	0.00473821
Glycolysis	Glucose-1-phosphate	0.602697	0.0931257	0.449813	0.0113793
Cys/Met pathway	Homocysteic acid	0.57181	0.0378237	0.439649	0.0029066
Glycolysis	Glucose-6-phosphate	0.574083	0.0518412	0.426517	0.00243949
Glycolysis	Fructose-6-phosphate	0.570231	0.0525647	0.416678	0.00110945
PPP	6-phosphogluconic acid	0.606923	0.293203	0.403266	0.0946172
His pathway	Histidine	0.434738	0.075395	0.379449	0.0611267
Glycolysis	3-phosphoglyceric acid	0.468849	0.0272772	0.364214	0.0131051
Amino sugar	ADP-D-glucose	0.472513	0.0346978	0.344196	0.00788618
Glycolysis	Phosphoenolpyruvic acid	0.463687	0.011583	0.336513	0.000211924
Nicotinate and nicotinamide pathway	NADP+	0.475018	0.0418319	0.334266	0.010487
Purine pathway	Adenosine	0.450262	0.0390653	0.278905	0.00144302
Glycolysis	Fructose-1,6-bisphosphate	0.29863	0.0556047	0.141491	0.028522
