# Supplementary material for: RNA-seq and metabolomic analyses of Akt1-mediated muscle growth reveals regulation of regenerative pathways and changes in the muscle secretome
Source: BMC Genomics. 2017 Feb 16;18:181. doi: 10.1186/s12864-017-3548-2 (PMC5314613; doi:10.1186/s12864-017-3548-2)
Supplement: Additional file 5: Table S3. — List of down-regulated genes in oxidative phosphorylation pathway in DTG mice compared to MckrtTA mice. (XLSX 44 kb) [file 12864_2017_3548_MOESM5_ESM.xlsx]

## Sheet: AdditionalFile5
Symbol	Entrez Gene Name	GenBank/Gene Symbol - mouse (Entrez Gene)	Exp p-value	Exp False Discovery Rate (q-value)	Exp Log Ratio	Location	Type(s)
ATP5A1	ATP synthase, H+ transporting, mitochondrial F1 complex, alpha subunit 1, cardiac muscle	Atp5a1	0.000528	0.00359	-1.219	Cytoplasm	transporter
ATP5B	ATP synthase, H+ transporting, mitochondrial F1 complex, beta polypeptide	Atp5b	0.000641	0.00413	-1.178	Cytoplasm	transporter
ATP5C1	ATP synthase, H+ transporting, mitochondrial F1 complex, gamma polypeptide 1	Atp5c1	0.000275	0.0023	-1.335	Cytoplasm	transporter
Atp5e	ATP synthase, H+ transporting, mitochondrial F1 complex, epsilon subunit	Atp5e	7.74e-05	0.00107	-1.321	Cytoplasm	transporter
ATP5F1	ATP synthase, H+ transporting, mitochondrial Fo complex, subunit B1	Atp5f1	0.000141	0.00153	-1.015	Cytoplasm	transporter
ATP5G1	ATP synthase, H+ transporting, mitochondrial Fo complex, subunit C1 (subunit 9)	Atp5g1	0.00076	0.00467	-1.109	Cytoplasm	transporter
ATP5J	ATP synthase, H+ transporting, mitochondrial Fo complex, subunit F6	Atp5j	0.000405	0.00297	-1.194	Cytoplasm	transporter
ATP5J2	ATP synthase, H+ transporting, mitochondrial Fo complex, subunit F2	Atp5j2	0.00129	0.00686	-1.018	Cytoplasm	transporter
ATP5L	ATP synthase, H+ transporting, mitochondrial Fo complex, subunit G	Atp5l	0.000171	0.00171	-1.066	Cytoplasm	enzyme
ATP5O	ATP synthase, H+ transporting, mitochondrial F1 complex, O subunit	Atp5o	0.000237	0.00208	-1.023	Cytoplasm	transporter
ATP5S	ATP synthase, H+ transporting, mitochondrial Fo complex, subunit s (factor B)	Atp5s	0.00131	0.00693	-1.211	Cytoplasm	transporter
COX4I1	cytochrome c oxidase subunit IV isoform 1	Cox4i1	5.01e-05	0.000832	-1.109	Cytoplasm	enzyme
COX4I2	cytochrome c oxidase subunit IV isoform 2 (lung)	Cox4i2	0.00012	0.00139	-1.198	Cytoplasm	enzyme
COX5A	cytochrome c oxidase subunit Va	Cox5a	0.000227	0.00203	-1.422	Cytoplasm	enzyme
COX6A2	cytochrome c oxidase subunit VIa polypeptide 2	Cox6a2	0.000108	0.00129	-1.462	Cytoplasm	enzyme
Cox6c	cytochrome c oxidase subunit VIc	Cox6c	0.000261	0.00221	-1.269	Cytoplasm	enzyme
COX7A1	cytochrome c oxidase subunit VIIa polypeptide 1 (muscle)	Cox7a1	0.000231	0.00205	-1.695	Cytoplasm	enzyme
COX7A2	cytochrome c oxidase subunit VIIa polypeptide 2 (liver)	Cox7a2	0.000223	0.00201	-1.059	Cytoplasm	enzyme
COX7B	cytochrome c oxidase subunit VIIb	Cox7b	0.000474	0.00331	-1.171	Cytoplasm	enzyme
Cox8b	cytochrome c oxidase subunit VIIIb	Cox8b	0.00143	0.00739	-1.477	Cytoplasm	enzyme
CYC1	cytochrome c-1	Cyc1	0.000246	0.00213	-1.024	Cytoplasm	enzyme
CYCS	cytochrome c, somatic	Cycs	0.000598	0.00393	-1.044	Cytoplasm	transporter
NDUFA1	NADH dehydrogenase (ubiquinone) 1 alpha subcomplex, 1, 7.5kDa	Ndufa1	0.000392	0.00289	-1.264	Cytoplasm	enzyme
NDUFA2	NADH dehydrogenase (ubiquinone) 1 alpha subcomplex, 2, 8kDa	Ndufa2	3.38e-05	0.000679	-1.134	Cytoplasm	enzyme
NDUFA4	NDUFA4, mitochondrial complex associated	Ndufa4	0.000175	0.00173	-1.456	Cytoplasm	enzyme
NDUFA5	NADH dehydrogenase (ubiquinone) 1 alpha subcomplex, 5	Ndufa5	0.00027	0.00226	-1.196	Cytoplasm	enzyme
NDUFA6	NADH dehydrogenase (ubiquinone) 1 alpha subcomplex, 6, 14kDa	Ndufa6	0.000178	0.00174	-1.437	Cytoplasm	enzyme
NDUFA7	NADH dehydrogenase (ubiquinone) 1 alpha subcomplex, 7, 14.5kDa	Ndufa7	6.03e-06	0.000289	-1.055	Cytoplasm	enzyme
NDUFA8	NADH dehydrogenase (ubiquinone) 1 alpha subcomplex, 8, 19kDa	Ndufa8	0.000161	0.00165	-1.109	Cytoplasm	enzyme
NDUFA9	NADH dehydrogenase (ubiquinone) 1 alpha subcomplex, 9, 39kDa	Ndufa9	0.000418	0.00304	-1.256	Cytoplasm	enzyme
NDUFA11	NADH dehydrogenase (ubiquinone) 1 alpha subcomplex, 11, 14.7kDa	Ndufa11	8.95e-05	0.00116	-1.056	Cytoplasm	enzyme
NDUFA12	NADH dehydrogenase (ubiquinone) 1 alpha subcomplex, 12	Ndufa12	0.000416	0.00303	-1.45	Cytoplasm	enzyme
NDUFA13	NADH dehydrogenase (ubiquinone) 1 alpha subcomplex, 13	Ndufa13	6.87e-05	0.000997	-1.266	Cytoplasm	enzyme
NDUFB2	NADH dehydrogenase (ubiquinone) 1 beta subcomplex, 2, 8kDa	Ndufb2	0.000182	0.00177	-1.43	Cytoplasm	enzyme
NDUFB4	NADH dehydrogenase (ubiquinone) 1 beta subcomplex, 4, 15kDa	Ndufb4	4.44e-05	0.000781	-1.467	Cytoplasm	transporter
NDUFB6	NADH dehydrogenase (ubiquinone) 1 beta subcomplex, 6, 17kDa	Ndufb6	0.000255	0.00218	-1.054	Cytoplasm	enzyme
NDUFB8	NADH dehydrogenase (ubiquinone) 1 beta subcomplex, 8, 19kDa	Ndufb8	0.000138	0.00151	-1.232	Cytoplasm	enzyme
NDUFB9	NADH dehydrogenase (ubiquinone) 1 beta subcomplex, 9, 22kDa	Ndufb9	0.000225	0.00202	-1.437	Cytoplasm	enzyme
NDUFB11	NADH dehydrogenase (ubiquinone) 1 beta subcomplex, 11, 17.3kDa	Ndufb11	7.87e-05	0.00107	-1.297	Cytoplasm	enzyme
NDUFS1	NADH dehydrogenase (ubiquinone) Fe-S protein 1, 75kDa (NADH-coenzyme Q reductase)	Ndufs1	0.000305	0.00246	-1.31	Cytoplasm	enzyme
NDUFS2	NADH dehydrogenase (ubiquinone) Fe-S protein 2, 49kDa (NADH-coenzyme Q reductase)	Ndufs2	0.00116	0.00633	-1.34	Cytoplasm	enzyme
NDUFS3	NADH dehydrogenase (ubiquinone) Fe-S protein 3, 30kDa (NADH-coenzyme Q reductase)	Ndufs3	0.000301	0.00244	-1.291	Cytoplasm	enzyme
NDUFS6	NADH dehydrogenase (ubiquinone) Fe-S protein 6, 13kDa (NADH-coenzyme Q reductase)	Ndufs6	0.000103	0.00126	-1.32	Cytoplasm	enzyme
NDUFS7	NADH dehydrogenase (ubiquinone) Fe-S protein 7, 20kDa (NADH-coenzyme Q reductase)	Ndufs7	3.36e-05	0.000678	-1.451	Cytoplasm	enzyme
NDUFS8	NADH dehydrogenase (ubiquinone) Fe-S protein 8, 23kDa (NADH-coenzyme Q reductase)	Ndufs8	5.85e-05	0.000913	-1.043	Cytoplasm	enzyme
NDUFV1	NADH dehydrogenase (ubiquinone) flavoprotein 1, 51kDa	Ndufv1	0.000233	0.00206	-1.32	Cytoplasm	enzyme
NDUFV2	NADH dehydrogenase (ubiquinone) flavoprotein 2, 24kDa	Ndufv2	0.000256	0.00218	-1.262	Cytoplasm	enzyme
NDUFV3	NADH dehydrogenase (ubiquinone) flavoprotein 3, 10kDa	Ndufv3	3.14e-05	0.000656	-1.153	Cytoplasm	enzyme
SDHA	succinate dehydrogenase complex, subunit A, flavoprotein (Fp)	Sdha	0.000612	0.00399	-1.472	Cytoplasm	enzyme
SDHB	succinate dehydrogenase complex, subunit B, iron sulfur (Ip)	Sdhb	0.000171	0.0017	-1.04	Cytoplasm	enzyme
SDHC	succinate dehydrogenase complex, subunit C, integral membrane protein, 15kDa	Sdhc	0.000146	0.00156	-1.109	Cytoplasm	enzyme
UQCR10	ubiquinol-cytochrome c reductase, complex III subunit X	Uqcr10	7.58e-05	0.00106	-1.151	Cytoplasm	enzyme
UQCR11	ubiquinol-cytochrome c reductase, complex III subunit XI	Uqcr11	2.82e-05	0.000627	-1.181	Cytoplasm	enzyme
UQCRC1	ubiquinol-cytochrome c reductase core protein I	Uqcrc1	0.000397	0.00292	-1.145	Cytoplasm	enzyme
UQCRC2	ubiquinol-cytochrome c reductase core protein II	Uqcrc2	0.000819	0.00491	-1.088	Cytoplasm	enzyme
UQCRFS1	ubiquinol-cytochrome c reductase, Rieske iron-sulfur polypeptide 1	Uqcrfs1	0.000687	0.00434	-1.096	Cytoplasm	enzyme
