# Supplementary material for: RNA-seq and metabolomic analyses of Akt1-mediated muscle growth reveals regulation of regenerative pathways and changes in the muscle secretome
Source: BMC Genomics. 2017 Feb 16;18:181. doi: 10.1186/s12864-017-3548-2 (PMC5314613; doi:10.1186/s12864-017-3548-2)
Supplement: Additional file 7: Table S4. — Excel data source file for Table 1 with DEG names. (XLSX 36 kb) [file 12864_2017_3548_MOESM7_ESM.xlsx]

## Sheet: AdditionalFile7
	Ingenuity Canonical Pathways	-log(B-H p-value)	Ratio	z-score	Molecules	#Up	#Down	Total#DEG
Cellular immune response/ cytokines	Fcγ Receptor-mediated Phagocytosis in Macrophages and Monocytes	9.02	0.462	4.422	RAC2,GAB2,ARPC1B,PTK2B,ARPC5,TLN1,FCGR1A,HMOX1,ARF6,AKT1,ACTR3,EZR,PIK3CG,HCK,ARPC3,ACTA1,VASP,FGR,FCGR3A/FCGR3B,PRKCA,VAV2,ACTR2,SRC,AKT2,PRKCQ,FCGR2A,ACTB,FYB,INPP5D,PRKCG,PLD4,MYO5A,NCF1,TLN2,CBL,WAS,VAV3,SYK,LYN,VAV1,ACTG1,LCP2,PRKCB	38	1	39
	Dendritic Cell Maturation	5.19	0.316	4.243	PLCB2,HLA-DQB1,FCGR1A,IL1RL2,PIK3CG,AKT2,TRG,PLCL2,CREB3L4,TLR9,TLR2,IL18,CD40,IL1RN,FSCN1,PLCG2,CD86,TNF,CCR7,COL3A1,IL1A,IL12A,ICAM1,HLA-A,PDIA3,LEPR,NFKBIE,HLA-DQA1,PIK3R5,JAK2,FCGR2B,EP300,IL36G,AKT1,HLA-DMA,PIK3C3,HLA-DMB,HLA-DRA,LY75,COL18A1,TNFRSF1B,PLCD4,FCGR3A/FCGR3B,TYROBP,IL10,MYD88,FCGR2A,TNFRSF1A,MAPK9,IKBKE,TLR4,COL5A3,H2-Eb2,TREM2,FCER1G,IL1B	34	24	58
	Leukocyte Extravasation Signaling	5.5	0.313	3.781	RAC2,MMP3,CLDN19,MMP13,MAP3K4,ITGB3,MAP2K2,CYBA,PIK3CG,EZR,CYBB,ACTA1,PRKCQ,RDX,ITGA5,THY1,NCF4,NCF1,TIMP4,ITGAM,PTPN11,PLCG2,NCF2,VAV1,ACTG1,ARHGAP1,RAP1B,ICAM1,PTK2B,PIK3R5,Actn3,RHOH,TIMP1,PIK3C3,MMP8,RASSF5,MMP12,VASP,ACTN1,PRKCA,MMP19,VAV2,SRC,TIMP3,ACTB,ARHGAP4,MMP10,MAPK9,ITGAL,SELPLG,PRKCG,BTK,ITGB2,WIPF1,ARHGAP9,WAS,VAV3,RASGRP1,CD44,CLDN2,MSN,PRKCB	43	12	55
	Toll-like Receptor Signaling	4.19	0.378	3.771	ECSIT,PPARA,IL1A,IL12A,TICAM2,IL1RL1,TAB2,TLR8,IL36G,TICAM1,TLR1,TLR7,LBP,TRAF1,MYD88,TLR9,TLR2,TLR4,FOS,LY96,IL18,IL1RN,TLR6,CD14,IL1B,MAP4K4,TNF,IRAK4	24	4	28
	Role of Pattern Recognition Receptors in Recognition of Bacteria and Viruses	4.02	0.317	3.402	IL1A,IL12A,LIF,TLR8,PIK3R5,C1QC,C1QA,C1QB,TICAM1,PIK3C3,PIK3CG,TLR1,CASP1,TLR7,OSM,CLEC6A,PRKCA,PTX3,OAS1,C5AR1,NLRP3,PRKCQ,OAS2,MYD88,IL10,MAPK9,TLR9,PRKCG,C5,TLR2,TLR4,CLEC7A,IL18,SYK,PLCG2,TLR6,IL1B,TNF,C3AR1,PRKCB	34	6	40
	Production of Nitric Oxide and Reactive Oxygen Species in Macrophages	5.52	0.322	2.94	PPARA,PPP2R5B,ARG2,PPP1R3A,MAP3K4,MAP3K10,RHOG,CYBA,PIK3CG,PPM1L,HOXA10,CYBB,Map3k7,MAP3K9,PPP1R14C,PTPN6,AKT2,PRKCQ,MAP3K13,NCF4,TLR2,NCF1,RND3,PPP2R3A,PLCG2,NCF2,TNF,SIRPA,RAP1B,NFKBIE,RHOT2,PIK3R5,PPP1CB,APOC2,JAK2,RHOH,LYZ,AKT1,RHOD,PIK3C3,S100A8,TNFRSF1B,RHOF,NOS2,PRKCA,MAP2K7,RHOC,TNFRSF1A,IFNGR2,MAPK9,IKBKE,PRKCG,FOS,TLR4,MAP3K8,PPP2R5E,CLU,PRKCB	31	21	52
	TREM1 Signaling	6.64	0.453	2.646	TREM1,Naip1 (includes others),ICAM1,IL1RL1,TLR8,CIITA,LAT2,JAK2,FCGR2B,CXCL3,AKT1,CCL2,TLR1,CASP1,TLR7,STAT5B,AKT2,NLRP3,TYROBP,IL10,MYD88,ITGA5,TLR9,TLR2,TLR4,IL18,CD40,PLCG2,TLR6,CD86,Tlr13,IL1B,TNF,ITGAX	30	3	33
	IL-8 Signaling	4.23	0.293	2.496	RAC2,RAF1,PLCB2,CCND1,LIMK1,ITGB3,VEGFA,RHOG,GNB3,MAP2K2,PIK3CG,CYBB,AKT2,NOX4,PRKCQ,GNG10,ARRB2,ITGAM,RND3,NCF2,ICAM1,PTK2B,RHOT2,PIK3R5,VEGFB,EGF,IQGAP1,RHOH,GNG7,HMOX1,AKT1,RHOD,PIK3C3,RHOF,VASP,LASP1,PRKCA,SRC,GNAS,FLT1,RHOC,MAPK9,IKBKE,CSTB,PRKCG,PLD4,ITGB2,FOS,PTGS2,KDR,MAP4K4,IRAK4,PRKCB,ITGAX	37	17	54
	NF-κB Signaling	4.15	0.295	2.38	RAF1,TAB2,TLR8,LCK,PIK3CG,TLR1,TRAF5,GSK3B,AKT2,PRKCQ,TRG,TLR9,TLR2,IL18,CD40,IL1RN,PLCG2,INSR,TNF,IL1A,NFKBIE,PIK3R5,EGF,EP300,IL36G,AKT1,BMPR1A,PIK3C3,PDGFRA,TLR7,TNFRSF1B,CASP8,MAP2K7,TNFSF11,FLT1,MYD88,TNFRSF1A,IL1R1,TNFRSF11A,TLR4,GHR,RIPK1,TLR6,FCER1G,IL1B,BTRC,MAP3K8,KDR,MAP4K4,IRAK4,PRKCB	35	16	51
	Tumoricidal Function of Hepatic Natural Killer Cells	2.51	0.458	2.121	ENDOG,CASP6,ICAM1,CASP9,CASP3,APAF1,BID,CYCS,CASP8,ITGAL,DFFA	8	3	11
	HMGB1 Signaling	2.33	0.275	1.976	IL1A,IL12A,ICAM1,LIF,RHOT2,PIK3R5,RHOH,KAT2B,RHOG,AKT1,MAP2K2,CCL2,RHOD,PIK3CG,PIK3C3,OSM,SERPINE1,TNFRSF1B,RHOF,PLAT,AKT2,MAP2K7,RHOC,TNFRSF1A,IFNGR2,MAPK9,IL1R1,TLR4,FOS,IL18,RND3,IL1B,TNF	24	9	33
	TNFR1 Signaling	2.67	0.367	1.886	NAIP,Naip1 (includes others),CASP3,TNFRSF1A,NFKBIE,APAF1,IKBKE,CASP6,FOS,RIPK1,CASP9,CRADD,PAK3,BID,CYCS,CASP8,TNF,BIRC3	16	2	18
	Death Receptor Signaling	3.25	0.326	1.826	PARP6,Naip1 (includes others),NFKBIE,DFFA,LIMK1,CASP6,CASP9,CRADD,BID,TNFRSF1B,CASP8,TNFRSF10A,BIRC3,ACTA1,NAIP,MAP2K7,CASP3,TNFRSF1A,ACTB,APAF1,ZC3HAV1,LMNA,IKBKE,TNKS2,ARHGDIB,RIPK1,CYCS,MAP4K4,TNF,ACTG1	23	7	30
	CD27 Signaling in Lymphocytes	3.19	0.385	-2.065	MAP3K9,MAP2K7,CASP3,NFKBIE,MAP3K13,APAF1,MAPK9,IKBKE,MAP3K4,FOS,MAP3K10,CASP9,MAP2K2,BID,Map3k7,MAP3K8,CYCS,TRAF5,CASP8,CD27	10	10	20
	Calcium-induced T Lymphocyte Apoptosis	3.6	0.375	-2.324	CALML5,PRKCQ,Calm1 (includes others),HLA-DQA1,ITPR1,PPP3CC,TRG,HLA-DQB1,CD3D,ATP2A1,EP300,PRKCG,LCK,PPP3CB,HLA-DMA,H2-Eb2,PPP3R1,HLA-DRA,HLA-DMB,NR4A1,FCER1G,PPP3CA,PRKCA,PRKCB	11	13	24
Growth/ Cell cycle regulation	Cyclins and Cell Cycle Regulation	2.38	0.308	3.638	RAF1,HDAC4,PPP2R5B,CDK6,CCNB2,SKP1,CCND1,CDK1,SKP2,HDAC5,CCNB1,CCNA2,E2F6,CCNE1,HDAC3,PPP2R3A,PPM1L,E2F1,BTRC,CDKN1B,GSK3B,PPP2R5E,E2F2,CDK2	11	13	24
	Integrin Signaling	4.83	0.299	2.782	RAP2B,RAF1,RAC2,ARPC5,SOS2,MYLK2,TLN1,ITGB3,Ppp1r12b,RHOG,MAP2K2,ARF4,PIK3CG,GSK3B,ACTA1,ACTR2,AKT2,RALB,ITGA5,BCAR3,TNK2,TTN,ITGAM,TLN2,RND3,ARF3,PLCG2,ZYX,CAPN7,ACTG1,ITGA7,CAPN3,RAP1B,RAP2A,ITGA2B,ARPC1B,RHOT2,PIK3R5,Actn3,PPP1CB,RHOH,ITGB7,ARF6,AKT1,ACTR3,RHOD,PIK3C3,ARPC3,RHOF,ACTN1,VASP,SRC,RHOC,ACTB,ITGAL,ITGB2,WIPF1,PAK3,WAS,ITGAX	43	17	60
	ILK Signaling	4.93	0.306	2.496	MYH4,MYH9,PPP2R5B,GSK3A,CCND1,ITGB3,MYC,VEGFA,RHOG,PIK3CG,PPM1L,GSK3B,ACTA1,TESK1,AKT2,CFL1,CASP3,MYH14,SNAI1,CREB3L4,RND3,PPP2R3A,KRT18,ACTG1,TNF,FN1,RHOT2,PIK3R5,Actn3,VEGFB,MYH11,HIF1A,RHOH,ITGB7,EP300,AKT1,FLNA,RHOD,PIK3C3,RHOF,NOS2,ACTN1,FBLIM1,LIMS2,RHOC,TNFRSF1A,ACTB,VIM,MAPK9,RPS6KA5,MYL1,FOS,ITGB2,MYH2,SH2B2,PTGS2,PPP2R5E	33	24	57
	Estrogen-mediated S-phase Entry	3.08	0.5	2.309	MYC,CCNA2,E2F6,CCNE1,E2F1,CDKN1B,CCND1,ESR1,CDK1,E2F2,CDK2,SKP2	9	3	12
	Actin Cytoskeleton Signaling	4.22	0.281	2.06	MYH4,RAF1,RAC2,MYH9,PFN1,F2R,ARPC5,SOS2,MYLK2,TLN1,LIMK1,Ppp1r12b,MAP2K2,PIK3CG,EZR,BAIAP2,ACTA1,IQGAP3,MATK,ACTR2,CFL1,MYH14,RDX,ITGA5,GSN,TTN,TLN2,SSH3,CD14,VAV1,ACTG1,PIP4K2A,FGD3,FN1,ARPC1B,PIK3R5,Actn3,PPP1CB,EGF,MYH11,IQGAP1,IQGAP2,ACTR3,FLNA,PIK3C3,PFN2,ARPC3,LBP,ACTN1,VAV2,CSK,ACTB,MYL1,FGF6,FGF21,MYH2,PAK3,WAS,VAV3,NCKAP1L,MSN	40	21	61
	Mitotic Roles of Polo-Like Kinase	3.02	0.348	2	KIF23,CDC25C,ESPL1,CDC20,PLK3,PTTG1,PPP2R5B,PRC1,CDC7,CCNB2,PLK1,ANAPC13,CDK1,CCNB1,PLK4,PLK5,PPP2R3A,PLK2,PPM1L,ANAPC5,HSP90AA1,PPP2R5E,KIF11	15	8	23
	p70S6K Signaling	2.39	0.277	1.768	RAF1,PLCB2,F2RL2,F2R,PDIA3,SOS2,PPP2R5B,PIK3R5,AKT1,MAP2K2,F2RL1,PIK3CG,PIK3C3,PPM1L,EEF2K,PLCD4,PRKCA,SRC,IL2RG,AKT2,IL4R,PRKCQ,YWHAZ,PLCL2,PRKCG,BTK,PPP2R3A,SYK,PLCG2,MAPT,LYN,PPP2R5E,PRKCB	17	16	33
	Corticotropin Releasing Hormone Signaling	2.87	0.297	-2.117	NOS1,RAP1B,RAF1,CRHR2,Calm1 (includes others),ARPC5,EP300,VEGFA,MAP2K2,ADCY8,NOS2,Gucy2g,PRKCA,CALML5,GNAS,PRKCQ,GUCY1A3,PTCH1,PRKAR2A,ITPR1,CREB3L4,PRKCG,FOS,ADCY9,PLCG2,GNAO1,NR4A1,PTGS2,ADCY7,GLI1,NPR2,PRKAR1A,PRKCB	9	24	33
	Aryl Hydrocarbon Receptor Signaling	3.98	0.307	-2.236	ALDH4A1,IL1A,NFIX,GSTM5,CCND1,EP300,CHEK1,MYC,CCNA2,ALDH1L1,ALDH1A3,RARB,RXRB,ALDH5A1,ALDH6A1,GSTK1,ALDH1B1,GSTM1,SRC,RBL2,NFIC,GSTM3,NQO1,APAF1,CDK6,ALDH9A1,CYP1B1,AIP,FOS,RXRG,CCNE1,E2F1,ALDH1A2,HSP90AA1,IL1B,ALDH3B1,ALDH18A1,CDKN1B,RXRA,TNF,ESR1,CDK2,MGST3	22	21	43
Others	LPS/IL-1 Mediated Inhibition of RXR Function	2.69	0.251	3.128	PPARA,CPT1B,MAOB,ALDH1L1,IL1RL2,ACSL5,CHST11,ALDH6A1,GSTK1,ALDH1B1,FMO2,GSTM3,ALDH9A1,IL18,IL1RN,SMOX,ALDH1A2,CD14,ALDH18A1,ALDH3B1,RXRA,CHST13,ABCC4,TNF,MGST3,HS3ST5,ECSIT,ALDH4A1,IL1A,GSTM5,IL1RL1,APOC2,SOD3,IL36G,ALDH1A3,HS6ST2,FABP5,LBP,TNFRSF1B,ALDH5A1,GSTM1,ABCB1,MAP2K7,MYD88,TNFRSF1A,MAPK9,IL1R1,IL18RAP,TLR4,LY96,SREBF1,IL1B,ABCC3,ACSL1,PPARGC1A	31	24	55
	LXR/RXR Activation	3.11	0.298	-3.402	IL1A,MSR1,ABCG4,IL1RL1,AMBP,ARG2,APOC2,FDFT1,IL36G,LYZ,IL1RL2,CCL2,NCOR1,S100A8,LBP,NOS2,RXRB,TNFRSF1B,MLXIPL,ECHS1,TNFRSF1A,IL1R1,IL18RAP,TLR4,RXRG,IL18,LY96,IL1RN,SREBF1,CD14,IL1B,PTGS2,RXRA,TNF,HADH,CLU	25	11	36
	Regulation of Actin-based Motility by Rho	3.04	0.319	3.657	RAC2,PFN1,ARPC1B,RHOT2,ARPC5,PPP1CB,RHOH,LIMK1,Ppp1r12b,ACTR3,RHOG,RHOD,BAIAP2,PFN2,ARPC3,RHOF,ACTA1,ACTR2,CFL1,RHOC,ACTB,ITGA5,GSN,MYL1,WIPF1,RND3,PAK3,WAS,PIP4K2A	22	7	29
	Tec Kinase Signaling	4.02	0.299	2.967	PTK2B,GTF2I,RHOT2,PIK3R5,JAK2,RHOH,GNG7,LCK,RHOG,GNB3,GNA15,RHOD,PIK3C3,PIK3CG,HCK,RHOF,STAT5B,TNFRSF10A,ACTA1,FGR,PRKCA,VAV2,SRC,PRKCQ,GNAS,RHOC,ACTB,MAPK9,ITGA5,TRG,GNG10,PRKCG,BTK,TLR4,FOS,RND3,PAK3,WAS,VAV3,PLCG2,GNAO1,FCER1G,LYN,VAV1,TNF,ACTG1,PRKCB	33	14	47
	Protein Kinase A Signaling	4.6	0.254	-1.919	RAF1,MYH4,DUSP8,MYLK2,GSK3A,PTPRC,CAMK2A,PHKB,PTPRO,PRKCQ,PTCH1,YWHAZ,PTPN18,PLCL2,ITPR1,GNG10,PTPRB,PLCG2,PDE1B,ANAPC5,Tcf7,CAMK2G,RAP1B,Calm1 (includes others),PTK2B,PDE7A,PTPN9,PDIA3,DUSP6,PTPN12,GNG7,EP300,CDKN3,DUSP5,HHAT,PTPRJ,RYR1,PPP3CA,MTMR3,CALML5,PTPN7,MYL1,PRKCG,KDELR3,DUSP18,PTGS2,EYA1,PTPN22,PRKCB,PLCB2,PTPN14,PPP1R3A,GNB3,MAP2K2,PDE7B,PPP3R1,PGP,GSK3B,PHKG1,PPP1R14C,PTPRE,PTPN6,HIS…	38	60	98
	PPAR Signaling	3.13	0.319	-2.921	PPARA,RAF1,IL1A,IL1RL1,NFKBIE,SOS2,EP300,IL36G,IL1RL2,MAP2K2,PDGFRA,NCOR1,TNFRSF1B,STAT5B,TNFRSF1A,IKBKE,IL1R1,AIP,IL18RAP,FOS,IL18,IL1RN,IL1B,HSP90AA1,INSR,PTGS2,RXRA,MAP4K4,TNF,PPARGC1A	19	11	30
