# Supplementary material for: RNA-seq and metabolomic analyses of Akt1-mediated muscle growth reveals regulation of regenerative pathways and changes in the muscle secretome
Source: BMC Genomics. 2017 Feb 16;18:181. doi: 10.1186/s12864-017-3548-2 (PMC5314613; doi:10.1186/s12864-017-3548-2)
Supplement: Additional file 9: Table S5. — Full list of secreted proteins altered by Akt1-mediated muscle growth. (XLSX 64823 kb) [file 12864_2017_3548_MOESM9_ESM.xlsx]

## Sheet: AdditionalFile10
gene	gene	transcript	mrna	ucscid	description	chr	beg	end	H32642/280_L8.D702	H32642/282_L8.D701	H32642/306_L8.D711	H32642/307_L8.D712	H32787/253_L1.D705	H32787/255_L1.D706	H32787/281_L1.D704	H32787/283_L1.D703		Unadjusted P-value	FDR	log2FC	Exp Group Log2 Mean	Control Group Log2 Mean	FoldChange
Icam4	Icam4	NM_023892:uc009ojz.1	NM_023892	uc009ojz.1	Mus musculus intercellular adhesion molecule 4, Landsteiner-Wiener blood group (Icam4), mRNA.	chr9	21029372	21030531	352.137	15.3968	13.1067	193.57	70.9449	281.839	275.102	23.0616	NM_023892:uc009ojz.1	0.000866137	0.00915	-3.81445	4.65278	8.08028	-14.069
Htra4	Htra4	NM_001081187:uc009lfp.2	NM_001081187	uc009lfp.2	Mus musculus HtrA serine peptidase 4 (Htra4), mRNA.	chr8	25024927	25038962	6738.63	410.582	428.153	4151.16	341.825	3345.78	6732.93	375.853	NM_001081187:uc009lfp.2	8.47e-06	0.000576	-3.74699	8.60239	12.291	-13.4263
Fam19a4	Fam19a4	NM_177233:uc009dah.1	NM_177233	uc009dah.1	Mus musculus family with sequence similarity 19, member A4 (Fam19a4), mRNA.	chr6	96831208	97060411	290.598	41.9913	21.8446	259.447	19.3486	255.417	407.407	13.9205	NM_177233:uc009dah.1	4.87e-05	0.0016	-3.67602	4.54646	8.22222	-12.7818
Emid1	Emid1	BC012248:uc007hwf.1	BC012248	uc007hwf.1	Mus musculus EMI domain containing 1 (Emid1), mRNA.	chr11	5106265	5129720	1189.83	61.354	167.635	1267.57	296.485	1118.02	1162.28	96.144	BC012248:uc007hwf.1	0.000653786	0.00754	-3.20096	7.04472	10.2097	-9.19569
C1qtnf4	C1qtnf4	NM_026161:uc008ktq.1	NM_026161	uc008ktq.1	Mus musculus C1q and tumor necrosis factor related protein 4 (C1qtnf4), mRNA.	chr2	90885785	90890526	1162.39	135.305	209.708	1545.4	135.44	845.517	1252.41	120.644	NM_026161:uc008ktq.1	2.12e-05	0.000973	-3.14647	7.20711	10.199	-8.85486
Tg	Tg	U76389:uc007waq.1	U76389	uc007waq.1	Mus musculus thyroglobulin (Tg), mRNA.	chr15	66670769	66850720	7.0085	0	0	17.3717	0.3225	6.3414	7.7071	0	U76389:uc007waq.1	5.84e-05	0.00176	-3.06186	0.100817	3.2998	-8.3505
Ces1d	Ces1d	NM_053200:uc009mun.1	NM_053200	uc009mun.1	Mus musculus carboxylesterase 1D (Ces1d), mRNA.	chr8	93166071	93197804	7923.33	1544.35	1315.04	9159.62	870.687	8279.02	8413.62	403.694	NM_053200:uc009mun.1	0.000320997	0.00479	-2.96222	9.84601	13.0419	-7.79323
Wnt4	Wnt4	NM_009523:uc008viv.2	NM_009523	uc008viv.2	Mus musculus wingless-related MMTV integration site 4 (Wnt4), mRNA.	chr4	137277634	137299501	12539.5	1593.34	1894.05	14413	2835.34	12279.5	15601.6	1302.86	NM_009523:uc008viv.2	2.59e-05	0.00109	-2.95136	10.8363	13.7358	-7.73478
Mstn	Mstn	NM_010834:uc007ayt.1	NM_010834	uc007ayt.1	Mus musculus myostatin (Mstn), mRNA.	chr1	53061662	53068079	49325.3	7019.41	6531.35	48994.7	9759.11	43404.3	54954.3	6269.36	NM_010834:uc007ayt.1	2.56e-06	0.000295	-2.85986	12.8294	15.5805	-7.25943
Bmp7	Bmp7	NM_007557:uc008odb.2	NM_007557	uc008odb.2	Mus musculus bone morphogenetic protein 7 (Bmp7), mRNA.	chr2	172869686	172940293	282.051	46.657	26.2135	146.644	19.3486	132.112	192.678	18.5606	NM_007557:uc008odb.2	0.000365374	0.0052	-2.84519	4.7444	7.50123	-7.18603
Wfikkn2	Wfikkn2	NM_181819:uc007kyg.2	NM_181819	uc007kyg.2	Mus musculus WAP, follistatin/kazal, immunoglobulin, kunitz and netrin domain containing 2 (Wfikkn2), mRNA.	chr11	94235951	94242579	8570.34	1017.12	1376.21	7783.42	1760.72	8127.97	8038.86	997.634	NM_181819:uc007kyg.2	9.52e-06	0.000607	-2.77129	10.2915	12.9884	-6.82719
Col4a3	Col4a3	NM_007734:uc007brv.1	NM_007734	uc007brv.1	Mus musculus collagen, type IV, alpha 3 (Col4a3), mRNA.	chr1	82586920	82722059	1401.71	186.628	200.97	937.62	232.183	1382.77	1198.89	204.167	NM_007734:uc007brv.1	2.54e-06	0.000294	-2.66221	7.68893	10.2479	-6.33003
Atl2	Atl2	NM_019717:uc008dqe.1	NM_019717	uc008dqe.1	Mus musculus atlastin GTPase 2 (Atl2), transcript variant 1, mRNA.	chr17	79848391	79896123	122798	18009.5	22895	127946	34717.1	117711	128116	16833.4	NM_019717:uc008dqe.1	4.5e-05	0.00153	-2.62589	14.4355	16.9208	-6.17264
Egflam	Egflam	NM_178748:uc007vea.1	NM_178748	uc007vea.1	Mus musculus EGF-like, fibronectin type III and laminin G domains (Egflam), mRNA.	chr15	7206119	7398304	10102.5	1824.29	1769.41	8550.48	1825.22	10956.5	10372.5	1559.09	NM_178748:uc007vea.1	1.81e-07	6.5e-05	-2.5097	10.7665	13.2812	-5.69503
Timp4	Timp4	NM_080639:uc009dip.1	NM_080639	uc009dip.1	Mus musculus tissue inhibitor of metalloproteinase 4 (Timp4), mRNA.	chr6	115245615	115251849	12390.4	2423.18	2203.63	11824.7	4014.83	13411.1	12896.6	1693.66	NM_080639:uc009dip.1	0.000107668	0.00251	-2.45113	11.262	13.6232	-5.46845
Myoc	Myoc	NM_010865:uc007dgm.2	NM_010865	uc007dgm.2	Mus musculus myocilin (Myoc), mRNA.	chr1	162639149	162649694	18595.6	2925.4	3927.65	16525.7	5224.12	19438.1	15692.6	2802.65	NM_010865:uc007dgm.2	4.85e-05	0.00159	-2.37027	11.8148	14.095	-5.17037
Dhrs7c	Dhrs7c	NM_001013013:uc011xwp.1	NM_001013013	uc011xwp.1	Mus musculus dehydrogenase/reductase (SDR family) member 7C (Dhrs7c), mRNA.	chr11	67798270	67816002	59655.1	10504.5	24066.9	61453.4	14829.2	65811.2	80685.5	8384.85	NM_001013013:uc011xwp.1	0.000530526	0.00658	-2.3491	13.7009	16.0194	-5.09506
Amy1	Amy1	NM_007446:uc008rba.2	NM_007446	uc008rba.2	Mus musculus amylase 1, salivary (Amy1), transcript variant 1, mRNA.	chr3	113555951	113574762	17026.7	3633.46	4982.52	18182.7	4046.44	24744.6	18480.5	3133.22	NM_007446:uc008rba.2	1.58e-05	0.000811	-2.25692	11.9268	14.2437	-4.7797
Metrn	Metrn	NM_133719:uc008bbz.1	NM_133719	uc008bbz.1	Mus musculus meteorin, glial cell differentiation regulator (Metrn), mRNA.	chr17	25794570	25797045	4924.62	1008.3	1321.99	6068.47	1597.23	4184.87	6564.55	1252.33	NM_133719:uc008bbz.1	4.91e-05	0.0016	-2.08615	10.3206	12.3864	-4.24614
Gpi1	Gpi1	BC172124:uc012fie.1	BC172124	uc012fie.1	Mus musculus glucose phosphate isomerase 1 (Gpi1), mRNA.	chr7	34215282	34230305	8095.13	1976.39	3110.93	10877.8	2172.98	7565.79	10890.5	2267.46	BC172124:uc012fie.1	5.94e-05	0.00178	-2.07932	11.1966	13.1722	-4.22607
Gdf1	Amy1	AK021078:uc008rbc.1	AK021078	uc008rbc.1	Mus musculus amylase 1, salivary (Amy1), transcript variant 2, mRNA.	chr3	113569844	113606699	835.726	180.983	217.965	1065.65	247.469	834.067	644.295	159.389	AK021078:uc008rbc.1	5.43e-05	0.00169	-2.06607	7.64114	9.70176	-4.18746
Fam131a	Gdf1	NM_001163282:uc009lzz.3	NM_001163282	uc009lzz.3	Mus musculus growth differentiation factor 1 (Gdf1), transcript variant 1, mRNA.	chr8	70315774	70331592	5747.35	1805.63	1707.24	6294.75	890.68	6144.97	8065.62	1303.88	NM_001163282:uc009lzz.3	0.000122959	0.00271	-2.05879	10.4269	12.6681	-4.16638
Ucn2	Fam131a	NM_133778:uc007yqx.1	NM_133778	uc007yqx.1	Mus musculus family with sequence similarity 131, member A (Fam131a), mRNA.	chr16	20695056	20703036	43478.5	9574.02	11621.2	46858.4	17013.9	38893.8	42549.9	7584.1	NM_133778:uc007yqx.1	0.000235746	0.00399	-2.02765	13.4183	15.3871	-4.07739
Ttn	Ucn2	NM_145077:uc012hax.1	NM_145077	uc012hax.1	Mus musculus urocortin 2 (Ucn2), mRNA.	chr9	108986162	108987164	623.932	121.308	117.961	507.614	193.486	369.914	470.991	92.8031	NM_145077:uc012hax.1	0.000374944	0.00528	-2.02216	6.99595	8.92388	-4.06192
Dkk3	Ttn	BC025840:uc008kfm.1	BC025840	uc008kfm.1	Mus musculus titin (Ttn), transcript variant N2-B, mRNA.	chr2	76703983	76707388	2.04249e+06	485895	550831	2.09117e+06	886510	1.84187e+06	2.11393e+06	490782	BC025840:uc008kfm.1	0.00014208	0.00293	-1.9909	19.156	20.9455	-3.97484
Nmb	Dkk3	AK013054:uc009jgi.1	AK013054	uc009jgi.1	Mus musculus dickkopf homolog 3 (Xenopus laevis) (Dkk3), mRNA.	chr7	112116018	112158447	7625.9	1758.27	1793.26	5991.54	2099.13	8781.57	5721.9	1276.92	AK013054:uc009jgi.1	7.13e-05	0.00197	-1.92795	10.7364	12.7572	-3.80514
Ccdc3	Ttn	NM_028004:uc008kfo.1	NM_028004	uc008kfo.1	Mus musculus titin (Ttn), transcript variant N2-B, mRNA.	chr2	76703983	76982547	3.4781e+06	905091	983209	3.38165e+06	1.60932e+06	2.97383e+06	3.6046e+06	889725	NM_028004:uc008kfo.1	0.000225277	0.00389	-1.86216	20.019	21.6761	-3.63551
Wfdc1	Nmb	NM_026523:uc009ibm.2	NM_026523	uc009ibm.2	Mus musculus neuromedin B (Nmb), mRNA.	chr7	80902226	80905071	803.419	237.951	218.446	789.622	103.192	810.287	984.8	250.615	NM_026523:uc009ibm.2	0.000444016	0.00586	-1.81879	7.58912	9.72197	-3.52786
Col4a4	Ccdc3	NM_028804:uc008ifo.1	NM_028804	uc008ifo.1	Mus musculus coiled-coil domain containing 3 (Ccdc3), mRNA.	chr2	5137775	5230866	5564.1	1688.98	2289.31	5234.07	928.733	5090.72	4367.37	1289.96	NM_028804:uc008ifo.1	0.000806486	0.00871	-1.80545	10.5198	12.3008	-3.49538
Bmp6	Atl2	AK038697:uc008dqg.1	AK038697	uc008dqg.1	Mus musculus atlastin GTPase 2 (Atl2), transcript variant 2, mRNA.	chr17	79849064	79896123	7466.5	1602.53	2249.07	9249.3	2247.79	6072.66	6114.54	1671.85	AK038697:uc008dqg.1	7.04e-05	0.00196	-1.80082	10.9065	12.7971	-3.48419
Prss53	Wfdc1	NM_023395:uc009nqe.1	NM_023395	uc009nqe.1	Mus musculus WAP four-disulfide core domain 1 (Wfdc1), mRNA.	chr8	119666364	119688020	19647.6	5721.92	5406.92	18039.4	9770.01	18924.4	22621.2	4820.98	NM_023395:uc009nqe.1	0.000400752	0.0055	-1.79339	12.5933	14.2686	-3.46629
C1qtnf9	Col4a4	NM_007735:uc007brt.1	NM_007735	uc007brt.1	Mus musculus collagen, type IV, alpha 4 (Col4a4), mRNA.	chr1	82450722	82586849	1103.42	312.089	289.309	970.107	347.243	758.851	1018.63	178.971	NM_007735:uc007brt.1	0.000295874	0.00456	-1.72272	8.10186	9.89899	-3.30058
Nrd1	Bmp6	NM_007556:uc007qdp.1	NM_007556	uc007qdp.1	Mus musculus bone morphogenetic protein 6 (Bmp6), mRNA.	chr13	38345715	38499728	3829.06	937.806	1170.87	3327.69	1427.6	3567.02	2676.09	723.864	NM_007556:uc007qdp.1	0.00040161	0.00551	-1.71619	10.0128	11.6978	-3.28567
Cyb5d2	Prss53	NM_001081268:uc009jxd.1	NM_001081268	uc009jxd.1	Mus musculus protease, serine, 53 (Prss53), mRNA.	chr7	127885443	127890970	1033.76	233.285	366.988	958.827	309.578	924.784	888.461	273.769	NM_001081268:uc009jxd.1	2.37e-05	0.00103	-1.69014	8.19413	9.89326	-3.22688
Adamtsl4	C1qtnf9	NM_183175:uc007uff.2	NM_183175	uc007uff.2	Mus musculus C1q and tumor necrosis factor related protein 9 (C1qtnf9), mRNA.	chr14	60768133	60780869	9813.59	3098.03	3696.36	10510.3	3128.02	11633.3	8788.27	3271.31	NM_183175:uc007uff.2	4.2e-06	0.000389	-1.66639	11.6844	13.307	-3.17419
Vegfa	Nrd1	NM_146150:uc008ubw.1	NM_146150	uc008ubw.1	Mus musculus nardilysin, N-arginine dibasic convertase, NRD convertase 1 (Nrd1), mRNA.	chr4	109000804	109061771	127301	41698.1	44332.8	137591	65643.5	136551	132565	39726.2	NM_146150:uc008ubw.1	0.000103557	0.00246	-1.6458	15.516	17.0258	-3.12921
Sema3c	Cyb5d2	AK034043:uc007jzj.2	AK034043	uc007jzj.2	Mus musculus cytochrome b5 domain containing 2 (Cyb5d2), mRNA.	chr11	72777231	72796040	5184.19	1727.06	1949.98	5797.29	2982.91	6268.54	5785.27	1836.34	AK034043:uc007jzj.2	0.000225797	0.0039	-1.61322	11.0178	12.4885	-3.05935
Timp3	Emid1	NM_080595:uc007hwg.1	NM_080595	uc007hwg.1	Mus musculus EMI domain containing 1 (Emid1), mRNA.	chr11	5106265	5152222	1373.59	507.862	283.236	1146.42	406.514	1131.41	1867.05	416.825	NM_080595:uc007hwg.1	0.00033845	0.00495	-1.60575	8.62988	10.4004	-3.04354
Fgf6	Adamtsl4	NM_144899:uc008qkm.1	NM_144899	uc008qkm.1	Mus musculus ADAMTS-like 4 (Adamtsl4), mRNA.	chr3	95676203	95687858	8225.21	2832.45	3758.66	8626.51	2726.6	10022.5	6690.75	2288.15	NM_144899:uc008qkm.1	0.000194421	0.00354	-1.59949	11.4797	13.02	-3.03036
Art5	Vegfa	NM_001110267:uc012auj.2	NM_001110267	uc012auj.2	Mus musculus vascular endothelial growth factor A (Vegfa), transcript variant 5, mRNA.	chr17	46016992	46025163	18852.6	6771.66	7113.98	21698.9	10514	24970.1	20184.2	6732.45	NM_001110267:uc012auj.2	0.000160297	0.00315	-1.59213	12.8999	14.3792	-3.01494
Il12a	Sema3c	NM_013657:uc008wnl.1	NM_013657	uc008wnl.1	Mus musculus sema domain, immunoglobulin domain (Ig), short basic domain, secreted, (semaphorin) 3C (Sema3c), mRNA.	chr5	17574815	17730267	22313.3	9686	8863.21	27145.7	8629.47	27003.7	27670.8	9107.93	NM_013657:uc008wnl.1	1.5e-06	0.000218	-1.59129	13.146	14.6628	-3.01318
Angptl6	Vegfa	NM_001110266:uc012aui.2	NM_001110266	uc012aui.2	Mus musculus vascular endothelial growth factor A (Vegfa), transcript variant 4, mRNA.	chr17	46016992	46025163	4666.41	1853.59	1640.66	5960.41	1652.43	6301.22	4438.24	2113.87	NM_001110266:uc012aui.2	5.29e-05	0.00167	-1.59085	10.8189	12.3669	-3.01228
Rnls	Timp3	NM_011595:uc007gnr.1	NM_011595	uc007gnr.1	Mus musculus tissue inhibitor of metalloproteinase 3 (Timp3), mRNA.	chr10	86300411	86349505	78205.4	26969.4	23765.1	76162.4	30948	73761.8	71701.8	19172.9	NM_011595:uc007gnr.1	3.99e-05	0.00142	-1.56586	14.6	16.193	-2.96053
Pcsk2	Fgf6	NM_010204:uc009dvo.1	NM_010204	uc009dvo.1	Mus musculus fibroblast growth factor 6 (Fgf6), mRNA.	chr6	127015541	127024718	495.726	186.628	192.232	609.137	90.2935	669.368	513.273	204.167	NM_010204:uc009dvo.1	0.000824242	0.00885	-1.55673	7.33475	9.15112	-2.94186
Col24a1	Art5	NM_007491:uc012fqt.1	NM_007491	uc012fqt.1	Mus musculus ADP-ribosyltransferase 5 (Art5), mRNA.	chr7	102096878	102100229	11271.8	3073.81	4716.24	10204.2	5030.12	12999.4	10925.7	2317.39	NM_007491:uc012fqt.1	0.000962011	0.00982	-1.54306	11.8164	13.4649	-2.91412
Vegfb	Il12a	NM_008351:uc008plv.2	NM_008351	uc008plv.2	Mus musculus interleukin 12a (Il12a), transcript variant 2, mRNA.	chr3	68691423	68698547	2017.09	816.498	576.696	1861.25	445.018	2025.72	1787.63	765.626	NM_008351:uc008plv.2	0.000239214	0.00402	-1.54253	9.30814	10.9078	-2.91305
Cecr5	Vegfa	AY263146:uc008crr.3	AY263146	uc008crr.3	Mus musculus vascular endothelial growth factor A (Vegfa), transcript variant 3, mRNA.	chr17	46025210	46032377	2298.55	813.558	1039.98	2928.37	529.7	2340.23	2041	808.408	AY263146:uc008crr.3	0.000406307	0.00554	-1.51479	9.60152	11.2181	-2.85758
Pcolce2	Vegfa	NM_009505:uc008cro.3	NM_009505	uc008cro.3	Mus musculus vascular endothelial growth factor A (Vegfa), transcript variant 2, mRNA.	chr17	46016992	46032377	23265.1	8497.83	9993.4	27265.3	9967.82	26832.1	28411.9	9473.39	NM_009505:uc008cro.3	2.04e-06	0.000258	-1.47677	13.2082	14.6867	-2.78325
C8g	Angptl6	NM_145154:uc009ojj.1	NM_145154	uc009ojj.1	Mus musculus angiopoietin-like 6 (Angptl6), mRNA.	chr9	20873808	20879710	1299.15	573.881	467.474	1703.33	831.99	1373.97	1541.43	501.137	NM_145154:uc009ojj.1	0.00059185	0.00708	-1.43855	9.17826	10.5239	-2.71049
Gfod2	Rnls	NM_001167818:uc008hft.2	NM_001167818	uc008hft.2	Mus musculus renalase, FAD-dependent amine oxidase (Rnls), transcript variant 1, mRNA.	chr19	33137744	33392295	2030.34	754.584	692.035	1974.06	1068.95	1939.76	1938.24	575.333	NM_001167818:uc008hft.2	0.000315833	0.00474	-1.43592	9.55808	10.9449	-2.70555
Wnt5b	Pcsk2	NM_008792:uc008mqf.2	NM_008792	uc008mqf.2	Mus musculus proprotein convertase subtilisin/kexin type 2 (Pcsk2), mRNA.	chr2	143546132	143816282	25.641	9.3314	8.7378	33.8409	6.4495	26.4224	21.4087	9.2803	NM_008792:uc008mqf.2	0.000104548	0.00247	-1.43373	3.22788	4.78039	-2.70144
Kitl	Col24a1	NM_027770:uc008rqm.1	NM_027770	uc008rqm.1	Mus musculus collagen, type XXIV, alpha 1 (Col24a1), mRNA.	chr3	145292471	145552005	3654.44	1255.07	1507.23	2476.14	1043.53	3076.89	3325.95	1121.43	NM_027770:uc008rqm.1	0.000190631	0.00348	-1.43029	10.2536	11.5995	-2.69502
Egfl8	Vegfb	NM_001185164:uc008gjw.2	NM_001185164	uc008gjw.2	Mus musculus vascular endothelial growth factor B (Vegfb), transcript variant 2, mRNA.	chr19	6982471	6987651	15300.5	5459.39	6699.42	16298.1	6440.5	17620.4	15646	4458.26	NM_001185164:uc008gjw.2	3.96e-05	0.00141	-1.42907	12.4751	13.9831	-2.69273
Smpdl3a	Vegfb	NM_011697:uc008gjv.2	NM_011697	uc008gjv.2	Mus musculus vascular endothelial growth factor B (Vegfb), transcript variant 1, mRNA.	chr19	6982471	6987651	11189	3733.12	4636.51	13043	5112.87	10675.5	9579.21	3592.97	NM_011697:uc008gjv.2	0.000102425	0.00244	-1.39319	12.0443	13.4323	-2.6266
Cep68	Cecr5	NM_144815:uc009dnl.1	NM_144815	uc009dnl.1	Mus musculus cat eye syndrome chromosome region, candidate 5 (Cecr5), mRNA.	chr6	120509493	120531299	10752.1	3662.58	4238.24	9599.55	4604.97	10428	8756.16	3252.75	NM_144815:uc009dnl.1	4.88e-05	0.0016	-1.3443	11.9315	13.2665	-2.53906
Dhrs11	Pcolce2	NM_029620:uc009rbg.1	NM_029620	uc009rbg.1	Mus musculus procollagen C-endopeptidase enhancer 2 (Pcolce2), mRNA.	chr9	95637627	95695551	3427.35	1563.01	1393.68	3056.97	1296.36	3611.06	3318.35	1215.72	NM_029620:uc009rbg.1	8.22e-06	0.000566	-1.32645	10.4117	11.7092	-2.50785
Fam132a	C8g	NM_027062:uc008isi.1	NM_027062	uc008isi.1	Mus musculus complement component 8, gamma polypeptide (C8g), mRNA.	chr2	25498655	25500506	393.162	172.631	96.116	360.97	174.137	378.721	331.835	125.284	NM_027062:uc008isi.1	0.000567702	0.00688	-1.32406	7.1186	8.51746	-2.50369
Serpini1	Gfod2	NM_027469:uc009neb.1	NM_027469	uc009neb.1	Mus musculus glucose-fructose oxidoreductase domain containing 2 (Gfod2), mRNA.	chr8	105716112	105758607	2931.62	1110.44	1079.12	2628.31	1277.01	2254.71	3318.35	1136.84	NM_027469:uc009neb.1	6.8e-05	0.00193	-1.30408	10.1667	11.4286	-2.46926
Vit	Wnt5b	AK049558:uc009dmg.2	AK049558	uc009dmg.2	Mus musculus wingless-related MMTV integration site 5B (Wnt5b), mRNA.	chr6	119432530	119449352	974.274	279.942	292.411	688.099	322.477	704.597	610.148	278.409	AK049558:uc009dmg.2	0.00012969	0.00281	-1.28018	8.19867	9.51908	-2.42869
AK010878	Kitl	S40534:uc007gxq.1	S40534	uc007gxq.1	Mus musculus kit ligand (Kitl), mRNA.	chr10	100015823	100100412	4659.74	1893.72	2114.47	5032.04	2471.01	3454.29	5175.77	1587.35	S40534:uc007gxq.1	0.000778635	0.00851	-1.27452	10.9598	12.144	-2.41918
Aebp1	Egfl8	NM_152922:uc008cdb.2	NM_152922	uc008cdb.2	Mus musculus EGF-like domain 8 (Egfl8), mRNA.	chr17	34613349	34615971	538.462	195.959	243.523	530.175	283.779	554.87	556.626	222.727	NM_152922:uc008cdb.2	3.87e-05	0.0014	-1.22728	7.87872	9.09254	-2.34125
Txndc16	Smpdl3a	NM_020561:uc007fcu.1	NM_020561	uc007fcu.1	Mus musculus sphingomyelin phosphodiesterase, acid-like 3A (Smpdl3a), mRNA.	chr10	57794543	57811830	37830.9	16857.4	16023.4	39029.9	18019.8	41451.6	34917	15660.6	NM_020561:uc007fcu.1	2.16e-06	0.000266	-1.22524	14.0204	15.2226	-2.33795
Smpdl3b	Cep68	NM_172260:uc007icw.1	NM_172260	uc007icw.1	Mus musculus centrosomal protein 68 (Cep68), mRNA.	chr11	20227036	20249424	17728.9	7120.14	8314.82	18127.1	9054.43	19253.2	17677.5	6596.86	NM_172260:uc007icw.1	2.61e-05	0.00109	-1.22015	12.913	14.1506	-2.32971
Pcsk6	Dhrs11	NM_177564:uc007kqs.2	NM_177564	uc007kqs.2	Mus musculus dehydrogenase/reductase (SDR family) member 11 (Dhrs11), mRNA.	chr11	84820727	84829003	8957.26	4096.49	4542.71	9182.18	5553.05	11507.8	10779.2	3322.35	NM_177564:uc007kqs.2	0.000462762	0.00602	-1.20535	12.072	13.2951	-2.30593
Vwa1	Fam132a	NM_026125:uc008wfp.2	NM_026125	uc008wfp.2	Mus musculus family with sequence similarity 132, member A (Fam132a), mRNA.	chr4	155962311	155966629	3581.2	1660.99	1516.01	3451.78	1406	3813.63	3625.99	1610.13	NM_026125:uc008wfp.2	9.59e-07	0.000168	-1.20515	10.5945	11.8205	-2.30562
Chrdl1	Serpini1	NM_009250:uc008pne.2	NM_009250	uc008pne.2	Mus musculus serine (or cysteine) peptidase inhibitor, clade I, member 1 (Serpini1), mRNA.	chr3	75557532	75642523	803.419	265.945	323.081	642.978	354.724	836.71	578.035	320.171	NM_009250:uc008pne.2	0.000278092	0.00441	-1.15763	8.30061	9.46762	-2.23091
Qsox1	Qsox1	NM_001024945:uc007dbp.1	NM_001024945	uc007dbp.1	Mus musculus quiescin Q6 sulfhydryl oxidase 1 (Qsox1), transcript variant 1, mRNA.	chr1	155778154	155812899	3373.76	6524.89	6410.46	3258.66	7011.35	3431.57	3330.66	7208.76	NM_001024945:uc007dbp.1	4.01e-07	9.4e-05	1.01252	12.7275	11.7095	2.01744
Chid1	Chid1	NM_001142681:uc009klq.2	NM_001142681	uc009klq.2	Mus musculus chitinase domain containing 1 (Chid1), transcript variant 1, mRNA.	chr7	141493135	141539857	2145.38	4725.94	3691.47	2041.74	4704.03	2433.5	2254.55	4494.69	NM_001142681:uc009klq.2	6.3e-05	0.00184	1.06368	12.0978	11.1132	2.09026
Igfbp7	Igfbp7	NM_008048:uc008xwf.2	NM_008048	uc008xwf.2	Mus musculus insulin-like growth factor binding protein 7 (Igfbp7), transcript variant 2, mRNA.	chr5	77349239	77408045	15528.3	36355.7	25036.3	14438.2	30909.8	16481.9	16174.3	35689.5	NM_008048:uc008xwf.2	0.000243064	0.00406	1.06744	14.9502	13.9326	2.0957
Plau	Plau	NM_008873:uc007skx.2	NM_008873	uc007skx.2	Mus musculus plasminogen activator, urokinase (Plau), mRNA.	chr14	20836661	20843388	8675.21	16856.8	17873.6	7839.82	14014.8	7468.73	7460.93	15275.4	NM_008873:uc007skx.2	3.33e-05	0.00127	1.06826	13.9601	12.938	2.0969
Rab4b	Rab4b	NM_029391:uc009fvc.1	NM_029391	uc009fvc.1	Mus musculus RAB4B, member RAS oncogene family (Rab4b), mRNA.	chr7	27168432	27178883	1475.3	2921.1	2398.36	1561.99	2961.17	1272.59	1132.31	2884.78	NM_029391:uc009fvc.1	0.000176763	0.00333	1.08254	11.4421	10.3997	2.11776
Fbln2	Fbln2	NM_007992:uc009cxw.1	NM_007992	uc009cxw.1	Mus musculus fibulin 2 (Fbln2), transcript variant 1, mRNA.	chr6	91212763	91272540	15214.5	40507.1	28182.5	9986.35	25818.7	13937.5	12728.1	28439.3	NM_007992:uc009cxw.1	0.000699174	0.00791	1.08779	14.8851	13.6454	2.12549
Ppia	Ppia	NM_008907:uc007hyn.1	NM_008907	uc007hyn.1	Mus musculus peptidylprolyl isomerase A (Ppia), mRNA.	chr11	6415869	6419810	46983.1	110073	101372	49464.2	110210	53259.6	54877.4	117490	NM_008907:uc007hyn.1	3.21e-06	0.000337	1.10156	16.7424	15.6397	2.14586
Gla	Gla	NM_013463:uc009ugg.1	NM_013463	uc009ugg.1	Mus musculus galactosidase, alpha (Gla), mRNA.	chrX	134588168	134601005	1667.95	3559.98	3414	1545.4	2302.48	1558.92	1562.83	3937.13	NM_013463:uc009ugg.1	0.000950329	0.00974	1.1588	11.6622	10.6294	2.23271
Olfml3	Olfml3	AK143728:uc008qte.1	AK143728	uc008qte.1	Mus musculus olfactomedin-like 3 (Olfml3), mRNA.	chr3	103735393	103737968	279.744	715.019	472.279	217.597	534.795	167.254	225.434	475.152	AK143728:uc008qte.1	0.000735511	0.00817	1.18287	9.0828	7.78067	2.27028
Nhlrc3	Nhlrc3	NM_172501:uc008per.1	NM_172501	uc008per.1	Mus musculus NHL repeat containing 3 (Nhlrc3), mRNA.	chr3	53451995	53463258	644.103	1743.29	1427.98	653.582	1238.31	447.155	621.066	1588.23	NM_172501:uc008per.1	0.000198479	0.00359	1.25029	10.5397	9.19415	2.37889
Sod3	Sod3	NM_011435:uc008xkl.1	NM_011435	uc008xkl.1	Mus musculus superoxide dismutase 3, extracellular (Sod3), mRNA.	chr5	52363803	52369738	3418.8	11104.4	7387.83	3835.31	8107.06	4165.93	3939.2	11433.3	NM_011435:uc008xkl.1	0.000277442	0.0044	1.28728	13.1891	11.9035	2.44067
Lgals9	Lgals9	NM_001159301:uc007kke.2	NM_001159301	uc007kke.2	Mus musculus lectin, galactose binding, soluble 9 (Lgals9), transcript variant 2, mRNA.	chr11	78962978	78984924	3129.66	8097.14	8417.54	2721.94	5982.59	3567.64	3350.46	8034.71	NM_001159301:uc007kke.2	0.00011501	0.00261	1.31638	12.8854	11.6337	2.4904
Fbxl8	Fbxl8	NM_015821:uc009nbz.2	NM_015821	uc009nbz.2	Mus musculus F-box and leucine-rich repeat protein 8 (Fbxl8), mRNA.	chr8	105264647	105269326	170.94	386.6	476.211	191.765	361.174	156.421	128.452	672.823	NM_015821:uc009nbz.2	0.000657952	0.00757	1.38633	8.84842	7.33281	2.61413
Manf	Manf	NM_029103:uc009rku.1	NM_029103	uc009rku.1	Mus musculus mesencephalic astrocyte-derived neurotrophic factor (Manf), mRNA.	chr9	106887414	106891938	3743.59	10429.9	7189.61	3542.02	10275.7	3857.67	5116.68	9632.96	NM_029103:uc009rku.1	0.000425445	0.00571	1.38826	13.1804	11.9741	2.61762
Acpl2	Acpl2	AK082059:uc009rcw.1	AK082059	uc009rcw.1	Mus musculus acid phosphatase-like 2 (Acpl2), mRNA.	chr9	96823342	96889422	478.632	1452.43	1175.24	530.175	937.311	440.373	421.109	1282.86	AK082059:uc009rcw.1	0.000108123	0.00252	1.4173	10.2264	8.86654	2.67085
Sptlc2	Sptlc2	NM_011479:uc007oiw.1	NM_011479	uc007oiw.1	Mus musculus serine palmitoyltransferase, long chain base subunit 2 (Sptlc2), mRNA.	chr12	87307888	87388230	2658.8	7133.25	5441.61	2580.94	7696.23	2882.6	2399.38	7034.71	NM_011479:uc007oiw.1	3e-05	0.00118	1.43484	12.7253	11.3585	2.70353
Btg1	Btg1	NM_007569:uc007gww.2	NM_007569	uc007gww.2	Mus musculus B cell translocation gene 1, anti-proliferative (Btg1), mRNA.	chr10	96617000	96622811	8371.11	22157.2	18683.8	7399.66	18948.6	6869.91	6572.47	20249.3	NM_007569:uc007gww.2	4.78e-06	0.000412	1.4579	14.2852	12.8284	2.74709
Col6a2	Col6a2	AK044870:uc007fuw.2	AK044870	uc007fuw.2	Mus musculus collagen, type VI, alpha 2 (Col6a2), mRNA.	chr10	76601010	76623404	660.855	1595.16	1529.99	442.301	1367.88	516.382	575.359	2239.62	AK044870:uc007fuw.2	0.000178415	0.00335	1.51736	10.6923	9.08711	2.86268
Calu	Calu	NM_007594:uc009bdg.1	NM_007594	uc009bdg.1	Mus musculus calumenin (Calu), transcript variant 1, mRNA.	chr6	29348118	29376675	10898.9	35638.9	27750.1	10025.7	23060	10815.5	11872.3	35281.2	NM_007594:uc009bdg.1	9.36e-05	0.00233	1.52697	14.8703	13.41	2.8818
Col15a1	Col15a1	NM_009928:uc008sum.1	NM_009928	uc008sum.1	Mus musculus collagen, type XV, alpha 1 (Col15a1), mRNA.	chr4	47208011	47313165	13803.4	39464.9	26947.4	11370.6	22921.9	10809.8	10795.2	42837.8	NM_009928:uc008sum.1	0.000756694	0.00833	1.55645	14.9643	13.5061	2.94129
AI413582	AI413582	NM_001002895:uc008bpe.1	NM_001002895	uc008bpe.1	Mus musculus expressed sequence AI413582 (AI413582), mRNA.	chr17	27563768	27565727	452.991	1339.06	1297.57	383.531	1109.32	449.181	438.878	1484.85	NM_001002895:uc008bpe.1	4.72e-06	0.000409	1.56773	10.3462	8.7522	2.96438
Tfpi	Tfpi	NM_011576:uc008kij.1	NM_011576	uc008kij.1	Mus musculus tissue factor pathway inhibitor (Tfpi), transcript variant 1, mRNA.	chr2	84432859	84474174	624.615	1872.25	1580.67	549.239	1238.12	524.397	605.331	2302.68	NM_011576:uc008kij.1	0.000218199	0.00381	1.57534	10.7358	9.16857	2.98007
Col18a1	Col18a1	NM_009929:uc007fvh.2	NM_009929	uc007fvh.2	Mus musculus collagen, type XVIII, alpha 1 (Col18a1), transcript variant 2, mRNA.	chr10	77052178	77166530	3516.15	10927.5	8800.34	3378.45	9758.01	3181.26	4020.87	11949.8	NM_009929:uc007fvh.2	1.31e-05	0.00074	1.58278	13.3292	11.7781	2.99546
Ftl1	Ftl1	NM_010240:uc009gvf.1	NM_010240	uc009gvf.1	Mus musculus ferritin light chain 1 (Ftl1), mRNA.	chr7	45457943	45459886	72216.7	239810	211167	70830.9	140990	57740.1	74373.8	293821	NM_010240:uc009gvf.1	0.000458591	0.00599	1.6537	17.7073	16.063	3.14639
Fam20a	Fam20a	NM_153782:uc007mcw.1	NM_153782	uc007mcw.1	Mus musculus family with sequence similarity 20, member A (Fam20a), mRNA.	chr11	109672889	109722256	536.838	2363.5	1892.66	609.137	1598.39	739.827	834.939	2604.47	NM_153782:uc007mcw.1	0.000258643	0.00421	1.65415	11.0212	9.39107	3.14737
Ccbe1	Ccbe1	NM_178793:uc008ffr.1	NM_178793	uc008ffr.1	Mus musculus collagen and calcium binding EGF domains 1 (Ccbe1), mRNA.	chr18	66056855	66291838	1213.68	4115.15	3663.07	992.668	2818.45	1837.06	1154.68	4203.98	NM_178793:uc008ffr.1	0.000574776	0.00694	1.71272	11.8363	10.3054	3.27777
Nucb2	Nucb2	NM_001130479:uc009jjk.2	NM_001130479	uc009jjk.2	Mus musculus nucleobindin 2 (Nucb2), mRNA.	chr7	116504373	116540588	1401.71	4585.41	4167.94	1003.95	2771.88	1231.9	1466.5	4785.86	NM_001130479:uc009jjk.2	0.00026603	0.00429	1.73339	11.9627	10.3035	3.32507
Sepn1	Sepn1	NM_029100:uc008vfk.1	NM_029100	uc008vfk.1	Mus musculus selenoprotein N, 1 (Sepn1), mRNA.	chr4	134537891	134552166	2333.33	8430.88	7038.32	2075.58	4559.82	2289.94	2676.09	9790.73	NM_029100:uc008vfk.1	0.000646756	0.00749	1.73617	12.8088	11.1892	3.33149
Scpep1	Scpep1	NM_029023:uc007kvx.2	NM_029023	uc007kvx.2	Mus musculus serine carboxypeptidase 1 (Scpep1), mRNA.	chr11	88924019	88955442	4597.95	17585	14736.3	4771.57	9106.22	4641.54	4056.95	19114.5	NM_029023:uc007kvx.2	0.000453474	0.00595	1.80077	13.8311	12.1387	3.48407
Plat	Plat	NM_008872:uc009ldx.2	NM_008872	uc009ldx.2	Mus musculus plasminogen activator, tissue (Plat), mRNA.	chr8	22757743	22782848	2294.87	9039.75	6850.23	1957.92	7552.21	2269.42	2543.67	8416.27	NM_008872:uc009ldx.2	4.66e-06	0.000408	1.80422	12.9516	11.1407	3.4924
Fbn1	Fbn1	AK080935:uc008mcr.1	AK080935	uc008mcr.1	Mus musculus fibrillin 1 (Fbn1), mRNA.	chr2	125464568	125506438	332.82	1622.03	926.165	402.82	1054.11	343.579	377.971	1836.53	AK080935:uc008mcr.1	0.000293727	0.00455	1.85651	10.352	8.50878	3.62131
Tgfbi	Tgfbi	NM_009369:uc011zae.1	NM_009369	uc011zae.1	Mus musculus transforming growth factor, beta induced (Tgfbi), mRNA.	chr13	56609602	56639339	8051.28	23402	24467.1	5150.59	54450.6	7364.81	7653.61	30679.9	NM_009369:uc011zae.1	0.000472009	0.00611	1.86746	14.9327	12.7637	3.6489
St6galnac4	St6galnac4	Y15779:uc008jfy.1	Y15779	uc008jfy.1	Mus musculus ST6 (alpha-N-acetyl-neuraminyl-2,3-beta-galactosyl-1, 3)-N-acetylgalactosaminide alpha-2,6-sialyltransferase 4 (St6galnac4), mRNA.	chr2	32587087	32600474	1608.21	6292.91	6357.55	1731.87	9606.19	1713.05	2011.24	5348.85	Y15779:uc008jfy.1	5.65e-05	0.00173	1.87604	12.7174	10.7822	3.67067
Isg15	Isg15	NM_015783:uc012dri.1	NM_015783	uc012dri.1	Mus musculus ISG15 ubiquitin-like modifier (Isg15), mRNA.	chr4	156199423	156200818	222.222	905.146	1384.94	248.167	831.99	352.299	192.678	784.186	NM_015783:uc012dri.1	0.000313367	0.00473	1.88122	9.89483	7.95639	3.68388
Pros1	Pros1	NM_011173:uc007zpx.1	NM_011173	uc007zpx.1	Mus musculus protein S (alpha) (Pros1), mRNA.	chr16	62854333	62929340	5384.62	21400.7	17457.6	4602.37	11182.8	5328.52	5052.45	21089.4	NM_011173:uc007zpx.1	0.000226208	0.0039	1.88656	14.0726	12.3116	3.69751
C1rl	C1rl	NM_181344:uc009dqy.2	NM_181344	uc009dqy.2	Mus musculus complement component 1, r subcomponent-like (C1rl), mRNA.	chr6	124493112	124510643	264.957	852.937	790.773	282.008	1044.82	228.994	160.565	1002.27	NM_181344:uc009dqy.2	6.62e-05	0.0019	1.90399	9.84196	7.84529	3.74247
Fn1	Fn1	BC010335:uc007bkb.2	BC010335	uc007bkb.2	Mus musculus fibronectin 1 (Fn1), mRNA.	chr1	71604109	71620819	485.812	1884.34	1347.33	412.634	1529.25	324.379	534.254	1863.16	BC010335:uc007bkb.2	6.45e-05	0.00187	1.91221	10.6804	8.75737	3.76387
Mgp	Mgp	NM_008597:uc009eml.1	NM_008597	uc009eml.1	Mus musculus matrix Gla protein (Mgp), mRNA.	chr6	136872434	136875805	9110.77	48111.3	35851.2	8630.91	36336.7	9679.5	9965.42	29336.5	NM_008597:uc009eml.1	1.35e-05	0.000752	1.94229	15.1684	13.1882	3.84314
Lgals1	Lgals1	NM_008495:uc007wrv.1	NM_008495	uc007wrv.1	Mus musculus lectin, galactose binding, soluble 1 (Lgals1), mRNA.	chr15	78926724	78930465	58923.1	223780	186387	52588.6	226915	48423.5	57171.9	215985	NM_008495:uc007wrv.1	6.31e-07	0.000128	2.00339	17.698	15.7239	4.0094
Adamts6	Adamts6	NM_001081020:uc007rti.1	NM_001081020	uc007rti.1	Mus musculus a disintegrin-like and metallopeptidase (reprolysin type) with thrombospondin type 1 motif, 6 (Adamts6), mRNA.	chr13	104287872	104494763	219.145	864.555	505.002	176.311	927.443	197.552	342.539	810.914	NM_001081020:uc007rti.1	0.000935094	0.00965	2.00349	9.56608	7.82754	4.00969
Ufsp1	Ufsp1	NM_027356:uc009abz.1	NM_027356	uc009abz.1	Mus musculus UFM1-specific peptidase 1 (Ufsp1), mRNA.	chr5	137294668	137295664	3316.24	19616.5	11390.3	4272.76	26165.8	3725.38	4249.63	13534.5	NM_027356:uc009abz.1	0.000296188	0.00457	2.03365	14.0339	11.9185	4.09439
Vcan	Vcan	NM_001134475:uc007rjh.1	NM_001134475	uc007rjh.1	Mus musculus versican (Vcan), transcript variant 4, mRNA.	chr13	89655309	89742512	361.282	1860.64	1687.97	600	3666.17	534.878	575.144	2915.46	NM_001134475:uc007rjh.1	0.0003777	0.0053	2.06815	11.2337	8.99206	4.1935
Cxcl14	Cxcl14	NM_019568:uc007qsm.2	NM_019568	uc007qsm.2	Mus musculus chemokine (C-X-C motif) ligand 14 (Cxcl14), mRNA.	chr13	56288642	56296551	11692.3	59593.1	29580.3	9182.18	48879.7	11502.4	12192.3	51946.3	NM_019568:uc007qsm.2	0.000136323	0.00289	2.11929	15.4893	13.4354	4.34479
Ctsc	Ctsc	NM_009982:uc009ifu.2	NM_009982	uc009ifu.2	Mus musculus cathepsin C (Ctsc), mRNA.	chr7	88278092	88310875	8196.58	47243.8	37421.3	8372.02	24450	9215.96	8811.07	53704.2	NM_009982:uc009ifu.2	0.000134087	0.00286	2.29134	15.2525	13.077	4.8951
Fjx1	Fjx1	NM_010218:uc008lhw.1	NM_010218	uc008lhw.1	Mus musculus four jointed box 1 (Drosophila) (Fjx1), mRNA.	chr2	102449365	102451792	205.128	926.422	528.638	101.523	483.715	176.149	85.6348	830.542	NM_010218:uc008lhw.1	0.000908017	0.00944	2.29994	9.38165	7.06822	4.92438
Svep1	Svep1	NM_022814:uc008syr.1	NM_022814	uc008syr.1	Mus musculus sushi, von Willebrand factor type A, EGF and pentraxin domain containing 1 (Svep1), mRNA.	chr4	58042795	58206596	4136.75	28624.2	16966.8	4263.96	9202.26	3478.25	3264.83	22117.9	NM_022814:uc008syr.1	0.000843386	0.00898	2.35216	14.1141	11.8777	5.10587
Thbs4	Thbs4	NM_011582:uc007rku.2	NM_011582	uc007rku.2	Mus musculus thrombospondin 4 (Thbs4), mRNA.	chr13	92751585	92794818	53404	364974	263184	57631.1	263206	54162.1	37229.8	289176	NM_011582:uc007rku.2	8.02e-06	0.000556	2.35886	18.1576	15.6071	5.12965
Col19a1	Col19a1	NM_007733:uc007amq.1	NM_007733	uc007amq.1	Mus musculus collagen, type XIX, alpha 1 (Col19a1), mRNA.	chr1	24257682	24587437	947.436	3775.11	2919.87	794.36	4157.43	516.118	376.258	2339.33	NM_007733:uc007amq.1	0.000533603	0.0066	2.37253	11.6523	9.27466	5.17848
Loxl1	Loxl1	NM_010729:uc009pwv.2	NM_010729	uc009pwv.2	Mus musculus lysyl oxidase-like 1 (Loxl1), mRNA.	chr9	58287722	58313212	4145.3	25652	18511.1	4433.16	11222.2	3320.42	4174.69	25544.1	NM_010729:uc009pwv.2	0.000257669	0.0042	2.38576	14.2295	11.9644	5.2262
Emilin2	Emilin2	NM_145158:uc008dme.1	NM_145158	uc008dme.1	Mus musculus elastin microfibril interfacer 2 (Emilin2), mRNA.	chr17	71252175	71310965	1255.56	7129.01	4354.49	1164.92	6907.26	1139.33	2274.25	6329.82	NM_145158:uc008dme.1	0.000320639	0.00479	2.44989	12.5676	10.4474	5.46373
Mfap5	Mfap5	NM_015776:uc009dpi.1	NM_015776	uc009dpi.1	Mus musculus microfibrillar associated protein 5 (Mfap5), mRNA.	chr6	122513675	122529287	4316.24	26874.4	21888.9	4083.47	16427	4544.65	4725.01	30976.6	NM_015776:uc009dpi.1	2.23e-05	0.000994	2.45291	14.5137	12.1071	5.47518
Ccl24	Ccl24	NM_019577:uc008zyn.1	NM_019577	uc008zyn.1	Mus musculus chemokine (C-C motif) ligand 24 (Ccl24), mRNA.	chr5	135569936	135573043	203.419	1854.76	826.467	238.691	2804.77	267.483	234.425	955.408	NM_019577:uc008zyn.1	0.000835457	0.00893	2.48756	10.4765	7.88206	5.60828
Anxa2	Anxa2	NM_007585:uc009qng.1	NM_007585	uc009qng.1	Mus musculus annexin A2 (Anxa2), mRNA.	chr9	69453682	69491785	10482.6	61713.9	57355.7	9968.98	85160.9	13594.7	13368.1	71735.5	NM_007585:uc009qng.1	6.01e-06	0.000467	2.49064	16.0573	13.5192	5.62027
Tgfb1	Tgfb1	NM_011577:uc009ftq.1	NM_011577	uc009ftq.1	Mus musculus transforming growth factor, beta 1 (Tgfb1), mRNA.	chr7	25687001	25704996	1282.05	8530.91	8366.46	1500.28	3353.76	1497.27	1605.65	9029.74	NM_011577:uc009ftq.1	0.000712122	0.008	2.49408	12.7355	10.5191	5.6337
Efcab1	Efcab1	NM_025769:uc007yhn.1	NM_025769	uc007yhn.1	Mus musculus EF hand calcium binding domain 1 (Efcab1), mRNA.	chr16	14906645	14924522	0	4.6657	4.3689	0	12.8991	0	0	4.6402	NM_025769:uc007yhn.1	0.000148001	0.00301	2.499	2.80489	0	5.65294
Fstl1	Fstl1	NM_008047:uc007zej.1	NM_008047	uc007zej.1	Mus musculus follistatin-like 1 (Fstl1), mRNA.	chr16	37777054	37836516	18726.1	133454	88745.6	16469.3	49644.4	22691.2	19043	132519	NM_008047:uc007zej.1	0.000592523	0.00708	2.52168	16.5197	14.2218	5.74251
Ache	Ache	AK036443:uc009abw.1	AK036443	uc009abw.1	Mus musculus acetylcholinesterase (Ache), mRNA.	chr5	137288284	137292348	344.017	2213.36	2398.97	459.109	3481.91	404.527	471.205	2574.96	AK036443:uc009abw.1	5.41e-06	0.000439	2.5251	11.3596	8.70582	5.75615
Fgl2	Fgl2	NM_008013:uc008wom.2	NM_008013	uc008wom.2	Mus musculus fibrinogen-like protein 2 (Fgl2), mRNA.	chr5	21372672	21378386	3800.34	25845.8	18154.2	2831.36	53387.8	3698.78	4046.24	18245.1	NM_008013:uc008wom.2	0.000294324	0.00455	2.53374	14.6663	11.799	5.79071
Loxl3	Loxl3	NM_013586:uc009clt.1	NM_013586	uc009clt.1	Mus musculus lysyl oxidase-like 3 (Loxl3), mRNA.	chr6	83034223	83052564	1264.96	9878.09	6618.94	1484.38	4997.87	1488.46	1295.23	11275.6	NM_013586:uc009clt.1	0.000102205	0.00244	2.54303	12.9278	10.4308	5.8281
Arsi	Arsi	NM_001038499:uc008fbe.1	NM_001038499	uc008fbe.1	Mus musculus arylsulfatase i (Arsi), mRNA.	chr18	60912239	60917768	393.162	2724.77	1511.64	214.326	1438.25	228.994	428.174	2037.03	NM_001038499:uc008fbe.1	0.000227714	0.00391	2.54386	10.8648	8.24097	5.83146
S100a4	S100a4	NM_011311:uc008qcz.2	NM_011311	uc008qcz.2	Mus musculus S100 calcium binding protein A4 (S100a4), mRNA.	chr3	90603769	90606045	2606.84	15592.8	17471.3	2639.59	15246.7	3047.38	2269.32	18820.5	NM_011311:uc008qcz.2	3.65e-07	9.05e-05	2.65309	14.0295	11.3594	6.29013
Clu	Clu	NM_013492:uc007ujs.2	NM_013492	uc007ujs.2	Mus musculus clusterin (Clu), mRNA.	chr14	65968482	65981545	10401.8	35372.8	29769	8595.6	79070.5	6314.78	7471.74	72042.2	NM_013492:uc007ujs.2	0.000513359	0.00644	2.655	15.5949	12.9766	6.29846
Prame	Prame	NM_029459:uc012hos.1	NM_029459	uc012hos.1	Mus musculus preferentially expressed antigen in melanoma (Prame), mRNA.	chrX	135613001	135627705	0	23.3285	4.3689	0	6.4495	0	0	4.6402	NM_029459:uc012hos.1	0.000896135	0.00936	2.69644	3.10552	0	6.48203
Col12a1	Col12a1	NM_007730:uc009qut.1	NM_007730	uc009qut.1	Mus musculus collagen, type XII, alpha 1 (Col12a1), mRNA.	chr9	79598990	79718678	1455.13	13303.9	5403.29	1197.74	4205.55	1278.76	963.391	12111.9	NM_007730:uc009qut.1	0.000819747	0.00882	2.70759	12.9256	10.2426	6.53231
Metrnl	Metrnl	NM_144797:uc007mwd.1	NM_144797	uc007mwd.1	Mus musculus meteorin, glial cell differentiation regulator-like (Metrnl), mRNA.	chr11	121702426	121717389	957.265	6736.9	6148.28	846.024	11690.6	1171.39	1776.92	7205.74	NM_144797:uc007mwd.1	0.000119312	0.00266	2.71685	12.9081	10.1554	6.57434
Col6a3	Col6a3	NM_001243009:uc029qrp.1	NM_001243009	uc029qrp.1	Mus musculus collagen, type VI, alpha 3 (Col6a3), transcript variant 2, mRNA.	chr1	90766859	90843971	16606	125737	97275.3	15764.4	40963.8	15047.7	14196.4	116519	NM_001243009:uc029qrp.1	0.000548993	0.00673	2.7891	16.4155	13.9087	6.91197
Cfb	Cfb	NM_008198:uc008cdy.2	NM_008198	uc008cdy.2	Mus musculus complement factor B (Cfb), transcript variant 1, mRNA.	chr17	34856373	34862514	1521.37	10821.4	12495.5	1049.07	4159.95	1638.19	2076.64	11925.1	NM_008198:uc008cdy.2	0.000966606	0.00985	2.84635	13.1439	10.577	7.19179
Ly96	Ly96	NM_016923:uc007ajz.2	NM_016923	uc007ajz.2	Mus musculus lymphocyte antigen 96 (Ly96), transcript variant 1, mRNA.	chr1	16688455	16709605	162.393	741.847	642.23	101.523	625.605	79.2672	74.9304	788.827	NM_016923:uc007ajz.2	4.23e-05	0.00147	2.92979	9.44573	6.65134	7.61997
Neurl3	Neurl3	NM_153408:uc007aps.1	NM_153408	uc007aps.1	Mus musculus neuralized homolog 3 homolog (Drosophila) (Neurl3), mRNA.	chr1	36264601	36273425	451.624	4077.4	6401.55	528.708	2896.03	526.951	598.266	5475.24	NM_153408:uc007aps.1	2.36e-05	0.00103	3.15972	12.1394	9.03563	8.93658
Ifi30	Ifi30	NM_023065:uc009mbm.1	NM_023065	uc009mbm.1	Mus musculus interferon gamma inducible protein 30 (Ifi30), mRNA.	chr8	70762772	70766663	1982.91	18900.8	20337.3	2346.31	13789.1	2466.09	2044.53	25042.9	NM_023065:uc009mbm.1	3.7e-06	0.00036	3.16155	14.2204	11.1044	8.9479
Cfp	Cfp	NM_008823:uc009sub.1	NM_008823	uc009sub.1	Mus musculus complement factor properdin (Cfp), mRNA.	chrX	20925534	20931524	1128.21	9475.85	8392.28	744.501	8313.12	819.095	1123.96	10904.4	NM_008823:uc009sub.1	1.71e-06	0.000236	3.21496	13.1698	9.87461	9.28535
Napsa	Napsa	NM_008437:uc009gqf.1	NM_008437	uc009gqf.1	Mus musculus napsin A aspartic peptidase (Napsa), mRNA.	chr7	44572444	44586846	89.7436	1012.78	931.889	124.084	1853.6	35.2299	117.748	919.586	NM_008437:uc009gqf.1	0.000230452	0.00394	3.22781	10.1386	6.38533	9.36843
Rnase6	Rnase6	NM_030098:uc007tmr.2	NM_030098	uc007tmr.2	Mus musculus ribonuclease, RNase A family, 6 (Rnase6), mRNA.	chr14	51129063	51131121	8.547	303.271	397.571	22.5606	199.935	35.2299	53.5217	264.489	NM_030098:uc007tmr.2	0.000965994	0.00985	3.28215	8.14775	4.6903	9.72807
Pf4	Pf4	NM_019932:uc008ybi.2	NM_019932	uc008ybi.2	Mus musculus platelet factor 4 (Pf4), mRNA.	chr5	90772434	90773383	923.077	10745.1	7352.88	767.062	6101.39	898.362	1070.43	13205.9	NM_019932:uc008ybi.2	1.91e-05	0.000917	3.28559	13.125	9.82876	9.7513
Npy	Npy	NM_023456:uc009bwt.1	NM_023456	uc009bwt.1	Mus musculus neuropeptide Y (Npy), mRNA.	chr6	49822728	49829505	0	18.6628	8.7378	0	6.4495	0	0	9.2803	NM_023456:uc009bwt.1	2.41e-05	0.00104	3.3227	3.45999	0	10.0054
Lyzl6	Lyzl6	NM_027083:uc007lvl.1	NM_027083	uc007lvl.1	Mus musculus lysozyme-like 6 (Lyzl6), mRNA.	chr11	103631074	103638874	0	9.4247	17.4756	0	6.4495	0	0	9.2803	NM_027083:uc007lvl.1	1.46e-05	0.000784	3.37187	3.46211	0	10.3522
C1qtnf6	C1qtnf6	NM_028331:uc007wpn.2	NM_028331	uc007wpn.2	Mus musculus C1q and tumor necrosis factor related protein 6 (C1qtnf6), transcript variant 1, mRNA.	chr15	78523345	78529651	1170.94	13520.8	11298.1	1161.76	3966.14	1260.52	1003.21	15945.6	NM_028331:uc007wpn.2	0.00049263	0.00628	3.40445	13.2754	10.1627	10.5887
Bgn	Bgn	NM_007542:uc012hkf.1	NM_007542	uc012hkf.1	Mus musculus biglycan (Bgn), mRNA.	chrX	73483634	73495936	23003.1	259629	201509	18555.8	99976.2	22758.5	16492.3	279907	NM_007542:uc012hkf.1	9.37e-05	0.00233	3.47637	17.5776	14.2883	11.1299
Lox	Lox	AK164634:uc008exf.1	AK164634	uc008exf.1	Mus musculus lysyl oxidase (Lox), mRNA.	chr18	52517237	52529867	4671.54	49633.8	32242.3	4640.38	54482	4374.93	3031.04	54155.3	AK164634:uc008exf.1	5.55e-06	0.000443	3.5241	15.5085	12.0079	11.5043
Col5a2	Col5a2	NM_007737:uc007awr.1	NM_007737	uc007awr.1	Mus musculus collagen, type V, alpha 2 (Col5a2), mRNA.	chr1	45374330	45503282	11965.1	166337	107315	11112.2	49150.2	12179.2	10243.6	180880	NM_007737:uc007awr.1	0.000266209	0.00429	3.5343	16.7762	13.4704	11.5859
Adam15	Adam15	NM_001037722:uc008pyv.1	NM_001037722	uc008pyv.1	Mus musculus a disintegrin and metallopeptidase domain 15 (metargidin) (Adam15), transcript variant 1, mRNA.	chr3	89339011	89350010	758.633	9352.4	8017.56	730.288	5075.59	1028.1	714.301	9611.57	NM_001037722:uc008pyv.1	1.09e-05	0.000656	3.53848	12.9252	9.64326	11.6195
Pate2	Pate2	AK144787:uc009otj.1	AK144787	uc009otj.1	Mus musculus prostate and testis expressed 2 (Pate2), mRNA.	chr9	35570283	35690318	0	8.4449	8.7378	0	16.1883	0	0	13.7813	AK144787:uc009otj.1	2.87e-06	0.000315	3.58465	3.62805	0	11.9974
Ebi3	Ebi3	NM_015766:uc008daj.1	NM_015766	uc008daj.1	Mus musculus Epstein-Barr virus induced gene 3 (Ebi3), mRNA.	chr17	55952622	55957022	34.188	340.596	349.513	22.5606	122.541	17.6149	53.5217	454.735	NM_015766:uc008daj.1	0.000933951	0.00964	3.58708	8.16259	4.92062	12.0176
Klk1b11	Klk1b11	NM_010640:uc009goe.1	NM_010640	uc009goe.1	Mus musculus kallikrein 1-related peptidase b11 (Klk1b11), mRNA.	chr7	43995878	43999875	0	8.8182	4.3689	0	19.3486	0	0	13.9205	NM_010640:uc009goe.1	0.000155319	0.00309	3.59734	3.49154	0	12.1034
F13a1	F13a1	NM_028784:uc007qcn.2	NM_028784	uc007qcn.2	Mus musculus coagulation factor XIII, A1 subunit (F13a1), transcript variant 1, mRNA.	chr13	36867177	37049213	4901.97	65049.6	39664.2	3127.92	14874.7	3751.98	4596.55	69997.6	NM_028784:uc007qcn.2	0.000801187	0.00867	3.6122	15.3051	11.9778	12.2287
Mmp10	Mmp10	NM_019471:uc009ocq.1	NM_019471	uc009ocq.1	Mus musculus matrix metallopeptidase 10 (Mmp10), mRNA.	chr9	7502359	7510240	0	9.4714	8.9126	0	23.7988	0	0	14.2917	NM_019471:uc009ocq.1	1.61e-05	0.000821	3.66153	3.81613	0	12.6541
Bpi	Bpi	AY853179:uc008npx.1	AY853179	uc008npx.1	Mus musculus bactericidal permeablility increasing protein (Bpi), mRNA.	chr2	158258240	158284531	0	23.3285	13.1067	0	12.8991	0	0	9.2803	AY853179:uc008npx.1	5.41e-06	0.000439	3.80761	3.8954	0	14.0025
Tnc	Tnc	BC117980:uc008thf.1	BC117980	uc008thf.1	Mus musculus tenascin C (Tnc), mRNA.	chr4	63959784	64020725	2506.32	37473.3	19250.3	2475.24	34092.4	3187.69	1047.63	38963.3	BC117980:uc008thf.1	9.72e-05	0.00237	3.84248	14.9333	11.0597	14.345
Mmp8	Mmp8	NM_008611:uc009ocr.2	NM_008611	uc009ocr.2	Mus musculus matrix metallopeptidase 8 (Mmp8), mRNA.	chr9	7558428	7568486	17.094	233.285	96.116	11.2803	509.513	26.4224	10.7043	194.887	NM_008611:uc009ocr.2	0.000593675	0.00709	3.84514	7.77086	4.03049	14.3715
Fam167b	Fam167b	NM_182783:uc008uxl.2	NM_182783	uc008uxl.2	Mus musculus family with sequence similarity 167, member B (Fam167b), mRNA.	chr4	129576814	129578580	25.641	377.922	170.387	33.8409	290.229	17.6149	10.7043	361.932	NM_182783:uc008uxl.2	0.000123657	0.00272	3.8678	8.16911	4.40641	14.599
Galnt14	Galnt14	NM_027864:uc008dnk.2	NM_027864	uc008dnk.2	Mus musculus UDP-N-acetyl-alpha-D-galactosamine:polypeptide N-acetylgalactosaminyltransferase 14 (Galnt14), mRNA.	chr17	73493750	73710451	0	9.3314	21.8446	0	25.7981	0	0	4.6402	NM_027864:uc008dnk.2	0.00035661	0.00512	3.94137	3.78064	0	15.3628
Mmp3	Mmp3	NM_010809:uc009oco.1	NM_010809	uc009oco.1	Mus musculus matrix metallopeptidase 3 (Mmp3), mRNA.	chr9	7445821	7455974	170.94	2999.91	2922.63	259.447	5329.25	193.764	85.6348	2319.71	NM_010809:uc009oco.1	5.34e-05	0.00168	4.01669	11.6563	7.37327	16.1862
Abhd16b	Abhd16b	NM_183181:uc008omj.2	NM_183181	uc008omj.2	Mus musculus abhydrolase domain containing 16B (Abhd16b), mRNA.	chr2	181493205	181494980	0	18.6628	13.1067	0	6.4495	0	0	18.5606	NM_183181:uc008omj.2	2.44e-05	0.00105	4.05409	3.82568	0	16.6113
Mt1	Mt1	NM_013602:uc009mvw.2	NM_013602	uc009mvw.2	Mus musculus metallothionein 1 (Mt1), mRNA.	chr8	94179088	94180327	4688.97	71113	56183.7	5715.85	226910	2783.16	2957.72	42566.9	NM_013602:uc009mvw.2	0.000311384	0.00471	4.08481	16.2662	11.9125	16.9687
Lyz1	Lyz1	NM_013590:uc007hdc.2	NM_013590	uc007hdc.2	Mus musculus lysozyme 1 (Lyz1), mRNA.	chr10	117287794	117292868	2459.49	48000.4	37698.2	1921.6	19916.5	2485.56	3082.32	65928.3	NM_013590:uc007hdc.2	5.12e-05	0.00164	4.10419	15.2609	11.2609	17.1982
Col3a1	Col3a1	NM_009930:uc007awq.2	NM_009930	uc007awq.2	Mus musculus collagen, type III, alpha 1 (Col3a1), mRNA.	chr1	45311537	45349706	62563.1	1.20146e+06	858234	50705	264963	56014.8	60073.6	1.35073e+06	NM_009930:uc007awq.2	0.000435074	0.00579	4.12968	19.572	15.8027	17.5048
Wisp1	Wisp1	NM_018865:uc007wau.1	NM_018865	uc007wau.1	Mus musculus WNT1 inducible signaling pathway protein 1 (Wisp1), mRNA.	chr15	66891392	66923199	153.846	5610.18	3194.15	191.765	2024.31	228.025	256.904	4898.66	NM_018865:uc007wau.1	2.92e-05	0.00116	4.23503	11.8345	7.67886	18.831
AI504432	AI504432	NR_033498:uc008qwq.2	NR_033498	uc008qwq.2	Mus musculus expressed sequence AI504432 (AI504432), non-coding RNA.	chr3	107039503	107054322	17.094	830.495	620.385	33.8409	567.559	88.0747	32.113	747.065	NR_033498:uc008qwq.2	0.000137477	0.0029	4.32716	9.41927	5.2066	20.0727
Ambp	Ambp	NM_007443:uc008tfp.1	NM_007443	uc008tfp.1	Mus musculus alpha 1 microglobulin/bikunin (Ambp), mRNA.	chr4	63143278	63154142	0	27.9942	8.7378	0	12.8991	0	0	32.4811	NM_007443:uc008tfp.1	5.83e-05	0.00176	4.32731	4.25087	0	20.0747
Tac4	Tac4	NM_053093:uc007lac.1	NM_053093	uc007lac.1	Mus musculus tachykinin 4 (Tac4), mRNA.	chr11	95261528	95269261	17.094	928.475	1127.18	78.9622	283.779	44.0373	32.113	774.906	NM_053093:uc007lac.1	0.000560602	0.00682	4.45882	9.43837	5.26026	21.9906
Tfpi2	Tfpi2	NM_009364:uc009avh.1	NM_009364	uc009avh.1	Mus musculus tissue factor pathway inhibitor 2 (Tfpi2), mRNA.	chr6	3962594	3968354	42.735	1376.38	1232.03	101.523	851.338	44.0373	74.9304	1554.22	NM_009364:uc009avh.1	1.9e-05	0.000914	4.47803	10.2585	5.96754	22.2854
Tbxas1	Tbxas1	NM_011539:uc009ble.1	NM_011539	uc009ble.1	Mus musculus thromboxane A synthase 1, platelet (Tbxas1), mRNA.	chr6	38918985	39084579	179.487	4896.28	5047.45	180.485	3204.84	268.892	281.096	5288.25	NM_011539:uc009ble.1	1.98e-06	0.000251	4.48972	12.1437	7.80394	22.4668
Itgax	Itgax	BC057200:uc009jyb.1	BC057200	uc009jyb.1	Mus musculus integrin alpha X (Itgax), mRNA.	chr7	128129567	128134100	0	24.8215	21.364	0	11.9316	0	0	22.2263	BC057200:uc009jyb.1	1.2e-06	0.00019	4.5104	4.35103	0	22.7911
Col8a1	Col8a1	NM_007739:uc007znl.1	NM_007739	uc007znl.1	Mus musculus collagen, type VIII, alpha 1 (Col8a1), mRNA.	chr16	57624255	57754737	1871.79	58087.1	33514.3	1883.81	18356.6	2425.49	1725.33	56382.7	NM_007739:uc007znl.1	4.32e-05	0.00149	4.53217	15.2014	10.9373	23.1376
S100a8	S100a8	NM_013650:uc008qdd.1	NM_013650	uc008qdd.1	Mus musculus S100 calcium binding protein A8 (calgranulin A) (S100a8), mRNA.	chr3	90669070	90670034	25.641	732.515	318.93	33.8409	1773.62	26.4224	64.2261	700.663	NM_013650:uc008qdd.1	0.000309317	0.00469	4.53666	9.52206	5.16574	23.2098
C1qc	C1qc	NM_007574:uc008viq.1	NM_007574	uc008viq.1	Mus musculus complement component 1, q subcomponent, C chain (C1qc), mRNA.	chr4	136889801	136892914	2341.88	54746.7	48805.2	1861.25	9035.79	1999.3	2718.9	60489.3	NM_007574:uc008viq.1	0.000960253	0.00981	4.57761	15.0853	11.1081	23.878
Plac8	Plac8	NM_139198:uc008yht.1	NM_139198	uc008yht.1	Mus musculus placenta-specific 8 (Plac8), mRNA.	chr5	100553732	100572205	34.188	1381.05	1690.77	90.2425	1638.18	88.0747	42.8174	981.486	NM_139198:uc008yht.1	2.59e-05	0.00109	4.59049	10.444	5.89476	24.0921
C1qa	C1qa	NM_007572:uc008vir.1	NM_007572	uc008vir.1	Mus musculus complement component 1, q subcomponent, alpha polypeptide (C1qa), mRNA.	chr4	136895915	136898844	2547.01	57863.6	52732.8	1748.45	11331.9	2025.72	2440.59	65037.7	NM_007572:uc008vir.1	0.000476394	0.00615	4.63415	15.241	11.0816	24.8323
Gal	Gal	NM_010253:uc008fwj.1	NM_010253	uc008fwj.1	Mus musculus galanin (Gal), mRNA.	chr19	3409916	3414457	51.2821	2225.54	2040.28	78.9622	715.898	96.8822	85.6348	2454.64	NM_010253:uc008fwj.1	6.86e-05	0.00193	4.67886	10.7158	6.26984	25.614
Il1a	Il1a	BC003727:uc008mhr.1	BC003727	uc008mhr.1	Mus musculus interleukin 1 alpha (Il1a), mRNA.	chr2	129299609	129309130	0	23.3285	78.6404	0	32.2477	0	0	18.5606	BC003727:uc008mhr.1	2.75e-05	0.00112	4.82988	5.06627	0	28.4406
Ly86	Ly86	NM_010745:uc007qcr.2	NM_010745	uc007qcr.2	Mus musculus lymphocyte antigen 86 (Ly86), mRNA.	chr13	37345344	37419036	188.034	4796.34	7828.83	169.205	1115.77	184.957	181.974	5967.24	NM_010745:uc007qcr.2	0.000398112	0.00549	4.8584	11.9577	7.50699	29.0083
Lyz2	Lyz2	NM_017372:uc007hda.1	NM_017372	uc007hda.1	Mus musculus lysozyme 2 (Lyz2), mRNA.	chr10	117277540	117282272	8386.67	272271	203829	7102.65	85549.8	7854.41	8874.22	344058	NM_017372:uc007hda.1	4.49e-05	0.00153	4.85908	17.6171	12.9709	29.0222
C1ql1	C1ql1	NM_011795:uc007lsz.2	NM_011795	uc007lsz.2	Mus musculus complement component 1, q subcomponent-like 1 (C1ql1), mRNA.	chr11	102939263	102946461	0	37.3256	56.7958	0	12.8991	0	0	23.2008	NM_011795:uc007lsz.2	3.3e-05	0.00126	4.92861	4.87676	0	30.4551
Adamts4	Adamts4	NM_172845:uc007dnn.1	NM_172845	uc007dnn.1	Mus musculus a disintegrin-like and metallopeptidase (reprolysin type) with thrombospondin type 1 motif, 4 (Adamts4), mRNA.	chr1	171250421	171259922	264.957	5416.09	4573.99	282.008	6815.87	96.8822	85.6348	4140.04	NM_172845:uc007dnn.1	4.66e-05	0.00156	4.94741	12.3284	7.3124	30.8546
F9	F9	NM_007979:uc009thw.1	NM_007979	uc009thw.1	Mus musculus coagulation factor IX (F9), mRNA.	chrX	59999463	60030758	0	23.3285	39.3202	0	12.8991	0	0	46.4016	NM_007979:uc009thw.1	1.95e-05	0.000927	4.969	4.82545	0	31.3198
Msto1	Msto1	AK210571:uc008pxf.1	AK210571	uc008pxf.1	Mus musculus misato homolog 1 (Drosophila) (Msto1), mRNA.	chr3	88909810	88910810	0	17.823	61.2084	0	52.6927	0	0	15.6373	AK210571:uc008pxf.1	5.55e-05	0.00171	4.99054	4.99912	0	31.7908
Ccl9	Ccl9	NM_011338:uc007kpj.1	NM_011338	uc007kpj.1	Mus musculus chemokine (C-C motif) ligand 9 (Ccl9), mRNA.	chr11	83572916	83578636	1341.45	39924.3	26253	712.803	68232.8	1150.52	1150.07	35115.7	NM_011338:uc007kpj.1	5.64e-06	0.000447	5.0234	15.2808	10.052	32.5232
Bpifb1	Bpifb1	NM_153418:uc008nix.1	NM_153418	uc008nix.1	Mus musculus BPI fold containing family B, member 1 (Bpifb1), transcript variant 2, mRNA.	chr2	154200379	154220343	0	27.9942	34.9513	0	32.2477	0	0	64.9622	NM_153418:uc008nix.1	9.71e-07	0.000169	5.11158	5.2811	0	34.5731
Nxpe5	Nxpe5	AK171365:uc012efj.1	AK171365	uc012efj.1	Mus musculus neurexophilin and PC-esterase domain family, member 5 (Nxpe5), mRNA.	chr5	138225903	138239979	0	26.0346	44.1697	0	11.2222	0	0	63.8485	AK171365:uc012efj.1	7.65e-05	0.00206	5.12701	4.97111	0	34.9449
C1qb	C1qb	NM_009777:uc008vip.2	NM_009777	uc008vip.2	Mus musculus complement component 1, q subcomponent, beta polypeptide (C1qb), mRNA.	chr4	136880144	136886177	1743.59	71447.7	67032	1793.57	15854.5	2060.95	2451.3	78682.3	NM_009777:uc008vip.2	0.00016972	0.00325	5.169	15.5934	10.962	35.9768
Spp1	Spp1	NM_001204202:uc008ykj.2	NM_001204202	uc008ykj.2	Mus musculus secreted phosphoprotein 1 (Spp1), transcript variant 2, mRNA.	chr5	104435110	104441053	115.299	5617.32	3115.08	276.029	2015.29	105.337	108.114	9019.16	NM_001204202:uc008ykj.2	0.000144832	0.00296	5.21503	12.0445	7.11945	37.1432
Ccl6	Ccl6	NM_009139:uc007kpm.1	NM_009139	uc007kpm.1	Mus musculus chemokine (C-C motif) ligand 6 (Ccl6), mRNA.	chr11	83587885	83593087	1487.18	58529	49904.1	1026.51	93873.5	1488.46	1916.08	56857.2	NM_009139:uc007kpm.1	1.02e-06	0.000172	5.27603	15.9393	10.4974	38.7475
Pla2g2e	Pla2g2e	NM_012044:uc008vll.1	NM_012044	uc008vll.1	Mus musculus phospholipase A2, group IIE (Pla2g2e), mRNA.	chr4	138877941	138882814	0	18.6628	63.3055	0	25.7981	0	0	78.8827	NM_012044:uc008vll.1	3.41e-05	0.00129	5.37546	5.34203	0	41.5122
Card11	Card11	AK075939:uc009aii.1	AK075939	uc009aii.1	Mus musculus caspase recruitment domain family, member 11 (Card11), mRNA.	chr5	140872998	140882205	0	50.8095	161.431	0	32.4411	0	0	26.7273	AK075939:uc009aii.1	5.77e-05	0.00175	5.37935	5.7239	0	41.6241
Lst1	Lst1	NM_010734:uc008cgn.1	NM_010734	uc008cgn.1	Mus musculus leukocyte specific transcript 1 (Lst1), mRNA.	chr17	35185094	35188440	17.094	982.364	1057.15	33.8409	771.816	8.8075	32.113	1336.09	NM_010734:uc008cgn.1	1.9e-05	0.000914	5.38107	9.99194	4.41084	41.6738
Ces1a	Ces1a	NM_001013764:uc009muj.1	NM_001013764	uc009muj.1	Mus musculus carboxylesterase 1A (Ces1a), mRNA.	chr8	93020214	93048192	0	41.9913	43.6891	0	25.7981	0	0	116.004	NM_001013764:uc009muj.1	1.51e-05	0.000792	5.45391	5.63057	0	43.832
Serpina3n	Serpina3n	NM_009252:uc007oxg.1	NM_009252	uc007oxg.1	Mus musculus serine (or cysteine) peptidase inhibitor, clade A, member 3N (Serpina3n), mRNA.	chr12	104406707	104414329	1059.83	53188.4	51468.3	3409.59	48625.2	784.657	1220.3	18717.6	NM_009252:uc007oxg.1	0.00016568	0.0032	5.45785	15.278	10.4147	43.9517
Mt2	Mt2	NM_008630:uc009mvv.1	NM_008630	uc009mvv.1	Mus musculus metallothionein 2 (Mt2), mRNA.	chr8	94172617	94173567	2393.16	92937.8	77667.3	2820.08	355077	1532.5	1198.89	57417.6	NM_008630:uc009mvv.1	0.0001	0.00241	5.47056	16.749	10.8747	44.3406
Mt4	Mt4	NM_008631:uc009mvt.1	NM_008631	uc009mvt.1	Mus musculus metallothionein 4 (Mt4), mRNA.	chr8	94137203	94139031	0	23.3285	39.3202	0	393.421	0	0	55.6819	NM_008631:uc009mvt.1	0.000444695	0.00587	5.57912	6.0966	0	47.8061
Col27a1	Col27a1	AK157951:uc008tfr.1	AK157951	uc008tfr.1	Mus musculus collagen, type XXVII, alpha 1 (Col27a1), mRNA.	chr4	63215411	63275020	0	72.2717	38.6649	0	13.415	0	0	57.5843	AK157951:uc008tfr.1	5.1e-05	0.00164	5.59112	5.30673	0	48.2052
Fgg	Fgg	NM_133862:uc008ppe.1	NM_133862	uc008ppe.1	Mus musculus fibrinogen gamma chain (Fgg), mRNA.	chr3	83007895	83015049	0	51.3227	43.6891	0	250.564	0	0	37.1212	NM_133862:uc008ppe.1	6.95e-05	0.00195	5.59561	6.10463	0	48.3555
Mt3	Mt3	NM_013603:uc009mvu.2	NM_013603	uc009mvu.2	Mus musculus metallothionein 3 (Mt3), mRNA.	chr8	94152606	94154148	247.863	14328.3	10677.6	248.167	38490.8	105.69	310.426	14027.2	NM_013603:uc009mvu.2	2.12e-05	0.000973	5.83127	14.0494	7.73505	56.9362
Cxcl2	Cxcl2	AK155874:uc008ybn.1	AK155874	uc008ybn.1	Mus musculus chemokine (C-X-C motif) ligand 2 (Cxcl2), mRNA.	chr5	90903898	90905938	0	91.3078	24.8591	0	71.1383	0	0	45.5199	AK155874:uc008ybn.1	7.5e-06	0.000538	5.85623	5.73336	0	57.9298
Col10a1	Col10a1	NM_009925:uc011xcr.1	NM_009925	uc011xcr.1	Mus musculus collagen, type X, alpha 1 (Col10a1), mRNA.	chr10	34389980	34397085	0	46.657	113.592	0	12.8991	0	0	69.6023	NM_009925:uc011xcr.1	0.000137132	0.00289	5.85813	5.58838	0	58.006
Wfdc17	Wfdc17	NM_001081957:uc007kpq.1	NM_001081957	uc007kpq.1	Mus musculus WAP four-disulfide core domain 17 (Wfdc17), mRNA.	chr11	83704055	83706269	179.487	12429.4	10489.7	203.046	3831.02	132.112	224.791	13758.1	NM_001081957:uc007kpq.1	1.68e-05	0.000844	5.89496	13.1526	7.51096	59.5057
Apoc2	Apoc2	NM_009695:uc012fbh.1	NM_009695	uc012fbh.1	Mus musculus apolipoprotein C-II (Apoc2), mRNA.	chr7	19671578	19676884	0	79.3169	56.7958	0	51.5963	0	0	88.163	NM_009695:uc012fbh.1	4.91e-08	2.97e-05	6.09026	6.09395	0	68.1321
Aga	Aga	NM_001205054:uc012gdu.2	NM_001205054	uc012gdu.2	Mus musculus aspartylglucosaminidase (Aga), transcript variant 2, mRNA.	chr8	53511701	53523422	0	51.6027	101.752	0	70.8159	0	0	94.5664	NM_001205054:uc012gdu.2	1.22e-07	5.15e-05	6.37233	6.28619	0	82.8444
Hgf	Hgf	AK052289:uc008wne.1	AK052289	uc008wne.1	Mus musculus hepatocyte growth factor (Hgf), mRNA.	chr5	16553549	16573434	8.547	119.722	75.8443	0	39.0842	0	0	99.3457	AK052289:uc008wne.1	0.000821297	0.00883	6.45635	6.2883	0.813762	87.8123
Il1rn	Il1rn	NM_031167:uc008iov.2	NM_031167	uc008iov.2	Mus musculus interleukin 1 receptor antagonist (Il1rn), transcript variant 1, mRNA.	chr2	24336859	24351491	0	49.4564	265.106	0	88.4231	0	0	122.686	NM_031167:uc008iov.2	9.99e-06	0.000624	6.71656	6.78648	0	105.168
Ccl2	Ccl2	NM_011333:uc007kmp.1	NM_011333	uc007kmp.1	Mus musculus chemokine (C-C motif) ligand 2 (Ccl2), mRNA.	chr11	82035576	82037452	17.094	7138.52	4709.77	67.6819	21696.2	140.919	42.8174	4718.57	NM_011333:uc007kmp.1	0.000114907	0.00261	6.72538	12.9033	5.72041	105.814
Il1b	Il1b	AK157245:uc008mhv.1	AK157245	uc008mhv.1	Mus musculus interleukin 1 beta (Il1b), mRNA.	chr2	129364590	129371120	0	110.251	173.184	0	108.868	0	10.7043	82.3164	AK157245:uc008mhv.1	0.000619201	0.00726	6.78865	6.85057	0.887242	110.557
Ccl7	Ccl7	NM_013654:uc007kmq.2	NM_013654	uc007kmq.2	Mus musculus chemokine (C-C motif) ligand 7 (Ccl7), mRNA.	chr11	82045711	82047523	34.188	6209.3	4220.37	33.8409	10396.6	44.0373	53.5217	3670.36	NM_013654:uc007kmq.2	1.33e-06	0.000201	7.00694	12.4575	5.38038	128.617
Ccl12	Tnc	NM_011607:uc008thg.2	NM_011607	uc008thg.2	Mus musculus tenascin C (Tnc), mRNA.	chr4	63959784	64047015	331.282	38888.4	18413.6	299.718	35717.8	273.648	236.887	45310.7	NM_011607:uc008thg.2	5.04e-07	0.000111	7.01889	15.0019	8.15103	129.687
Lipg	Lipg	NM_010720:uc008fpu.2	NM_010720	uc008fpu.2	Mus musculus lipase, endothelial (Lipg), mRNA.	chr18	74939321	74961263	8.547	158.634	125.3	0	154.789	0	0	111.364	NM_010720:uc008fpu.2	0.000262843	0.00426	7.13208	7.0987	0.813762	140.272
Gm9733	Gm9733	NM_001076679:uc008oqv.1	NM_001076679	uc008oqv.1	Mus musculus predicted gene 9733 (Gm9733), mRNA.	chr3	15296550	15332302	0	93.314	122.329	0	399.871	0	0	190.246	NM_001076679:uc008oqv.1	3.39e-06	0.000345	7.26283	7.43301	0	153.578
Bdnf	Bdnf	NM_001048141:uc008lmi.1	NM_001048141	uc008lmi.1	Mus musculus brain derived neurotrophic factor (Bdnf), transcript variant 3, mRNA.	chr2	109692435	109727043	0	449.634	160.601	0	77.9748	0	0	145.33	NM_001048141:uc008lmi.1	7.51e-06	0.000538	7.26469	7.41213	0	153.776
Timp1	Timp1	NM_011593:uc009stz.1	NM_011593	uc009stz.1	Mus musculus tissue inhibitor of metalloproteinase 1 (Timp1), transcript variant 2, mRNA.	chrX	20870165	20874737	94.0171	17344	10666	132.205	30695.2	97.3225	117.748	18931.4	NM_011593:uc009stz.1	5.6e-07	0.000119	7.3898	14.1444	6.78471	167.707
Igf1	Igf1	NM_184052:uc007gqx.2	NM_184052	uc007gqx.2	Mus musculus insulin-like growth factor 1 (Igf1), transcript variant 2, mRNA.	chr10	87861110	87915770	0	196.753	156.844	0	48.6295	0	0	197.114	NM_184052:uc007gqx.2	6.11e-06	0.000471	7.46495	7.0483	0	176.675
Ydjc	Ydjc	NM_026940:uc007ykj.2	NM_026940	uc007ykj.2	Mus musculus YdjC homolog (bacterial) (Ydjc), mRNA.	chr16	17146966	17148857	0	168.525	82.354	1.2408	221.735	0	0	188.437	NM_026940:uc007ykj.2	3.3e-06	0.000341	7.48546	7.28782	0.291003	179.205
Il10	Il10	NM_010548:uc007cmu.2	NM_010548	uc007cmu.2	Mus musculus interleukin 10 (Il10), mRNA.	chr1	131019844	131024970	0	359.259	157.281	0	83.8439	0	0	208.807	NM_010548:uc007cmu.2	2.45e-06	0.000286	7.50963	7.47972	0	182.232
Saa3	Saa3	NM_011315:uc009gyx.1	NM_011315	uc009gyx.1	Mus musculus serum amyloid A 3 (Saa3), mRNA.	chr7	46711997	46715676	0	228.619	157.281	0	264.431	0	0	102.083	NM_011315:uc009gyx.1	3.05e-07	8.34e-05	7.57472	7.47233	0	190.642
Gm7325	Gm7325	NM_001177470:uc012auf.1	NM_001177470	uc012auf.1	Mus musculus predicted gene 7325 (Gm7325), transcript variant 3, mRNA.	chr17	45600966	45601915	0	32.4266	392.022	0	119.058	0	0	308.895	NM_001177470:uc012auf.1	0.000109401	0.00254	7.59161	7.21616	0	192.887
Ccl8	Ccl8	NM_021443:uc007kmt.2	NM_021443	uc007kmt.2	Mus musculus chemokine (C-C motif) ligand 8 (Ccl8), mRNA.	chr11	82115184	82116799	94.0171	20266.8	29157.5	236.887	2154.14	44.0373	96.3391	18546.7	NM_021443:uc007kmt.2	0.000402047	0.00551	7.6554	13.5978	6.64056	201.606
Tnf	Tnf	NM_013693:uc008cgr.1	NM_013693	uc008cgr.1	Mus musculus tumor necrosis factor (Tnf), mRNA.	chr17	35199390	35201996	0	81.5098	200.97	0	316.027	0	0	245.928	NM_013693:uc008cgr.1	1.95e-06	0.00025	7.80297	7.57023	0	223.321
Fgf21	Fgf21	NM_020013:uc009gwe.1	NM_020013	uc009gwe.1	Mus musculus fibroblast growth factor 21 (Fgf21), mRNA.	chr7	45613889	45615490	8.547	223.954	209.708	0	380.522	0	0	278.409	NM_020013:uc009gwe.1	0.000130518	0.00282	7.96986	8.05861	0.813762	250.707
Retnlg	Retnlg	NM_181596:uc007zjw.2	NM_181596	uc007zjw.2	Mus musculus resistin like gamma (Retnlg), mRNA.	chr16	48872607	48874498	0	662.53	160.383	0	470.816	0	0	35.5436	NM_181596:uc007zjw.2	0.000180033	0.00337	8.10821	7.6955	0	275.94
Igfbp2	Igfbp2	NM_008342:uc007bkw.2	NM_008342	uc007bkw.2	Mus musculus insulin-like growth factor binding protein 2 (Igfbp2), mRNA.	chr1	72824479	72852471	0	340.596	484.949	0	19.3486	0	0	269.129	NM_008342:uc007bkw.2	0.000388011	0.0054	8.24683	7.44129	0	303.768
Osm	Osm	NM_001013365:uc007hus.2	NM_001013365	uc007hus.2	Mus musculus oncostatin M (Osm), mRNA.	chr11	4236784	4241026	0	405.916	314.562	0	180.587	17.6149	0	301.61	NM_001013365:uc007hus.2	0.000590285	0.00707	8.27155	8.17905	1.0546	309.018
Orm2	Orm2	NM_011016:uc008tga.1	NM_011016	uc008tga.1	Mus musculus orosomucoid 2 (Orm2), mRNA.	chr4	63362448	63365877	0	321.234	266.373	0	1416.06	0	11.2396	383.787	NM_011016:uc008tga.1	0.000282026	0.00445	8.45994	8.86282	0.903371	352.124
Slpi	Slpi	NM_011414:uc008nuj.1	NM_011414	uc008nuj.1	Mus musculus secretory leukocyte peptidase inhibitor (Slpi), mRNA.	chr2	164354069	164356507	0	373.256	349.513	0	548.21	17.6149	0	445.455	NM_011414:uc008nuj.1	0.00036152	0.00516	8.67513	8.7262	1.0546	408.765
Ccl4	Ccl4	NM_013652:uc007kpp.1	NM_013652	uc007kpp.1	Mus musculus chemokine (C-C motif) ligand 4 (Ccl4), mRNA.	chr11	83662583	83664683	0	513.227	353.882	0	127.701	0	0	491.856	NM_013652:uc007kpp.1	1.92e-06	0.000248	8.70811	8.35759	0	418.217
Cxcl5	Cxcl5	NM_009141:uc008ybg.1	NM_009141	uc008ybg.1	Mus musculus chemokine (C-X-C motif) ligand 5 (Cxcl5), mRNA.	chr5	90759298	90761625	0	531.89	100.485	0	2444.37	8.8075	0	352.652	NM_009141:uc008ybg.1	0.000681972	0.00777	8.76194	8.86121	0.823471	434.117
Serpinb2	Serpinb2	NM_001174170:uc007chn.2	NM_001174170	uc007chn.2	Mus musculus serine (or cysteine) peptidase inhibitor, clade B, member 2 (Serpinb2), transcript variant 2, mRNA.	chr1	107511422	107525600	8.547	484.207	100.485	0	1806.97	0	0	412.974	NM_001174170:uc007chn.2	0.000508454	0.0064	8.80793	8.77528	0.813762	448.177
Ccl3	Ccl3	NM_011337:uc007kpn.1	NM_011337	uc007kpn.1	Mus musculus chemokine (C-C motif) ligand 3 (Ccl3), mRNA.	chr11	83647842	83649378	0	634.816	448.906	0	193.228	8.8075	0	543.409	NM_011337:uc007kpn.1	0.000128728	0.00279	8.95101	8.70402	0.823471	494.907
Gdf3	Gdf3	NM_008108:uc009dpm.1	NM_008108	uc009dpm.1	Mus musculus growth differentiation factor 3 (Gdf3), mRNA.	chr6	122605402	122610071	0	574.581	464.459	0	32.2477	0	0	1169.37	NM_008108:uc009dpm.1	0.000313477	0.00473	9.01569	8.31983	0	517.6
F10	F10	NM_001242368:uc009kwt.2	NM_001242368	uc009kwt.2	Mus musculus coagulation factor X (F10), transcript variant 1, mRNA.	chr8	13037307	13056676	34.4444	555.918	464.153	0	1342.41	0	0	501.137	NM_001242368:uc009kwt.2	0.000940242	0.00968	9.04663	9.33662	1.28687	528.819
Pira1	Pira1	NM_011087:uc009ewn.2	NM_011087	uc009ewn.2	Mus musculus paired-Ig-like receptor A1 (Pira1), mRNA.	chr7	3836809	3915501	0	670.135	500.24	0	736.021	0	0	346.852	NM_011087:uc009ewn.2	2.5e-08	2.11e-05	9.17991	9.08193	0	580
Sulf2	Sulf2	NM_001252578:uc008nyk.2	NM_001252578	uc008nyk.2	Mus musculus sulfatase 2 (Sulf2), transcript variant 1, mRNA.	chr2	166073898	166155285	0	613.027	608.939	0	140.213	0	0	894.715	NM_001252578:uc008nyk.2	5.42e-06	0.000439	9.25734	8.86583	0	611.979
Adam23	Adam23	NM_001177600:uc007bgf.2	NM_001177600	uc007bgf.2	Mus musculus a disintegrin and metallopeptidase domain 23 (Adam23), transcript variant 1, mRNA.	chr1	63445903	63573219	0	832.548	521.648	15.3412	89.842	0	0	776.345	NM_001177600:uc007bgf.2	0.000859595	0.0091	9.31605	8.71013	1.00761	637.399
Mmp12	Mmp12	AK089295:uc009ock.1	AK089295	uc009ock.1	Mus musculus matrix metallopeptidase 12 (Mmp12), mRNA.	chr9	7347373	7369499	0	996.314	1043.34	0	340.084	0	0	539.232	AK089295:uc009ock.1	3.19e-07	8.48e-05	9.51967	9.37042	0	734.017
Sepp1	Sepp1	NM_001042614:uc007vbz.1	NM_001042614	uc007vbz.1	Mus musculus selenoprotein P, plasma, 1 (Sepp1), transcript variant 3, mRNA.	chr15	3270810	3280508	0	1155.74	501.332	0	312.544	0	0	1177.21	NM_001042614:uc007vbz.1	1.01e-06	0.000172	9.57417	9.41081	0	762.279
Msln	Msln	NM_018857:uc008bbo.1	NM_018857	uc008bbo.1	Mus musculus mesothelin (Msln), mRNA.	chr17	25748612	25754327	0	1315.87	1291.19	0	190.648	0	0	751.102	NM_018857:uc008bbo.1	6.78e-06	0.000505	9.94519	9.4589	0	985.828
F7	F7	NM_010172:uc009kwr.2	NM_010172	uc009kwr.2	Mus musculus coagulation factor VII (F7), mRNA.	chr8	13026033	13035809	25.641	1035.79	1782.6	0	464.366	0	0	1183.24	NM_010172:uc009kwr.2	0.000416217	0.00563	10.1138	9.97261	1.18389	1108.06
Cfh	Cfh	AK087707:uc007cwt.1	AK087707	uc007cwt.1	Mus musculus complement component factor h (Cfh), nuclear gene encoding mitochondrial protein, mRNA.	chr1	140085854	140183411	0	1343.86	1243.04	0	313.641	0	0	1619.88	AK087707:uc007cwt.1	1.74e-06	0.000237	10.337	9.90855	0	1293.47
