# Supplementary material for: RNA-seq and metabolomic analyses of Akt1-mediated muscle growth reveals regulation of regenerative pathways and changes in the muscle secretome
Source: BMC Genomics. 2017 Feb 16;18:181. doi: 10.1186/s12864-017-3548-2 (PMC5314613; doi:10.1186/s12864-017-3548-2)
Supplement: Additional file 10: Table S6. — GO analysis of the secreted proteins altered in Akt1-mediated muscle growth. (XLSX 46 kb) [file 12864_2017_3548_MOESM10_ESM.xlsx]

## Sheet: AdditionalFile 11
Analysis Type:	PANTHER Overrepresentation Test (release 20150430)
Annotation Version and Release Date:	PANTHER version 10.0 Released 2015-05-15
Analyzed List:	Client Text Box Input (Mus musculus)
Reference List:	Mus musculus (all genes in database)
Bonferroni correction:	TRUE
PANTHER Protein Class	Mus musculus - REFLIST (22320)	Client Text Box Input (234)	Client Text Box Input (expected)	Client Text Box Input (over/under)	Client Text Box Input (fold Enrichment)	Client Text Box Input (P-value)
chemokine (PC00074)	44	13	0.46	+	> 5	6.67e-13	Ccl24, Pf4, Ccl2, Ccl2, Ccl9, Ccl12, Ccl8, Ccl3, Ccl4, Cxcl5, Gm9733, Cxcl2, Ccl7, Ccl6
surfactant (PC00212)	55	13	0.58	+	> 5	1.1e-11	Col15a1, Col8a1, Col3a1, C1qtnf4, Emid1, Col5a2, Col10a1, Col27a1, Col24a1, Col4a3, Col4a4, Col6a2, Col18a2
extracellular matrix structural protein (PC00103)	73	16	0.77	+	> 5	4.08e-14	Col15a1, Col8a1, Col3a1, Mgp, C1qtnf4, Emid1, Col5a2, Col10a2, Col27a1, Col24a1, Col4a3, Col4a4, Col6a2, Fbn1, Col18a1, Fam132a
interleukin superfamily (PC00128)	34	6	0.36	+	> 5	0.000405	Il1rn, Osm, Il10, Il1a, Il12a, Il1b
cytokine (PC00083)	195	22	2.04	+	> 5	7.54e-14	Ccl24, Il1rn, Pf4, Ccl2, Ccl9, Osm, Il10, Il1a, Ccl12, Ccl8, Il12a, Ccl3, Ccl4, Cxcl5, Gm9733, Tnf, Ebi3, Cxcl2, Ccl7, Ccl6, Bgn, Il1b
antibacterial response protein (PC00051)	142	15	1.49	+	> 5	1.04e-08	Col15a1, Col8a1, Col3a1, C1qtnf4, Emid1, Bpi, Col5a2, Col10a1, Col27a1, Bpifb1, Col24a1, Col4a3, Col4a4, Col6a2, Col18a1
serine protease inhibitor (PC00204)	151	13	1.58	+	> 5	2.28e-06	Tfpi2, Wfikkn2, Adamts4, Adamts6, Serpini1, C8g, Adamtsl4, Tfpi, Atl2, Serpinb2, Serpina3n, Atl2, Slpi, Ambp
growth factor (PC00112)	153	13	1.6	+	> 5	2.66e-06	Vegfa, Vegfb, Bmp7, Fgf21, Bmp6, Gdf1, Mstn, Tgfb1, Bdnf, Gdf3, Wisp1, Fgf6, Igf1
extracellular matrix glycoprotein (PC00100)	124	10	1.3	+	> 5	0.000206	Emilin2, Msln, Sepp1, Adamts4, Adamts6, Vcan, Adamtsl4, Atl2, Mfap5, Fbn1
extracellular matrix protein (PC00102)	375	29	3.93	+	> 5	2.31e-14	Emilin2, Msln, Col15a1, Col8a1, Col3a1, Mgp, Sepp1, C1qtnf4, Emid1, Col5a2, Adamts4, Adamts6, Col10a1, Pcolce2, Col27a1, Vcan, Adamtsl4, Atl2, Col24a1, Col4a3, Col4a4, Mfap5, Ttn, Atl2, Col6a2, Fbn1, Col18a1, Bgn, Fam132a, Egflam
protease inhibitor (PC00191)	308	21	3.23	+	> 5	6.25e-10	F7, Pla5, Klk1b11, Tfpi2, Wfikkn2, Adamts4, Adamts6, Timp1, Serpini1, C8g, Adamtsl4, Tfpi, Atl2, F9, Serpinb2, C1rl, Hgf, Serpina3n, Slpi, F10, Admbp, Timp3
metalloprotease (PC00153)	166	0	1.74	+	> 5	0.00261	Nrd1, Adamts4, Adamts6, Pcolce2, Cfb, Adamtsl4, Atl2, Aebp1, Cfh
serine protease (PC00203)	334	20	3.5	+	> 5	1.31e-07	Scpep1, F7, Plat, Klk1b11, Loxl1, Plau, Pcolce2, Cfb, Lox, Prss53, Htra4, C1rl, Pcsk6, Hgf, Svep1, Loxl3, Pcsk2, F10, Cfh
signaling molecule (PC00207)	1084	62	11.36	+	> 5	5.45e-26	Wnt5b, Wnt4, Vegfa, Ccl24, Vegfb, Bmp7, Fgf21, Fn1, F7, Plat, Il1rn, Klk1b11, Mgp,Pf4, Ccl2, Ccl9, Bmp6, Gdf1, Mstn, Cyb5d2, Osm, Il10, Il1a, Pcolce2, Ccl12, Tgfb1, Angptl6, Npy, Ccl8, Il12a, Ccl3, F9, Bdnf, Ccl4, Cxcl5, C1rl, Lgals9, Gm9733, Fgg, Hgf, Icam4, S100a4, Sema3c, Tnf, Gdf3, Wisp1, Ebi3, Cxcl2, Ccl7, Fgf6, S100a8, Fbn1, Ccl6, Bgn, Fgl2, F10, Il1b, Tac4,Igf1, Tgfbi Tnc Lgals1
annexin (PC00050)	184	10	1.93	+	> 5	0.0062	F7, Plat, Klk1b11, Mgp, Nucb2, F9, C1rl, Hgf, Fbn1, F10
protease (PC00190)	557	29	5.84	+	4.97	4.31e-10	Nrd1, Scpep1, F7, Plat, Klk1b11, Loxl1, Adamts4, Plau, Adamts6, Pcolce2, Cfb, Adamtsl4, Lox, Atl2,F9, Rnase6, Prss53, Htra4, C1rl, Pcsk6, Hgf, Svep1, Aebp1, Loxl3, Ctsc, Pcsk9, F10, Cfh, Aga, Napsa
peptide hormone (PC00179)	195	10	2.04	+	4.89	0.01	F7, Plat, Klk1b11, Npy, F9, C1rl, Hgf, Fbn1, F10, Tac4, Igf1
intracellular calcium-sensing protein (PC00131)	315	13	3.3	+	3.94	0.0072	Calu, F7, Plat, Klk1b11, Mgp, Nucb2, F9, C1rl, Hgf, S100a4, S100a8, Fbn1, F10
calmodulin (PC00061)	315	13	3.3	+	3.94	0.0072	Calu, F7, Plat, Klk1b11, Mgp, Nucb2, F9, C1rl, Hgf, S100a4, S100a8, Fbn1, F10
defense/immunity protein (PC00090)	605	21	6.34	+	3.31	0.000436	Col15a1, Col8a1, Col3a1, C1qtnf4, Emid1, Bpi, Col5a2, Col10a1, Col27a1, Cfb, Saa3, Bpifb1, Col24a1, Col4a3, Col4a4, Svep1, Ebi3, Col6a2, Col18a1, F10, Cfh
calcium-binding protein (PC00060)	411	14	4.31	+	3.25	0.0274	Calu, Egfl8, F7, Plat, Klk1b11, Mgp, Nucb2, F9, C1rl, Hgf, S100a4, S100a8, Fbn1, F10
hydrolase (PC00121)	1566	44	16.42	+	2.68	4.41e-07	Nrd1, Scpep1, Pla2g2e, F7, Ces1a, Sulf2, Plat, Tg, Klk1b11, Apoc2, Smpdl3a, Loxl1, Adamts4, Plau, Adamts6, Pcolce2, Ache, Cfb, Lipg, Adamtsl4, Smpdl3b, Chid1, Arsi, Lox, Atl2,F9, Rnase6, Prss53,Ach, Lipg
receptor (PC00197)	1770	36	18.56	+	1.94	0.0212	F7 Plat Col15a1 Col8a1 Klk1b11 Col3a1 Col6a3 C1qtnf4 Emid1 Col5a2 Loxl1 Cyb5d2 Col10a1 Pcolce2 Col27a1 Ache Cfb Lox Vit F9 Col24a1 Ache Col4a3 C1rl Col4a4 Olfml3 Hgf Svep1 Ebi3 Loxl3 Col12a1 Col6a2 Col18a1 Bgn F10 Cfh Egflam
Unclassified (UNCLASSIFIED)	10847	72	113.72	-	0.63	0	C1qc Ucn2 Anxa2 Fbln2 Mt2 Orm2 Adam15 Clu Wfdc17 Fam167b C1qa Dkk3 Wfdc1 Mmp3 Nmb Mt3 Igfbp2 Mmp12 Thbs4 Mmp8 Lst1 Pate2 Manf C1qb Fam19a4 Plac8 Fbxl8 Mt4 Cfp Fam131a Card11 Ccbe1 Msto1 Itgax Gla Timp4 Lyz1 Ydjc Clu Igfbp7 Col19a1 Spp1 Ly86 Nxpe5 C1qtnf9 Mt1 C1ql1 Rnls Abhd16b Gal Cxcl14 Vwa1 Ufsp1 Ccdc3 Fam20a Lyzl6 C1qtnf6 Btg1 Retnlg Adam23 Fjx1 Efcab1 Metrnl Pros1 Lyz2 Txndc16 Rab4b Metrn Chr…
nucleic acid binding (PC00171)	2347	4	24.61	-	< 0.2	2.82e-05	Clu, Isg15, Nucb2, Rnase6
